# Supplementary material for: Overexpression of a tomato miR171 target gene SlGRAS24 impacts multiple agronomical traits via regulating gibberellin and auxin homeostasis
Source: Plant Biotechnol J. 2016 Nov 4;15(4):472–88. doi: 10.1111/pbi.12646 (PMC5362688; doi:10.1111/pbi.12646)
Supplement: Supplementary file 3 — File S1. DEGs between WT and OE L10 anthesis flowers. [file PBI-15-472-s002.xls]

## Sheet: WT vs OE L10
gene_id	WT_count	OE_L10_count	WT_fpkm	OE_L10_fpkm	pvalue	FDR	log2FC(OE_L10/WT)	log2FC(WT/OE_L10)	up-down-regulation(OE_L10/WT)	up-down-regulation(WT/OE_L10)	significant(FDR<=0.05,|logFC|>=1)	status	Hit-Name	Type	Short_description	Curator_summary	Computational_description
Solyc00g006470.1	4.98222	24.8586	1.60445	5.81054	0.00874875	0.04454	1.85659	-1.85659	up	down	yes	OK	_	_	_	_	_
Solyc00g007100.2	2413.98	1294.99	184.619	77.885	0	0	-1.24513	1.24513	down	up	yes	OK	AT4G35500.1	protein_coding	Protein kinase superfamily protein		Protein kinase superfamily protein; FUNCTIONS IN: protein serine/threonine kinase activity, protein kinase activity, kinase activity, ATP binding; INVOLVED IN: protein amino acid phosphorylation; LOCATED IN: cellular_component unknown; EXPRESSED IN: 22 plant structures; EXPRESSED DURING: 14 growth stages; CONTAINS InterPro DOMAIN/s: Protein kinase, ATP binding site (InterPro:IPR017441), Protein k…
Solyc00g009760.2	5.50921	38.0217	2.58308	13.0725	0.000375093	0.00283287	2.33937	-2.33937	up	down	yes	OK	_	_	_	_	_
Solyc00g030510.2	63259.6	34280.2	6887.72	2940.5	0	0	-1.22797	1.22797	down	up	yes	OK	_	_	_	_	_
Solyc00g030520.2	292.583	172.928	48.5049	22.2651	4.44e-16	9.57e-15	-1.12335	1.12335	down	up	yes	OK	AT3G22290.1	protein_coding	Endoplasmic reticulum vesicle transporter protein		Endoplasmic reticulum vesicle transporter protein; CONTAINS InterPro DOMAIN/s: Protein of unknown function DUF1692 (InterPro:IPR012936); BEST Arabidopsis thaliana protein match is: Endoplasmic reticulum vesicle transporter protein (TAIR:AT1G22200.1); Has 1158 Blast hits to 1071 proteins in 203 species: Archae - 0; Bacteria - 0; Metazoa - 384; Fungi - 263; Plants - 270; Viruses - 0; Other Eukaryot…
Solyc00g068970.2	275.252	1557.92	70.3892	294.974	0	0	2.06716	-2.06716	up	down	yes	OK	_	_	_	_	_
Solyc00g068980.1	7.48291	37.8121	85.4644	314.275	0.00113565	0.00757769	1.87863	-1.87863	up	down	yes	OK	_	_	_	_	_
Solyc00g075030.2	379.6	215.186	55.7899	24.6826	0	0	-1.17651	1.17651	down	up	yes	OK	AT5G28635.1	transposable_element_gene	transposable element gene		copia-like retrotransposon family, has a 5.1e-162 P-value blast match to GB:CAA72989 open reading frame 1 (Ty1_Copia-element) (Brassica oleracea)
Solyc00g085070.2	6044.47	3240.49	485.762	203.578	0	0	-1.25467	1.25467	down	up	yes	OK	AT4G37760.1	protein_coding	squalene epoxidase 3		squalene epoxidase 3 (SQE3); FUNCTIONS IN: squalene monooxygenase activity; INVOLVED IN: response to jasmonic acid stimulus, response to wounding, sterol biosynthetic process; LOCATED IN: endomembrane system, integral to membrane; EXPRESSED IN: 23 plant structures; EXPRESSED DURING: 15 growth stages; CONTAINS InterPro DOMAIN/s: Squalene epoxidase (InterPro:IPR013698), Fumarate reductase/succinate…
Solyc00g095860.1	7.00068	32.7634	1.91449	7.22571	0.00142308	0.00925435	1.91618	-1.91618	up	down	yes	OK	AT4G08040.1	protein_coding	1-aminocyclopropane-1-carboxylate synthase 11	encodes an aminotransferase that belongs to ACC synthase gene family structurally	1-aminocyclopropane-1-carboxylate synthase 11 (ACS11); FUNCTIONS IN: 1-aminocyclopropane-1-carboxylate synthase activity; INVOLVED IN: ethylene biosynthetic process, biosynthetic process; LOCATED IN: cellular_component unknown; EXPRESSED IN: cotyledon, petiole, leaf; EXPRESSED DURING: LP.10 ten leaves visible, LP.12 twelve leaves visible; CONTAINS InterPro DOMAIN/s: 1-aminocyclopropane-1-carboxyl…
Solyc00g157080.1	436.701	204.503	179.677	64.3247	0	0	-1.48196	1.48196	down	up	yes	OK	_	_	_	_	_
Solyc00g171710.1	430.696	189.541	84.7125	28.8634	0	0	-1.55333	1.55333	down	up	yes	OK	_	_	_	_	_
Solyc00g187050.2	148.231	693.879	11.7754	42.7636	0	0	1.86061	-1.86061	up	down	yes	OK	AT4G30910.1	protein_coding	Cytosol aminopeptidase family protein		Cytosol aminopeptidase family protein; FUNCTIONS IN: manganese ion binding, metalloexopeptidase activity, aminopeptidase activity; INVOLVED IN: proteolysis, protein metabolic process; LOCATED IN: chloroplast; EXPRESSED IN: guard cell; CONTAINS InterPro DOMAIN/s: Peptidase M17, leucyl aminopeptidase, C-terminal (InterPro:IPR000819), Peptidase M17, leucyl aminopeptidase, N-terminal (InterPro:IPR008…
Solyc00g257110.2	75768.4	38234.9	5287.2	2100.05	0	0	-1.33208	1.33208	down	up	yes	OK	AT1G80660.1	protein_coding	H(+)-ATPase 9		H(+)-ATPase 9 (HA9); FUNCTIONS IN: hydrogen-exporting ATPase activity, phosphorylative mechanism; INVOLVED IN: proton transport; LOCATED IN: plasma membrane; EXPRESSED IN: 12 plant structures; EXPRESSED DURING: L mature pollen stage, M germinated pollen stage, 4 anthesis, petal differentiation and expansion stage; CONTAINS InterPro DOMAIN/s: ATPase, P-type, ATPase-associated domain (InterPro:IPR0…
Solyc01g005050.2	980.151	475.32	274.224	104.006	0	0	-1.39869	1.39869	down	up	yes	OK	_	_	_	_	_
Solyc01g005070.2	1658.16	927.737	169.763	74.5481	0	0	-1.18728	1.18728	down	up	yes	OK	_	_	_	_	_
Solyc01g005310.2	100.564	53.1327	6.10295	2.57855	4.44e-07	5.32e-06	-1.24295	1.24295	down	up	yes	OK	AT1G14830.1	protein_coding	DYNAMIN-like 1C	Encodes a dynamin-like protein that is involved in mitochondrial morphogenesis and pollen development. Protein is localized as speckles in the cytoplasm, partially co-localizes with mitochondrial markers, cell plate of dividing cells, and the tip of root hairs, root cap cells, and expanding part of trichoblasts.	DYNAMIN-like 1C (DL1C); FUNCTIONS IN: GTP binding, GTPase activity; INVOLVED IN: mitochondrial fission, pollen maturation, mitochondrion organization; LOCATED IN: cell cortex, plasma membrane, membrane, cell plate; EXPRESSED IN: 29 plant structures; EXPRESSED DURING: 16 growth stages; CONTAINS InterPro DOMAIN/s: Dynamin GTPase effector (InterPro:IPR003130), Dynamin, GTPase domain (InterPro:IPR001…
Solyc01g005430.2	1750.66	885.881	155.044	61.5823	0	0	-1.33209	1.33209	down	up	yes	OK	AT2G01650.1	protein_coding	plant UBX domain-containing protein 2	encodes a peripheral membrane protein that contains UBX domain and interacts with AtCDC48 in vitro and co-fractionates with membrane-associated but not soluble AtCDC48 in vivo.	plant UBX domain-containing protein 2 (PUX2); CONTAINS InterPro DOMAIN/s: PUB domain (InterPro:IPR018997), UBX (InterPro:IPR001012), PUG domain (InterPro:IPR006567); BEST Arabidopsis thaliana protein match is: ubiquitin-associated (UBA)/TS-N domain-containing protein (TAIR:AT1G04850.1); Has 563 Blast hits to 563 proteins in 115 species: Archae - 0; Bacteria - 15; Metazoa - 269; Fungi - 22; Plants…
Solyc01g005510.2	92038.7	50901.4	5404.64	2379.92	0	0	-1.18329	1.18329	down	up	yes	OK	AT3G13390.1	protein_coding	SKU5 similar 11		SKU5 similar 11 (sks11); FUNCTIONS IN: oxidoreductase activity, copper ion binding; INVOLVED IN: oxidation reduction; LOCATED IN: endomembrane system; EXPRESSED IN: 11 plant structures; EXPRESSED DURING: L mature pollen stage, M germinated pollen stage, 4 anthesis, C globular stage, petal differentiation and expansion stage; CONTAINS InterPro DOMAIN/s: Multicopper oxidase, type 3 (InterPro:IPR011…
Solyc01g005610.2	25.8756	8.91802	3.90301	1.091	0.00102843	0.00694342	-1.83894	1.83894	down	up	yes	OK	_	_	_	_	_
Solyc01g005720.2	15.9751	56.906	1.01369	2.87464	0.000232075	0.00184215	1.50376	-1.50376	up	down	yes	OK	AT5G61130.1	protein_coding	plasmodesmata callose-binding protein 1	Encodes a plasmodesmatal localized protein with callose binding activity. The function of PDCB1 is unknown but overexpression leads to the hyperaccumulation of callose.	plasmodesmata callose-binding protein 1 (PDCB1); FUNCTIONS IN: callose binding, polysaccharide binding; INVOLVED IN: callose deposition in cell wall; LOCATED IN: plasmodesma, anchored to plasma membrane, plasma membrane, anchored to membrane, plant-type cell wall; EXPRESSED IN: 24 plant structures; EXPRESSED DURING: 13 growth stages; CONTAINS InterPro DOMAIN/s: X8 (InterPro:IPR012946); BEST Arabi…
Solyc01g005870.1	92.7651	246.272	5.47104	11.7	4.39e-10	6.96e-09	1.09662	-1.09662	up	down	yes	OK	_	_	_	_	_
Solyc01g006400.2	754.768	3292.87	105.119	352.329	0	0	1.7449	-1.7449	up	down	yes	OK	AT3G50180.1	protein_coding	Plant protein of unknown function (DUF247)		Plant protein of unknown function (DUF247); INVOLVED IN: biological_process unknown; LOCATED IN: chloroplast; EXPRESSED IN: petiole, leaf; EXPRESSED DURING: LP.04 four leaves visible; CONTAINS InterPro DOMAIN/s: Protein of unknown function DUF247, plant (InterPro:IPR004158); BEST Arabidopsis thaliana protein match is: Plant protein of unknown function (DUF247) (TAIR:AT3G50120.1); Has 18820 Blast …
Solyc01g006730.2	1606.74	681.168	98.274	32.7946	0	0	-1.58335	1.58335	down	up	yes	OK	AT2G38910.1	protein_coding	calcium-dependent protein kinase 20	member of Calcium Dependent Protein Kinase	calcium-dependent protein kinase 20 (CPK20); FUNCTIONS IN: in 6 functions; INVOLVED IN: protein amino acid phosphorylation, N-terminal protein myristoylation; EXPRESSED IN: sperm cell, male gametophyte, flower, pollen tube; EXPRESSED DURING: L mature pollen stage, M germinated pollen stage, 4 anthesis; CONTAINS InterPro DOMAIN/s: Protein kinase, ATP binding site (InterPro:IPR017441), EF-Hand 1, c…
Solyc01g006750.2	7620.8	4298.17	3098.17	1376.08	0	0	-1.17085	1.17085	down	up	yes	OK	_	_	_	_	_
Solyc01g006760.2	1493.96	721.81	390.513	147.881	0	0	-1.40093	1.40093	down	up	yes	OK	_	_	_	_	_
Solyc01g006780.2	370.731	224.471	104.31	49.2646	0	0	-1.08225	1.08225	down	up	yes	OK	_	_	_	_	_
Solyc01g006790.2	717.557	449.491	172.59	84.4339	0	0	-1.03145	1.03145	down	up	yes	OK	AT3G11690.1	protein_coding			unknown protein; FUNCTIONS IN: molecular_function unknown; INVOLVED IN: biological_process unknown; LOCATED IN: chloroplast; EXPRESSED IN: 24 plant structures; EXPRESSED DURING: 15 growth stages; BEST Arabidopsis thaliana protein match is: unknown protein (TAIR:AT5G06380.1); Has 84 Blast hits to 84 proteins in 12 species: Archae - 0; Bacteria - 0; Metazoa - 0; Fungi - 0; Plants - 84; Viruses - 0;…
Solyc01g007110.2	1523.47	956.727	216.615	106.45	0	0	-1.02496	1.02496	down	up	yes	OK	AT5G06370.1	protein_coding	NC domain-containing protein-related		NC domain-containing protein-related; CONTAINS InterPro DOMAIN/s: NC (InterPro:IPR007053); BEST Arabidopsis thaliana protein match is: NC domain-containing protein-related (TAIR:AT3G02700.1); Has 30201 Blast hits to 17322 proteins in 780 species: Archae - 12; Bacteria - 1396; Metazoa - 17338; Fungi - 3422; Plants - 5037; Viruses - 0; Other Eukaryotes - 2996 (source: NCBI BLink).
Solyc01g007200.2	63.3029	31.8115	9.31405	3.6693	1.82e-05	0.000175294	-1.3439	1.3439	down	up	yes	OK	_	_	_	_	_
Solyc01g007210.2	440.488	229.004	281.093	113.792	0	0	-1.30465	1.30465	down	up	yes	OK	_	_	_	_	_
Solyc01g007240.2	2283.22	1233.34	553.373	236.828	0	0	-1.22441	1.22441	down	up	yes	OK	_	_	_	_	_
Solyc01g007330.2	36.4629	132.355	2.77709	7.91152	2.17e-08	2.99e-07	1.51038	-1.51038	up	down	yes	OK	AT2G07732.1	protein_coding	Ribulose bisphosphate carboxylase large chain, catalytic domain		Ribulose bisphosphate carboxylase large chain, catalytic domain; FUNCTIONS IN: ribulose-bisphosphate carboxylase activity, magnesium ion binding; INVOLVED IN: carbon fixation; LOCATED IN: plastid; CONTAINS InterPro DOMAIN/s: Ribulose bisphosphate carboxylase, large subunit, C-terminal (InterPro:IPR000685); BEST Arabidopsis thaliana protein match is: Ribulose bisphosphate carboxylase large chain, …
Solyc01g007500.2	2.98933	27.9769	0.22257	1.61309	0.00113386	0.00756841	2.8575	-2.8575	up	down	yes	OK	_	_	_	_	_
Solyc01g007690.2	46.9607	236.428	6.47052	21.9327	2.22e-14	4.49e-13	1.76113	-1.76113	up	down	yes	OK	_	_	_	_	_
Solyc01g007700.2	38.9764	198.974	14.6005	58.0786	3.33e-15	6.95e-14	1.99199	-1.99199	up	down	yes	OK	_	_	_	_	_
Solyc01g007710.2	31.9693	107.278	15.0463	36.6482	1.02e-05	0.00010221	1.28433	-1.28433	up	down	yes	OK	_	_	_	_	_
Solyc01g007730.2	14.0014	78.7512	18.2095	77.3951	6.07e-07	7.17e-06	2.08755	-2.08755	up	down	yes	OK	_	_	_	_	_
Solyc01g007950.2	18774	9713.37	733.452	299.159	0	0	-1.29379	1.29379	down	up	yes	OK	AT1G10740.2	protein_coding	alpha/beta-Hydrolases superfamily protein		alpha/beta-Hydrolases superfamily protein; LOCATED IN: endomembrane system; EXPRESSED IN: 24 plant structures; EXPRESSED DURING: 15 growth stages; BEST Arabidopsis thaliana protein match is: alpha/beta-Hydrolases superfamily protein (TAIR:AT1G23330.1); Has 35333 Blast hits to 34131 proteins in 2444 species: Archae - 798; Bacteria - 22429; Metazoa - 974; Fungi - 991; Plants - 531; Viruses - 0; Oth…
Solyc01g008050.2	889.801	405.434	93.9064	33.5262	0	0	-1.48593	1.48593	down	up	yes	OK	_	_	_	_	_
Solyc01g008240.2	51427.9	26936.8	3830.01	1582.55	0	0	-1.2751	1.2751	down	up	yes	OK	AT3G19940.1	protein_coding	Major facilitator superfamily protein		Major facilitator superfamily protein; FUNCTIONS IN: carbohydrate transmembrane transporter activity, sugar:hydrogen symporter activity; INVOLVED IN: transport, transmembrane transport; LOCATED IN: integral to membrane, membrane; EXPRESSED IN: pollen tube; CONTAINS InterPro DOMAIN/s: Sugar transporter, conserved site (InterPro:IPR005829), Major facilitator superfamily (InterPro:IPR020846), Genera…
Solyc01g008420.2	202.799	122.826	15.7224	7.46419	7.24e-11	1.21e-09	-1.07476	1.07476	down	up	yes	OK	AT1G51340.1	protein_coding	MATE efflux family protein		MATE efflux family protein; FUNCTIONS IN: antiporter activity, drug transmembrane transporter activity; INVOLVED IN: drug transmembrane transport, transmembrane transport; LOCATED IN: endomembrane system, membrane; EXPRESSED IN: 22 plant structures; EXPRESSED DURING: 12 growth stages; CONTAINS InterPro DOMAIN/s: Multi antimicrobial extrusion protein MatE (InterPro:IPR002528); BEST Arabidopsis tha…
Solyc01g008440.2	3890.65	1878.08	288.329	109.392	0	0	-1.39821	1.39821	down	up	yes	OK	AT5G12480.1	protein_coding	calmodulin-domain protein kinase 7	calmodulin-domain protein kinase CDPK isoform 7 (CPK7)	calmodulin-domain protein kinase 7 (CPK7); FUNCTIONS IN: in 6 functions; INVOLVED IN: protein amino acid phosphorylation, N-terminal protein myristoylation; LOCATED IN: plasma membrane; EXPRESSED IN: 23 plant structures; EXPRESSED DURING: 13 growth stages; CONTAINS InterPro DOMAIN/s: Protein kinase, ATP binding site (InterPro:IPR017441), EF-Hand 1, calcium-binding site (InterPro:IPR018247), Serin…
Solyc01g008610.2	768.785	334.064	114.665	38.9361	0	0	-1.55824	1.55824	down	up	yes	OK	_	_	_	_	_
Solyc01g008680.2	155.787	77.5108	46.1004	17.5724	3.95e-12	7.21e-11	-1.39147	1.39147	down	up	yes	OK	_	_	_	_	_
Solyc01g008740.1	281.827	132.661	25.0956	9.30494	0	0	-1.43137	1.43137	down	up	yes	OK	AT5G12180.1	protein_coding	calcium-dependent protein kinase 17	member of Calcium Dependent Protein Kinase	calcium-dependent protein kinase 17 (CPK17); FUNCTIONS IN: in 6 functions; INVOLVED IN: regulation of pollen tube growth, protein amino acid phosphorylation, N-terminal protein myristoylation; LOCATED IN: plasma membrane, cytoplasm; EXPRESSED IN: 9 plant structures; EXPRESSED DURING: L mature pollen stage, M germinated pollen stage, 4 anthesis, C globular stage, petal differentiation and expansio…
Solyc01g009160.2	18.4694	51.0449	2.41243	5.07453	0.00617322	0.0331581	1.07279	-1.07279	up	down	yes	OK	_	_	_	_	_
Solyc01g009240.2	1711.91	877.924	107.467	43.2247	0	0	-1.31397	1.31397	down	up	yes	OK	AT5G04885.1	protein_coding	Glycosyl hydrolase family protein		Glycosyl hydrolase family protein; FUNCTIONS IN: hydrolase activity, hydrolyzing O-glycosyl compounds; INVOLVED IN: carbohydrate metabolic process; LOCATED IN: plasma membrane, anchored to membrane; EXPRESSED IN: 7 plant structures; CONTAINS InterPro DOMAIN/s: Glycoside hydrolase, family 3, N-terminal (InterPro:IPR001764), Glycoside hydrolase, family 3, C-terminal (InterPro:IPR002772), Glycoside …
Solyc01g009250.2	242.883	134.74	53.6269	23.5029	1.6e-14	3.25e-13	-1.19012	1.19012	down	up	yes	OK	_	_	_	_	_
Solyc01g009480.2	1221.16	762.443	139.601	68.2587	0	0	-1.03222	1.03222	down	up	yes	OK	_	_	_	_	_
Solyc01g009600.2	1679.58	991.063	109.741	50.4454	0	0	-1.12131	1.12131	down	up	yes	OK	AT4G00750.1	protein_coding	S-adenosyl-L-methionine-dependent methyltransferases superfamily protein		S-adenosyl-L-methionine-dependent methyltransferases superfamily protein; CONTAINS InterPro DOMAIN/s: Protein of unknown function DUF248, methyltransferase putative (InterPro:IPR004159); BEST Arabidopsis thaliana protein match is: S-adenosyl-L-methionine-dependent methyltransferases superfamily protein (TAIR:AT2G45750.1); Has 1807 Blast hits to 1807 proteins in 277 species: Archae - 0; Bacteria -…
Solyc01g009870.2	203.475	125.944	19.0452	9.28766	2.39e-10	3.87e-09	-1.03604	1.03604	down	up	yes	OK	_	_	_	_	_
Solyc01g009880.2	26.3578	7.14492	1.55362	0.342512	0.000337218	0.00257967	-2.18141	2.18141	down	up	yes	OK	_	_	_	_	_
Solyc01g010280.2	162.235	82.4722	19.2559	7.69748	1.2e-11	2.13e-10	-1.32284	1.32284	down	up	yes	OK	_	_	_	_	_
Solyc01g010740.2	335.897	146.776	25.8689	8.93686	0	0	-1.53338	1.53338	down	up	yes	OK	AT3G07010.1	protein_coding	Pectin lyase-like superfamily protein		Pectin lyase-like superfamily protein; FUNCTIONS IN: lyase activity, pectate lyase activity; INVOLVED IN: biological_process unknown; LOCATED IN: endomembrane system; EXPRESSED IN: 22 plant structures; EXPRESSED DURING: 13 growth stages; CONTAINS InterPro DOMAIN/s: Pectin lyase fold/virulence factor (InterPro:IPR011050), AmbAllergen (InterPro:IPR018082), Pectate lyase/Amb allergen (InterPro:IPR00…
Solyc01g010880.2	3877.82	2183.07	392.22	173.23	0	0	-1.17897	1.17897	down	up	yes	OK	_	_	_	_	_
Solyc01g010890.2	125.545	68.2872	18.1558	7.73549	1.39e-08	1.95e-07	-1.23087	1.23087	down	up	yes	OK	AT2G03090.1	protein_coding	expansin A15	member of Alpha-Expansin Gene Family. Naming convention from the Expansin Working Group (Kende et al, 2004. Plant Mol Bio). Involved in the formation of nematode-induced syncytia in roots of Arabidopsis thaliana.	expansin A15 (EXPA15); INVOLVED IN: plant-type cell wall modification involved in multidimensional cell growth, syncytium formation, unidimensional cell growth, plant-type cell wall loosening; LOCATED IN: endomembrane system, extracellular region; EXPRESSED IN: 25 plant structures; EXPRESSED DURING: 13 growth stages; CONTAINS InterPro DOMAIN/s: Pollen allergen, N-terminal (InterPro:IPR014734), Ra…
Solyc01g010950.2	1831.83	1004.43	165.146	70.5815	0	0	-1.22638	1.22638	down	up	yes	OK	AT1G14000.1	protein_coding	VH1-interacting kinase	Encodes a protein with similarity to members of the C1 subgroup of MAP kinase kinase kinases. Interacts physically with the receptor kinase BRL2/VH1 and appears to be involved in auxin and brassinosteriod signaling.	VH1-interacting kinase (VIK); CONTAINS InterPro DOMAIN/s: Protein kinase, ATP binding site (InterPro:IPR017441), Integrin-linked protein kinase (InterPro:IPR016253), Serine/threonine-protein kinase domain (InterPro:IPR002290), Serine-threonine/tyrosine-protein kinase (InterPro:IPR001245), Protein kinase-like domain (InterPro:IPR011009), Serine/threonine-protein kinase, active site (InterPro:IPR00…
Solyc01g011030.2	584.966	342.265	69.3982	32.0325	0	0	-1.11536	1.11536	down	up	yes	OK	_	_	_	_	_
Solyc01g011050.2	51123.7	28558.7	5499.54	2448.38	0	0	-1.16748	1.16748	down	up	yes	OK	_	_	_	_	_
Solyc01g011390.2	1942.83	894.546	407.963	148.324	0	0	-1.45969	1.45969	down	up	yes	OK	_	_	_	_	_
Solyc01g011430.2	29.4878	80.3236	2.34557	5.02377	0.000404201	0.00302072	1.09883	-1.09883	up	down	yes	OK	_	_	_	_	_
Solyc01g014530.2	21.9154	5.0224	3.63432	0.651102	0.000509337	0.00372192	-2.48073	2.48073	down	up	yes	OK	_	_	_	_	_
Solyc01g014880.2	108.58	50.0755	32.5055	11.7949	2.95e-09	4.39e-08	-1.46252	1.46252	down	up	yes	OK	_	_	_	_	_
Solyc01g015250.1	5.49642	25.1208	3.86341	13.1334	0.00936421	0.0471683	1.76529	-1.76529	up	down	yes	OK	_	_	_	_	_
Solyc01g016380.2	25.886	12.2514	2.72093	1.01967	0.00616021	0.0331001	-1.416	1.416	down	up	yes	OK	AT5G06700.1	protein_coding	Plant protein of unknown function (DUF828)	Encodes a member of the TBL (TRICHOME BIREFRINGENCE-LIKE) gene family containing a plant-specific DUF231 (domain of unknown function) domain. TBL gene family has 46 members, two of which (TBR/AT5G06700 and TBL3/AT5G01360) have been shown to be involved in the synthesis and deposition of secondary wall cellulose, presumably by influencing the esterification state of pectic polymers. A nomenclature…	FUNCTIONS IN: molecular_function unknown; INVOLVED IN: plant-type cell wall modification, pectin biosynthetic process, cellulose biosynthetic process, secondary cell wall biogenesis; LOCATED IN: cellular_component unknown; EXPRESSED IN: 23 plant structures; EXPRESSED DURING: 13 growth stages; CONTAINS InterPro DOMAIN/s: Protein of unknown function DUF231, plant (InterPro:IPR004253); BEST Arabidop…
Solyc01g016390.2	38.8189	13.4108	3.24041	0.883335	6.07e-05	0.000539091	-1.87514	1.87514	down	up	yes	OK	AT5G06700.1	protein_coding	Plant protein of unknown function (DUF828)	Encodes a member of the TBL (TRICHOME BIREFRINGENCE-LIKE) gene family containing a plant-specific DUF231 (domain of unknown function) domain. TBL gene family has 46 members, two of which (TBR/AT5G06700 and TBL3/AT5G01360) have been shown to be involved in the synthesis and deposition of secondary wall cellulose, presumably by influencing the esterification state of pectic polymers. A nomenclature…	FUNCTIONS IN: molecular_function unknown; INVOLVED IN: plant-type cell wall modification, pectin biosynthetic process, cellulose biosynthetic process, secondary cell wall biogenesis; LOCATED IN: cellular_component unknown; EXPRESSED IN: 23 plant structures; EXPRESSED DURING: 13 growth stages; CONTAINS InterPro DOMAIN/s: Protein of unknown function DUF231, plant (InterPro:IPR004253); BEST Arabidop…
Solyc01g049980.2	142.383	31.8988	38.1852	6.62745	0	0	-2.52649	2.52649	down	up	yes	OK	_	_	_	_	_
Solyc01g056310.2	95697.9	53513	6100.59	2710.72	0	0	-1.17027	1.17027	down	up	yes	OK	AT3G13390.1	protein_coding	SKU5 similar 11		SKU5 similar 11 (sks11); FUNCTIONS IN: oxidoreductase activity, copper ion binding; INVOLVED IN: oxidation reduction; LOCATED IN: endomembrane system; EXPRESSED IN: 11 plant structures; EXPRESSED DURING: L mature pollen stage, M germinated pollen stage, 4 anthesis, C globular stage, petal differentiation and expansion stage; CONTAINS InterPro DOMAIN/s: Multicopper oxidase, type 3 (InterPro:IPR011…
Solyc01g056360.2	142.53	62.8368	83.9619	27.8147	2.97e-13	5.7e-12	-1.59389	1.59389	down	up	yes	OK	AT3G23890.2	protein_coding	topoisomerase II	Encodes a topoisomerase II that is highly expressed in young seedlings. The protein is localized in the nucleus and gene expression levels are increased in proliferative tissues.	topoisomerase II (TOPII); CONTAINS InterPro DOMAIN/s: DNA topoisomerase, type IIA, subunit A/C-terminal (InterPro:IPR002205), DNA topoisomerase, type IIA, conserved site (InterPro:IPR018522), DNA topoisomerase, type IIA, subunit A/ C-terminal, alpha-beta (InterPro:IPR013758), DNA topoisomerase, type IIA, subunit B, domain 2 (InterPro:IPR013506), DNA topoisomerase, type IIA, subunit A, alpha-helic…
Solyc01g057220.2	802.536	444.461	50.0261	21.9305	0	0	-1.18974	1.18974	down	up	yes	OK	_	_	_	_	_
Solyc01g057770.2	143.421	456.932	7.64042	19.7194	0	0	1.36789	-1.36789	up	down	yes	OK	AT3G62270.1	protein_coding	HCO3- transporter family		HCO3- transporter family; FUNCTIONS IN: anion exchanger activity; INVOLVED IN: anion transport; LOCATED IN: integral to membrane, membrane; EXPRESSED IN: 22 plant structures; EXPRESSED DURING: 13 growth stages; CONTAINS InterPro DOMAIN/s: Bicarbonate transporter, eukaryotic (InterPro:IPR003020), Bicarbonate transporter, C-terminal (InterPro:IPR011531); BEST Arabidopsis thaliana protein match is: …
Solyc01g058500.2	9.99001	50.7305	12.0567	47.1847	8.08e-05	0.000702819	1.96848	-1.96848	up	down	yes	OK	_	_	_	_	_
Solyc01g058720.2	810.009	383.161	176.98	66.04	0	0	-1.42217	1.42217	down	up	yes	OK	_	_	_	_	_
Solyc01g059900.2	25.8819	13.7133	8.14591	3.38894	0.00864678	0.0441071	-1.26524	1.26524	down	up	yes	OK	_	_	_	_	_
Solyc01g059910.2	768.922	224.68	39.077	8.9842	0	0	-2.12086	2.12086	down	up	yes	OK	AT3G51550.1	protein_coding	Malectin/receptor-like protein kinase family protein	Encodes a synergid-expressed, plasma-membrane localized receptor-like kinase that accumulates asymetrically in the synergid membrnane at the filiform apparatus and mediates male-female gametophyte interactions during pollen tube reception.	FERONIA (FER); FUNCTIONS IN: protein kinase activity, kinase activity; INVOLVED IN: pollen tube reception, post-embryonic development, protein amino acid autophosphorylation; LOCATED IN: filiform apparatus, plasma membrane, membrane; EXPRESSED IN: 28 plant structures; EXPRESSED DURING: 13 growth stages; CONTAINS InterPro DOMAIN/s: Protein kinase, ATP binding site (InterPro:IPR017441), Malectin/re…
Solyc01g059940.2	1491.14	853.659	233.436	104.06	0	0	-1.16561	1.16561	down	up	yes	OK	_	_	_	_	_
Solyc01g060020.2	32.3556	9.93125	3.39565	0.812062	8.7e-05	0.000752017	-2.06403	2.06403	down	up	yes	OK	AT3G57260.1	protein_coding	beta-1,3-glucanase 2	beta 1,3-glucanase	beta-1,3-glucanase 2 (BGL2); FUNCTIONS IN: glucan 1,3-beta-glucosidase activity, protein binding, cellulase activity, hydrolase activity, hydrolyzing O-glycosyl compounds; INVOLVED IN: systemic acquired resistance, response to cold; LOCATED IN: apoplast, cell wall, vacuole; EXPRESSED IN: 17 plant structures; EXPRESSED DURING: 9 growth stages; CONTAINS InterPro DOMAIN/s: Glycoside hydrolase, catal…
Solyc01g065500.2	61.9137	176.133	2.37671	5.30546	5.48e-08	7.24e-07	1.15851	-1.15851	up	down	yes	OK	AT5G17980.1	protein_coding	C2 calcium/lipid-binding plant phosphoribosyltransferase family protein		C2 calcium/lipid-binding plant phosphoribosyltransferase family protein; LOCATED IN: endoplasmic reticulum, plasma membrane; EXPRESSED IN: 18 plant structures; EXPRESSED DURING: 7 growth stages; CONTAINS InterPro DOMAIN/s: C2 membrane targeting protein (InterPro:IPR018029), C2 calcium/lipid-binding domain, CaLB (InterPro:IPR008973), Phosphoribosyltransferase C-terminal (InterPro:IPR013583), C2 ca…
Solyc01g065530.2	118.363	362.957	6.7506	16.5115	0	0	1.29038	-1.29038	up	down	yes	OK	AT4G16120.1	protein_coding	COBRA-like protein-7 precursor	putative membrane-anchored cell wall protein	COBRA-like protein-7 precursor (COBL7); FUNCTIONS IN: molecular_function unknown; INVOLVED IN: biological_process unknown; LOCATED IN: anchored to plasma membrane, Golgi apparatus, anchored to membrane; EXPRESSED IN: 25 plant structures; EXPRESSED DURING: 13 growth stages; CONTAINS InterPro DOMAIN/s: Glycosyl-phosphatidyl inositol-anchored, plant (InterPro:IPR006918); BEST Arabidopsis thaliana pr…
Solyc01g066070.2	5182	2462.63	466.422	172.662	0	0	-1.43369	1.43369	down	up	yes	OK	_	_	_	_	_
Solyc01g066340.2	55.7177	30.3353	69.0919	28.3565	7.92e-05	0.000688927	-1.28484	1.28484	down	up	yes	OK	_	_	_	_	_
Solyc01g066360.2	19308.7	11428.9	1122.47	524.995	0	0	-1.0963	1.0963	down	up	yes	OK	AT3G05610.1	protein_coding	Plant invertase/pectin methylesterase inhibitor superfamily		Plant invertase/pectin methylesterase inhibitor superfamily; FUNCTIONS IN: enzyme inhibitor activity, pectinesterase activity; INVOLVED IN: cell wall modification; LOCATED IN: cell wall, plant-type cell wall; EXPRESSED IN: 11 plant structures; EXPRESSED DURING: L mature pollen stage, M germinated pollen stage, 4 anthesis, C globular stage, petal differentiation and expansion stage; CONTAINS Inter…
Solyc01g066370.2	28.8671	10.3767	3.97511	1.11308	0.000582635	0.00419719	-1.83644	1.83644	down	up	yes	OK	AT3G05610.1	protein_coding	Plant invertase/pectin methylesterase inhibitor superfamily		Plant invertase/pectin methylesterase inhibitor superfamily; FUNCTIONS IN: enzyme inhibitor activity, pectinesterase activity; INVOLVED IN: cell wall modification; LOCATED IN: cell wall, plant-type cell wall; EXPRESSED IN: 11 plant structures; EXPRESSED DURING: L mature pollen stage, M germinated pollen stage, 4 anthesis, C globular stage, petal differentiation and expansion stage; CONTAINS Inter…
Solyc01g066380.2	26096.3	14596.5	2145.28	939.541	0	0	-1.19114	1.19114	down	up	yes	OK	AT3G05610.1	protein_coding	Plant invertase/pectin methylesterase inhibitor superfamily		Plant invertase/pectin methylesterase inhibitor superfamily; FUNCTIONS IN: enzyme inhibitor activity, pectinesterase activity; INVOLVED IN: cell wall modification; LOCATED IN: cell wall, plant-type cell wall; EXPRESSED IN: 11 plant structures; EXPRESSED DURING: L mature pollen stage, M germinated pollen stage, 4 anthesis, C globular stage, petal differentiation and expansion stage; CONTAINS Inter…
Solyc01g066390.2	24540	13753.1	4105.07	1824.12	0	0	-1.17021	1.17021	down	up	yes	OK	_	_	_	_	_
Solyc01g066420.2	62865.7	32366.6	4201.42	1716.83	0	0	-1.29113	1.29113	down	up	yes	OK	AT3G05610.1	protein_coding	Plant invertase/pectin methylesterase inhibitor superfamily		Plant invertase/pectin methylesterase inhibitor superfamily; FUNCTIONS IN: enzyme inhibitor activity, pectinesterase activity; INVOLVED IN: cell wall modification; LOCATED IN: cell wall, plant-type cell wall; EXPRESSED IN: 11 plant structures; EXPRESSED DURING: L mature pollen stage, M germinated pollen stage, 4 anthesis, C globular stage, petal differentiation and expansion stage; CONTAINS Inter…
Solyc01g066430.2	56.3342	163.328	6.244	13.8781	2.35e-07	2.92e-06	1.15227	-1.15227	up	down	yes	OK	AT3G16720.1	protein_coding	TOXICOS EN LEVADURA 2	RING-H2 protein induced after exposure to chitin or inactivated crude cellulase preparations.	TOXICOS EN LEVADURA 2 (ATL2); FUNCTIONS IN: zinc ion binding; INVOLVED IN: response to chitin, defense response; EXPRESSED IN: 22 plant structures; EXPRESSED DURING: 13 growth stages; CONTAINS InterPro DOMAIN/s: Zinc finger, RING-type (InterPro:IPR001841), Zinc finger, C3HC4 RING-type (InterPro:IPR018957); BEST Arabidopsis thaliana protein match is: RING/U-box superfamily protein (TAIR:AT4G15975.…
Solyc01g066470.2	22.4423	92.2551	4.44972	14.2165	8.01e-07	9.29e-06	1.67578	-1.67578	up	down	yes	OK	_	_	_	_	_
Solyc01g066510.1	29.8613	11.2589	1.29287	0.394116	0.000681551	0.00482204	-1.71388	1.71388	down	up	yes	OK	_	_	_	_	_
Solyc01g066730.2	50.2405	29.226	6.25611	2.79533	0.000614914	0.00439845	-1.16225	1.16225	down	up	yes	OK	_	_	_	_	_
Solyc01g066770.2	583.302	337.444	59.9782	27.2925	0	0	-1.13593	1.13593	down	up	yes	OK	AT5G49060.1	protein_coding	Heat shock protein DnaJ, N-terminal with domain of unknown function (DUF1977)		FUNCTIONS IN: protein binding; INVOLVED IN: protein folding; LOCATED IN: cellular_component unknown; EXPRESSED IN: 22 plant structures; EXPRESSED DURING: 13 growth stages; CONTAINS InterPro DOMAIN/s: Molecular chaperone, heat shock protein, Hsp40, DnaJ (InterPro:IPR015609), Protein of unknown function DUF1977, DnaJ-like (InterPro:IPR015399), Heat shock protein DnaJ, N-terminal (InterPro:IPR001623…
Solyc01g066810.2	35509.5	20993.7	6250.87	2901.44	0	0	-1.10729	1.10729	down	up	yes	OK	AT2G47710.1	protein_coding	Adenine nucleotide alpha hydrolases-like superfamily protein		Adenine nucleotide alpha hydrolases-like superfamily protein; FUNCTIONS IN: molecular_function unknown; INVOLVED IN: response to stress; LOCATED IN: vacuole; EXPRESSED IN: 23 plant structures; EXPRESSED DURING: 13 growth stages; CONTAINS InterPro DOMAIN/s: UspA (InterPro:IPR006016), Rossmann-like alpha/beta/alpha sandwich fold (InterPro:IPR014729), Universal stress protein A (InterPro:IPR006015);…
Solyc01g066820.2	173.368	94.1328	8.80598	3.71528	1.58e-11	2.77e-10	-1.24501	1.24501	down	up	yes	OK	AT3G16630.2	protein_coding	P-loop containing nucleoside triphosphate hydrolases superfamily protein	Kinesin-13A localized to entire Golgi stacks. Involved in trichome development.	KINESIN-13A; FUNCTIONS IN: microtubule motor activity, ATP binding; INVOLVED IN: trichome morphogenesis; LOCATED IN: Golgi stack, plasma membrane; EXPRESSED IN: 24 plant structures; EXPRESSED DURING: 15 growth stages; CONTAINS InterPro DOMAIN/s: Kinesin, motor region, conserved site (InterPro:IPR019821), Kinesin, motor domain (InterPro:IPR001752); BEST Arabidopsis thaliana protein match is: ATP b…
Solyc01g066860.2	57.8193	160.455	11.5202	24.9455	4.73e-07	5.65e-06	1.11461	-1.11461	up	down	yes	OK	_	_	_	_	_
Solyc01g067070.2	2563.54	1516.41	228.492	106.343	0	0	-1.10342	1.10342	down	up	yes	OK	AT5G48970.1	protein_coding	Mitochondrial substrate carrier family protein		Mitochondrial substrate carrier family protein; FUNCTIONS IN: binding; INVOLVED IN: transport, mitochondrial transport, transmembrane transport; LOCATED IN: mitochondrial inner membrane, membrane; EXPRESSED IN: 24 plant structures; EXPRESSED DURING: 15 growth stages; CONTAINS InterPro DOMAIN/s: Mitochondrial carrier protein (InterPro:IPR002067), Mitochondrial substrate carrier (InterPro:IPR001993…
Solyc01g067300.2	18.9388	81.7386	3.59485	11.835	2.98e-06	3.22e-05	1.71906	-1.71906	up	down	yes	OK	_	_	_	_	_
Solyc01g067370.2	5262.5	2777.3	638.874	267.025	0	0	-1.25856	1.25856	down	up	yes	OK	_	_	_	_	_
Solyc01g067520.2	141.482	65.5008	5.59592	2.02709	1.09e-11	1.93e-10	-1.46497	1.46497	down	up	yes	OK	AT4G38190.1	protein_coding	cellulose synthase like D4	encodes a gene similar to cellulose synthase	cellulose synthase like D4 (CSLD4); CONTAINS InterPro DOMAIN/s: Cellulose synthase (InterPro:IPR005150); BEST Arabidopsis thaliana protein match is: cellulose synthase-like D3 (TAIR:AT3G03050.1); Has 3503 Blast hits to 2866 proteins in 674 species: Archae - 22; Bacteria - 1611; Metazoa - 5; Fungi - 10; Plants - 1761; Viruses - 2; Other Eukaryotes - 92 (source: NCBI BLink).
Solyc01g067620.2	54.8811	157.162	5.77545	12.9658	2.5e-07	3.09e-06	1.16671	-1.16671	up	down	yes	OK	AT3G21420.1	protein_coding	2-oxoglutarate (2OG) and Fe(II)-dependent oxygenase superfamily protein		2-oxoglutarate (2OG) and Fe(II)-dependent oxygenase superfamily protein; FUNCTIONS IN: oxidoreductase activity; INVOLVED IN: metabolic process; LOCATED IN: cellular_component unknown; EXPRESSED IN: 16 plant structures; EXPRESSED DURING: 8 growth stages; CONTAINS InterPro DOMAIN/s: Oxoglutarate/iron-dependent oxygenase (InterPro:IPR005123); BEST Arabidopsis thaliana protein match is: senescence-re…
Solyc01g068110.2	31078	16699.5	5674.45	2370.45	0	0	-1.25932	1.25932	down	up	yes	OK	_	_	_	_	_
Solyc01g068120.2	30762.3	16887.2	5148.27	2211.1	0	0	-1.21932	1.21932	down	up	yes	OK	_	_	_	_	_
Solyc01g068320.1	24.4097	11.5995	1.59332	0.589017	0.00526401	0.0289255	-1.43565	1.43565	down	up	yes	OK	_	_	_	_	_
Solyc01g073640.2	153.781	511.158	16.1362	42.0495	0	0	1.38179	-1.38179	up	down	yes	OK	_	_	_	_	_
Solyc01g079260.2	23.458	65.4921	2.86923	6.3488	0.000964382	0.00655237	1.14582	-1.14582	up	down	yes	OK	AT2G47260.1	protein_coding	WRKY DNA-binding protein 23	Encodes a member of WRKY Transcription Factor; Group I. Involved in nematode feeding site establishment.	WRKY DNA-binding protein 23 (WRKY23); CONTAINS InterPro DOMAIN/s: DNA-binding WRKY (InterPro:IPR003657), Transcription factor, WRKY group IIc (InterPro:IPR017396); BEST Arabidopsis thaliana protein match is: WRKY family transcription factor (TAIR:AT3G62340.1); Has 3541 Blast hits to 3088 proteins in 202 species: Archae - 0; Bacteria - 3; Metazoa - 11; Fungi - 7; Plants - 3503; Viruses - 0; Other …
Solyc01g079660.2	3.00851	41.8735	0.516155	6.08473	3.58e-05	0.000329351	3.55932	-3.55932	up	down	yes	OK	_	_	_	_	_
Solyc01g079740.2	83.1551	45.1754	11.2775	4.86587	5.42e-06	5.67e-05	-1.21268	1.21268	down	up	yes	OK	AT4G03580.1	protein_coding			BEST Arabidopsis thaliana protein match is: Cysteine proteinases superfamily protein (TAIR:AT5G17080.1); Has 155 Blast hits to 136 proteins in 31 species: Archae - 0; Bacteria - 11; Metazoa - 28; Fungi - 14; Plants - 17; Viruses - 0; Other Eukaryotes - 85 (source: NCBI BLink).
Solyc01g080370.2	1154.74	573.497	91.1132	35.7912	0	0	-1.34806	1.34806	down	up	yes	OK	AT4G02130.2	protein_coding	galacturonosyltransferase 6	Encodes a protein with putative galacturonosyltransferase activity.	galacturonosyltransferase 6 (GATL6); FUNCTIONS IN: transferase activity, transferring hexosyl groups, polygalacturonate 4-alpha-galacturonosyltransferase activity, transferase activity, transferring glycosyl groups; INVOLVED IN: carbohydrate biosynthetic process; LOCATED IN: endomembrane system; EXPRESSED IN: 22 plant structures; EXPRESSED DURING: 13 growth stages; CONTAINS InterPro DOMAIN/s: Gly…
Solyc01g080520.2	7462.91	3730.55	508.798	201.109	0	0	-1.33912	1.33912	down	up	yes	OK	_	_	_	_	_
Solyc01g080680.2	4.49358	28.5447	0.355639	1.79881	0.00140353	0.00913713	2.33856	-2.33856	up	down	yes	OK	AT5G18840.1	protein_coding	Major facilitator superfamily protein		Major facilitator superfamily protein; FUNCTIONS IN: carbohydrate transmembrane transporter activity, sugar:hydrogen symporter activity; INVOLVED IN: transport, transmembrane transport; LOCATED IN: integral to membrane, membrane; EXPRESSED IN: 17 plant structures; EXPRESSED DURING: 7 growth stages; CONTAINS InterPro DOMAIN/s: Major facilitator superfamily (InterPro:IPR020846), General substrate t…
Solyc01g081130.2	29.9828	9.59934	25.7633	6.27325	0.000139369	0.00115638	-2.03803	2.03803	down	up	yes	OK	_	_	_	_	_
Solyc01g081230.2	397.705	211.718	96.6275	40.2212	0	0	-1.26448	1.26448	down	up	yes	OK	_	_	_	_	_
Solyc01g081410.2	95.1188	56.1373	9.95666	4.5367	3.01e-06	3.25e-05	-1.13402	1.13402	down	up	yes	OK	_	_	_	_	_
Solyc01g081630.2	81.5741	33.5758	9.20876	3.01001	4.94e-08	6.56e-07	-1.61324	1.61324	down	up	yes	OK	AT1G05577.1	protein_coding	Domain of unknown function (DUF966)		CONTAINS InterPro DOMAIN/s: Protein of unknown function DUF966 (InterPro:IPR010369), Uncharacterised conserved protein UCP031043 (InterPro:IPR021182); BEST Arabidopsis thaliana protein match is: Domain of unknown function (DUF966) (TAIR:AT5G59790.1); Has 167 Blast hits to 166 proteins in 16 species: Archae - 0; Bacteria - 0; Metazoa - 0; Fungi - 0; Plants - 166; Viruses - 0; Other Eukaryotes - 1 …
Solyc01g086850.2	494.507	308.454	57.5748	28.1966	0	0	-1.02992	1.02992	down	up	yes	OK	AT3G12160.1	protein_coding	RAB GTPase homolog A4D	Encodes RABA4D, a member of the Arabidopsis RabA4 subfamily of Rab GTPase proteins. It is transported in exocytic vesicles to the apical tip of pollen tubes where it appears to promote tip growth. Proper localization of RabA4d depends on ROP1, RIC3, and RIC4 activity.	RAB GTPase homolog A4D (RABA4D); FUNCTIONS IN: GTP binding; INVOLVED IN: regulation of pollen tube growth, pollen tube growth, pollen tube development; LOCATED IN: exocytic vesicle, apical part of cell; EXPRESSED IN: 8 plant structures; EXPRESSED DURING: L mature pollen stage, M germinated pollen stage, 4 anthesis, petal differentiation and expansion stage; CONTAINS InterPro DOMAIN/s: Ras GTPase …
Solyc01g087030.2	2051.21	1288.19	213.024	103.977	0	0	-1.03475	1.03475	down	up	yes	OK	_	_	_	_	_
Solyc01g087150.2	30.9281	99.6969	2.53372	6.34754	8.12e-06	8.28e-05	1.32494	-1.32494	up	down	yes	OK	AT1G51340.1	protein_coding	MATE efflux family protein		MATE efflux family protein; FUNCTIONS IN: antiporter activity, drug transmembrane transporter activity; INVOLVED IN: drug transmembrane transport, transmembrane transport; LOCATED IN: endomembrane system, membrane; EXPRESSED IN: 22 plant structures; EXPRESSED DURING: 12 growth stages; CONTAINS InterPro DOMAIN/s: Multi antimicrobial extrusion protein MatE (InterPro:IPR002528); BEST Arabidopsis tha…
Solyc01g087440.2	2165.22	1003.3	88.5188	31.8493	0	0	-1.47472	1.47472	down	up	yes	OK	_	_	_	_	_
Solyc01g087450.2	12757.9	5997.12	605.712	225.116	0	0	-1.42796	1.42796	down	up	yes	OK	AT5G21080.1	protein_coding	Uncharacterized protein		Uncharacterized protein; BEST Arabidopsis thaliana protein match is: Uncharacterized protein (TAIR:AT2G41830.1); Has 304 Blast hits to 292 proteins in 85 species: Archae - 0; Bacteria - 4; Metazoa - 137; Fungi - 19; Plants - 133; Viruses - 0; Other Eukaryotes - 11 (source: NCBI BLink).
Solyc01g087590.2	29.8677	87.704	2.11429	4.71697	0.000152042	0.00125216	1.15769	-1.15769	up	down	yes	OK	AT5G13700.1	protein_coding	polyamine oxidase 1	Encodes a protein with polyamine oxidase activity. The mRNA of this gene is only expressed in very low amounts in the organs where it was detected (light-grown plants).	polyamine oxidase 1 (PAO1); FUNCTIONS IN: FAD binding, polyamine oxidase activity; INVOLVED IN: oxidation reduction; LOCATED IN: endomembrane system; EXPRESSED IN: 12 plant structures; EXPRESSED DURING: L mature pollen stage, M germinated pollen stage, 4 anthesis, petal differentiation and expansion stage; CONTAINS InterPro DOMAIN/s: Amine oxidase (InterPro:IPR002937), Flavin-containing amine oxi…
Solyc01g087990.2	1914.52	1074.07	188.858	84.0369	0	0	-1.16821	1.16821	down	up	yes	OK	AT5G13790.1	protein_coding	AGAMOUS-like 15	AGL15 (AGAMOUS-Like 15) is a member of the MADS domain family of regulatory factors. Although AGL15 is preferentially expressed during embryogenesis, AGL15 is also expressed in leaf primordia, shoot apical meristems and young floral buds, suggesting that AGL15 may play a role during post-germinative development. Transgenic plants that ectopically express AGL15 show delays in the transition to flo…	AGAMOUS-like 15 (AGL15); CONTAINS InterPro DOMAIN/s: Transcription factor, MADS-box (InterPro:IPR002100), Transcription factor, K-box (InterPro:IPR002487); BEST Arabidopsis thaliana protein match is: AGAMOUS-like 18 (TAIR:AT3G57390.1); Has 1807 Blast hits to 1807 proteins in 277 species: Archae - 0; Bacteria - 0; Metazoa - 736; Fungi - 347; Plants - 385; Viruses - 0; Other Eukaryotes - 339 (sourc…
Solyc01g088820.2	400.694	251.05	44.0103	21.5728	0	0	-1.02863	1.02863	down	up	yes	OK	_	_	_	_	_
Solyc01g089910.2	70.246	36.1613	5.2021	2.14397	1.48e-05	0.000145398	-1.27881	1.27881	down	up	yes	OK	AT5G25250.1	protein_coding	SPFH/Band 7/PHB domain-containing membrane-associated protein family		SPFH/Band 7/PHB domain-containing membrane-associated protein family; FUNCTIONS IN: molecular_function unknown; INVOLVED IN: biological_process unknown; LOCATED IN: plasma membrane, vacuole; EXPRESSED IN: cultured cell; CONTAINS InterPro DOMAIN/s: Band 7 protein (InterPro:IPR001107); BEST Arabidopsis thaliana protein match is: SPFH/Band 7/PHB domain-containing membrane-associated protein family (…
Solyc01g090950.2	554.728	3568.87	44.4486	253.244	0	0	3.44333	-3.44333	up	down	yes	OK	AT2G45160.1	protein_coding	GRAS family transcription factor		HAIRY MERISTEM 1 (HAM1); CONTAINS InterPro DOMAIN/s: Transcription factor GRAS (InterPro:IPR005202); BEST Arabidopsis thaliana protein match is: GRAS family transcription factor (TAIR:AT3G60630.1); Has 2292 Blast hits to 2267 proteins in 299 species: Archae - 0; Bacteria - 2; Metazoa - 4; Fungi - 0; Plants - 2284; Viruses - 0; Other Eukaryotes - 2 (source: NCBI BLink).
Solyc01g090560.2	4.96303	30.9118	0.624543	3.02888	0.00109407	0.00733286	2.27791	-2.27791	up	down	yes	OK	AT2G44940.1	protein_coding	Integrase-type DNA-binding superfamily protein	encodes a member of the DREB subfamily A-4 of ERF/AP2 transcription factor family. The protein contains one AP2 domain. There are 17 members in this subfamily including TINY.	Integrase-type DNA-binding superfamily protein; FUNCTIONS IN: DNA binding, sequence-specific DNA binding transcription factor activity; INVOLVED IN: regulation of transcription, DNA-dependent; LOCATED IN: nucleus, chloroplast; EXPRESSED IN: 22 plant structures; EXPRESSED DURING: 13 growth stages; CONTAINS InterPro DOMAIN/s: DNA-binding, integrase-type (InterPro:IPR016177), Pathogenesis-related tr…
Solyc01g091000.2	43.9074	27.4704	7.72899	3.77173	0.00318567	0.0187301	-1.03505	1.03505	down	up	yes	OK	_	_	_	_	_
Solyc01g091170.2	78.8085	281.63	8.0884	22.661	6.66e-16	1.43e-14	1.48629	-1.48629	up	down	yes	OK	AT4G08870.1	protein_coding	Arginase/deacetylase superfamily protein	Encodes one of the two arginase in the genome. Gene expression is enhanced by methyl jasmonate treatment.	Arginase/deacetylase superfamily protein; FUNCTIONS IN: arginase activity, cobalt ion binding, agmatinase activity; INVOLVED IN: response to jasmonic acid stimulus, polyamine metabolic process; LOCATED IN: mitochondrion, chloroplast; EXPRESSED IN: sepal vascular system, cotyledon vascular system, root vascular system, style, leaf; EXPRESSED DURING: seedling growth; CONTAINS InterPro DOMAIN/s: Ure…
Solyc01g091210.2	277.829	170.351	32.9559	16.0092	1.17e-13	2.3e-12	-1.04164	1.04164	down	up	yes	OK	AT2G45330.1	protein_coding	RNA 2'-phosphotransferase, Tpt1 / KptA family		embryo defective 1067 (emb1067); FUNCTIONS IN: tRNA 2'-phosphotransferase activity, transferase activity, transferring phosphorus-containing groups; INVOLVED IN: tRNA splicing, via endonucleolytic cleavage and ligation, embryo development ending in seed dormancy; EXPRESSED IN: male gametophyte, pollen tube; EXPRESSED DURING: L mature pollen stage, M germinated pollen stage; CONTAINS InterPro DOMA…
Solyc01g091260.2	43.3549	122.285	5.90721	13.5418	2.69e-06	2.92e-05	1.19687	-1.19687	up	down	yes	OK	_	_	_	_	_
Solyc01g091280.2	880.466	534.986	93.7688	44.6236	0	0	-1.0713	1.0713	down	up	yes	OK	AT3G60800.1	protein_coding	DHHC-type zinc finger family protein		DHHC-type zinc finger family protein; FUNCTIONS IN: zinc ion binding; INVOLVED IN: biological_process unknown; EXPRESSED IN: 23 plant structures; EXPRESSED DURING: 13 growth stages; CONTAINS InterPro DOMAIN/s: Zinc finger, DHHC-type (InterPro:IPR001594); BEST Arabidopsis thaliana protein match is: DHHC-type zinc finger family protein (TAIR:AT4G22750.1); Has 5091 Blast hits to 5089 proteins in 250…
Solyc01g091320.2	8164.94	4141.31	938.212	372.908	0	0	-1.33109	1.33109	down	up	yes	OK	AT4G12110.1	protein_coding	sterol-4alpha-methyl oxidase 1-1	Encodes a member of the SMO1 family of sterol 4alpha-methyl oxidases. More specifically functions as a 4,4-dimethyl-9beta,19-cyclopropylsterol-4alpha- methyl oxidase.	sterol-4alpha-methyl oxidase 1-1 (SMO1-1); CONTAINS InterPro DOMAIN/s: Fatty acid hydroxylase (InterPro:IPR006694); BEST Arabidopsis thaliana protein match is: sterol C4-methyl oxidase 1-2 (TAIR:AT4G22756.1); Has 2081 Blast hits to 2076 proteins in 340 species: Archae - 0; Bacteria - 283; Metazoa - 426; Fungi - 681; Plants - 428; Viruses - 3; Other Eukaryotes - 260 (source: NCBI BLink).
Solyc01g091360.2	10.9737	39.4106	1.65769	4.7192	0.00217542	0.0134615	1.50937	-1.50937	up	down	yes	OK	AT3G60810.2	protein_coding			unknown protein; CONTAINS InterPro DOMAIN/s: Protein of unknown function DUF1499 (InterPro:IPR010865); Has 35333 Blast hits to 34131 proteins in 2444 species: Archae - 798; Bacteria - 22429; Metazoa - 974; Fungi - 991; Plants - 531; Viruses - 0; Other Eukaryotes - 9610 (source: NCBI BLink).
Solyc01g091410.2	30.4459	17.6439	3.78734	1.71078	0.00790461	0.0409065	-1.14653	1.14653	down	up	yes	OK	_	_	_	_	_
Solyc01g091590.2	6.98789	33.0953	1.43684	4.90942	0.00316372	0.0186102	1.77265	-1.77265	up	down	yes	OK	_	_	_	_	_
Solyc01g091700.2	68.1637	42.5026	9.18162	4.52034	0.00028822	0.00224322	-1.02232	1.02232	down	up	yes	OK	AT1G12710.1	protein_coding	phloem protein 2-A12	This gene is predicted to encode a protein with a PP2 domain. This domain in present in lectins found in squash and cucumber, suggesting that this protein could potentially have carbohydrate binding capabilities.	phloem protein 2-A12 (PP2-A12); CONTAINS InterPro DOMAIN/s: F-box domain, cyclin-like (InterPro:IPR001810); BEST Arabidopsis thaliana protein match is: phloem protein 2-A11 (TAIR:AT1G63090.1); Has 458 Blast hits to 452 proteins in 24 species: Archae - 0; Bacteria - 0; Metazoa - 0; Fungi - 2; Plants - 456; Viruses - 0; Other Eukaryotes - 0 (source: NCBI BLink).
Solyc01g091950.2	3847.58	2255.18	257.216	118.121	0	0	-1.12271	1.12271	down	up	yes	OK	AT2G45670.1	protein_coding	calcineurin B subunit-related		calcineurin B subunit-related; FUNCTIONS IN: calcium ion binding, acyltransferase activity; INVOLVED IN: metabolic process; EXPRESSED IN: 22 plant structures; EXPRESSED DURING: 14 growth stages; CONTAINS InterPro DOMAIN/s: EF-Hand 1, calcium-binding site (InterPro:IPR018247), Phospholipid/glycerol acyltransferase (InterPro:IPR002123), EF-HAND 2 (InterPro:IPR018249), EF-hand-like domain (InterPro:…
Solyc01g094320.2	5198.9	2871.84	852.209	373.493	0	0	-1.19013	1.19013	down	up	yes	OK	AT2G45800.1	protein_coding	GATA type zinc finger transcription factor family protein		GATA type zinc finger transcription factor family protein; FUNCTIONS IN: zinc ion binding; INVOLVED IN: biological_process unknown; LOCATED IN: cellular_component unknown; EXPRESSED IN: 9 plant structures; EXPRESSED DURING: L mature pollen stage, M germinated pollen stage, 4 anthesis, C globular stage, petal differentiation and expansion stage; CONTAINS InterPro DOMAIN/s: Zinc finger, LIM-type (I…
Solyc01g094400.2	1144.75	592.39	283.357	114.039	0	0	-1.31309	1.31309	down	up	yes	OK	AT1G01750.1	protein_coding	actin depolymerizing factor 11		actin depolymerizing factor 11 (ADF11); FUNCTIONS IN: actin binding; INVOLVED IN: biological_process unknown; LOCATED IN: intracellular; EXPRESSED IN: 6 plant structures; EXPRESSED DURING: 4 anthesis, petal differentiation and expansion stage; CONTAINS InterPro DOMAIN/s: Actin-binding, cofilin/tropomyosin type (InterPro:IPR002108); BEST Arabidopsis thaliana protein match is: actin depolymerizing …
Solyc01g095140.2	26.9359	240.839	6.55476	45.1315	0	0	2.78352	-2.78352	up	down	yes	OK	_	_	_	_	_
Solyc01g095150.2	191.02	512.38	33.8042	70.3513	0	0	1.05737	-1.05737	up	down	yes	OK	_	_	_	_	_
Solyc01g095390.2	18.4438	53.7877	1.09885	2.53686	0.00193078	0.0121268	1.20705	-1.20705	up	down	yes	OK	_	_	_	_	_
Solyc01g095440.2	524.898	259.802	78.7324	30.524	0	0	-1.36701	1.36701	down	up	yes	OK	_	_	_	_	_
Solyc01g095550.2	158.23	89.8004	8.66097	3.90449	1.64e-09	2.49e-08	-1.14939	1.14939	down	up	yes	OK	AT1G01450.1	protein_coding	Protein kinase superfamily protein		Protein kinase superfamily protein; FUNCTIONS IN: protein serine/threonine/tyrosine kinase activity, kinase activity; INVOLVED IN: protein amino acid phosphorylation; LOCATED IN: cellular_component unknown; EXPRESSED IN: pollen tube; CONTAINS InterPro DOMAIN/s: Protein kinase, catalytic domain (InterPro:IPR000719), Serine/threonine-protein kinase domain (InterPro:IPR002290), Tyrosine-protein kina…
Solyc01g095630.2	137.295	373.561	13.4329	29.9606	8.88e-16	1.89e-14	1.1573	-1.1573	up	down	yes	OK	_	_	_	_	_
Solyc01g095920.2	97.645	51.4206	7.12863	2.93434	2.58e-07	3.19e-06	-1.28059	1.28059	down	up	yes	OK	_	_	_	_	_
Solyc01g095990.2	6372.31	3716.31	355.074	162.016	0	0	-1.13198	1.13198	down	up	yes	OK	AT2G46500.3	protein_coding	phosphoinositide 4-kinase gamma 4	Phosphoinositide kinase which undergo autophosphorylation and phosphorylate serine/threonine residues of protein substrates. Contains phosphoinositide 3/4-kinase and ubiquitin-like domains. Phosphorylates PUFD1 and RPN10 in vitro.	phosphoinositide 4-kinase gamma 4 (PI4K GAMMA 4); CONTAINS InterPro DOMAIN/s: Ubiquitin subgroup (InterPro:IPR019956), Phosphatidylinositol 3-/4-kinase, catalytic (InterPro:IPR000403), Ubiquitin (InterPro:IPR000626), Ubiquitin supergroup (InterPro:IPR019955); BEST Arabidopsis thaliana protein match is: Phosphatidylinositol 3- and 4-kinase ;Ubiquitin family protein (TAIR:AT5G24240.1).
Solyc01g096150.2	18.926	50.3288	3.38383	6.86203	0.00874192	0.044509	1.01998	-1.01998	up	down	yes	OK	AT1G01225.1	protein_coding	NC domain-containing protein-related		NC domain-containing protein-related; CONTAINS InterPro DOMAIN/s: NC (InterPro:IPR007053); BEST Arabidopsis thaliana protein match is: NC domain-containing protein-related (TAIR:AT4G00905.1); Has 173 Blast hits to 172 proteins in 34 species: Archae - 0; Bacteria - 24; Metazoa - 5; Fungi - 0; Plants - 139; Viruses - 0; Other Eukaryotes - 5 (source: NCBI BLink).
Solyc01g096170.2	2581.07	1231.68	145.273	54.0574	0	0	-1.4262	1.4262	down	up	yes	OK	AT1G64630.1	protein_coding	with no lysine (K) kinase 10		with no lysine (K) kinase 10 (WNK10); FUNCTIONS IN: kinase activity, sequence-specific DNA binding transcription factor activity; INVOLVED IN: protein amino acid phosphorylation; LOCATED IN: cellular_component unknown; EXPRESSED IN: sperm cell, male gametophyte, pollen tube; EXPRESSED DURING: L mature pollen stage, M germinated pollen stage; CONTAINS InterPro DOMAIN/s: Protein kinase, catalytic d…
Solyc01g096380.1	66.2986	42.6074	10.5207	5.13935	0.000263617	0.00206624	-1.03357	1.03357	down	up	yes	OK	_	_	_	_	_
Solyc01g096510.2	5.49003	35.8381	1.26441	6.43191	0.000386343	0.00290749	2.34678	-2.34678	up	down	yes	OK	_	_	_	_	_
Solyc01g096690.1	49.2952	19.5131	3.51491	1.10444	1.5e-05	0.000146921	-1.67017	1.67017	down	up	yes	OK	_	_	_	_	_
Solyc01g096750.1	74.2766	45.9965	3.56273	1.75179	0.000154647	0.00127187	-1.02415	1.02415	down	up	yes	OK	AT5G21150.1	protein_coding	Argonaute family protein	AGO9-dependent sRNA silencing is crucial to specify cell fate in the Arabidopsis ovule. AGO9 is expressed in reproductive companion cells but not in the associated male or female gametes or their precursors. Therefore, AGO9 acts non-cell autonomously to silencing the activity of TEs activity in the female gametophyte.	ARGONAUTE 9 (AGO9); FUNCTIONS IN: siRNA binding; INVOLVED IN: ovule development, negative regulation of transposition; LOCATED IN: cytoplasm; EXPRESSED IN: 14 plant structures; EXPRESSED DURING: 8 growth stages; CONTAINS InterPro DOMAIN/s: Domain of unknown function DUF1785 (InterPro:IPR014811), Stem cell self-renewal protein Piwi (InterPro:IPR003165), Polynucleotidyl transferase, ribonuclease H …
Solyc01g097050.2	803.699	387.782	140.368	53.5306	0	0	-1.39078	1.39078	down	up	yes	OK	AT3G04620.1	protein_coding	Alba DNA/RNA-binding protein		Alba DNA/RNA-binding protein; FUNCTIONS IN: nucleic acid binding; INVOLVED IN: biological_process unknown; EXPRESSED IN: 16 plant structures; EXPRESSED DURING: 8 growth stages; CONTAINS InterPro DOMAIN/s: Alba, DNA/RNA-binding protein (InterPro:IPR002775), Uncharacterised conserved protein UCP030333, DNA/RNA-binding Alba-related (InterPro:IPR014560); BEST Arabidopsis thaliana protein match is: Al…
Solyc01g097180.2	3333.05	1593.39	448.205	167.718	0	0	-1.41812	1.41812	down	up	yes	OK	AT3G04700.1	protein_coding	Protein of unknown function (DUF1685)		CONTAINS InterPro DOMAIN/s: Protein of unknown function DUF1685 (InterPro:IPR012881); BEST Arabidopsis thaliana protein match is: ankyrin repeat family protein (TAIR:AT3G04710.3); Has 200 Blast hits to 200 proteins in 14 species: Archae - 0; Bacteria - 0; Metazoa - 0; Fungi - 0; Plants - 200; Viruses - 0; Other Eukaryotes - 0 (source: NCBI BLink).
Solyc01g097230.2	1568.44	783.634	242.234	94.8554	0	0	-1.3526	1.3526	down	up	yes	OK	_	_	_	_	_
Solyc01g097510.2	42.4032	112.869	5.08727	10.5725	4.88e-05	0.000441042	1.05535	-1.05535	up	down	yes	OK	_	_	_	_	_
Solyc01g097520.2	84.7041	276.11	11.3255	28.8864	4.75e-14	9.47e-13	1.35082	-1.35082	up	down	yes	OK	_	_	_	_	_
Solyc01g097960.2	454.669	231.056	67.3772	26.8963	0	0	-1.32485	1.32485	down	up	yes	OK	_	_	_	_	_
Solyc01g097990.2	15.9367	4.01792	7.40331	1.43667	0.00331322	0.0193584	-2.36544	2.36544	down	up	yes	OK	_	_	_	_	_
Solyc01g098200.2	723.807	451.125	63.1498	31.3211	0	0	-1.01164	1.01164	down	up	yes	OK	_	_	_	_	_
Solyc01g098300.1	14.4324	3.56371	1.65301	0.310784	0.00472277	0.0263257	-2.41111	2.41111	down	up	yes	OK	_	_	_	_	_
Solyc01g098440.1	47.8037	29.9073	4.53318	2.22962	0.00233777	0.0143299	-1.02373	1.02373	down	up	yes	OK	_	_	_	_	_
Solyc01g099190.2	426.897	122.774	16.4882	3.69491	0	0	-2.15782	2.15782	down	up	yes	OK	AT3G22400.1	protein_coding	PLAT/LH2 domain-containing lipoxygenase family protein		LOX5; FUNCTIONS IN: oxidoreductase activity, acting on single donors with incorporation of molecular oxygen, incorporation of two atoms of oxygen, lipoxygenase activity, iron ion binding, metal ion binding; INVOLVED IN: root development; LOCATED IN: chloroplast; EXPRESSED IN: 22 plant structures; EXPRESSED DURING: 13 growth stages; CONTAINS InterPro DOMAIN/s: Lipoxygenase, LH2 (InterPro:IPR001024…
Solyc01g099370.2	155.496	447.901	16.3584	36.8918	0	0	1.17327	-1.17327	up	down	yes	OK	_	_	_	_	_
Solyc01g099390.2	2051.09	1183.68	222.792	100.776	0	0	-1.14455	1.14455	down	up	yes	OK	_	_	_	_	_
Solyc01g099660.2	8.96799	61.9286	0.530869	3.11029	7.49e-07	8.73e-06	2.55062	-2.55062	up	down	yes	OK	AT5G28540.1	protein_coding	heat shock protein 70 (Hsp 70) family protein	Encodes the luminal binding protein BiP, an ER-localized member of the HSP70 family. BiP is composed of an N-terminal ATP binding domain and a C-terminal domain that binds to hydrophobic patches on improperly/incompletely folded proteins in an ATP-dependent manner. Involved in polar nuclei fusion during proliferation of endosperm nuclei.	BIP1; FUNCTIONS IN: ATP binding; INVOLVED IN: protein folding, ER-associated protein catabolic process, response to heat, polar nucleus fusion; LOCATED IN: cell wall, plasma membrane, chloroplast, vacuole, endoplasmic reticulum lumen; EXPRESSED IN: 8 plant structures; EXPRESSED DURING: L mature pollen stage, M germinated pollen stage, seedling growth; CONTAINS InterPro DOMAIN/s: Heat shock protei…
Solyc01g099820.2	11432.7	6778.24	2870.39	1330.77	0	0	-1.10899	1.10899	down	up	yes	OK	AT5G27760.1	protein_coding	Hypoxia-responsive family protein		Hypoxia-responsive family protein; CONTAINS InterPro DOMAIN/s: Hypoxia induced protein, conserved region (InterPro:IPR007667); BEST Arabidopsis thaliana protein match is: Hypoxia-responsive family protein (TAIR:AT3G05550.1); Has 1807 Blast hits to 1807 proteins in 277 species: Archae - 0; Bacteria - 0; Metazoa - 736; Fungi - 347; Plants - 385; Viruses - 0; Other Eukaryotes - 339 (source: NCBI BLi…
Solyc01g099860.2	1100.15	639.487	109.122	49.7594	0	0	-1.1329	1.1329	down	up	yes	OK	AT3G05580.1	protein_coding	Calcineurin-like metallo-phosphoesterase superfamily protein		Calcineurin-like metallo-phosphoesterase superfamily protein; CONTAINS InterPro DOMAIN/s: Metallophosphoesterase (InterPro:IPR004843), Serine/threonine-specific protein phosphatase/bis(5-nucleosyl)-tetraphosphatase (InterPro:IPR006186); BEST Arabidopsis thaliana protein match is: Calcineurin-like metallo-phosphoesterase superfamily protein (TAIR:AT5G27840.1); Has 7114 Blast hits to 6926 proteins …
Solyc01g099940.2	12491.3	6384.52	827.889	335.243	0	0	-1.30423	1.30423	down	up	yes	OK	_	_	_	_	_
Solyc01g099970.2	42.3392	25.2256	2.86784	1.31949	0.00202509	0.0126304	-1.11998	1.11998	down	up	yes	OK	_	_	_	_	_
Solyc01g100120.2	4759.55	2462.69	169.204	69.4404	0	0	-1.28492	1.28492	down	up	yes	OK	AT5G27000.1	protein_coding	kinesin 4	Encodes a kinesin-like protein that binds microtubules in an ATP-dependent manner.	kinesin 4 (ATK4); FUNCTIONS IN: microtubule binding, protein binding, microtubule motor activity, ATPase activity; INVOLVED IN: microtubule-based movement; EXPRESSED IN: 13 plant structures; EXPRESSED DURING: 7 growth stages; CONTAINS InterPro DOMAIN/s: Kinesin, motor region, conserved site (InterPro:IPR019821), Calponin-homology (InterPro:IPR016146), Calponin-like actin-binding (InterPro:IPR0017…
Solyc01g100460.2	5498.35	2660.73	710.298	269.717	0	0	-1.39698	1.39698	down	up	yes	OK	AT1G75390.2	protein_coding	basic leucine-zipper 44		basic leucine-zipper 44 (bZIP44); FUNCTIONS IN: DNA binding, protein heterodimerization activity, sequence-specific DNA binding transcription factor activity; INVOLVED IN: regulation of transcription, DNA-dependent; LOCATED IN: chloroplast; CONTAINS InterPro DOMAIN/s: Basic-leucine zipper (bZIP) transcription factor (InterPro:IPR004827), bZIP transcription factor, bZIP-1 (InterPro:IPR011616); BES…
Solyc01g100690.2	638.183	315.852	107.745	42.1479	0	0	-1.35409	1.35409	down	up	yes	OK	_	_	_	_	_
Solyc01g101260.2	13.9758	46.4244	3.46901	9.11681	0.00154084	0.00993173	1.39401	-1.39401	up	down	yes	OK	_	_	_	_	_
Solyc01g102520.2	31.9054	81.5813	2.64574	5.33809	0.000792056	0.00550579	1.01265	-1.01265	up	down	yes	OK	AT4G24250.1	protein_coding	Seven transmembrane MLO family protein	A member of a large family of seven-transmembrane domain proteins specific to plants, homologs of the barley mildew resistance locus o (MLO) protein. The Arabidopsis genome contains 15 genes encoding MLO proteins, with localization in plasma membrane. Phylogenetic analysis revealed four clades of closely-related AtMLO genes. ATMLO13 belongs to the clade II, with ATMLO1 and ATMLO15. The gene is ex…	MILDEW RESISTANCE LOCUS O 13 (MLO13); FUNCTIONS IN: calmodulin binding; INVOLVED IN: cell death, defense response; LOCATED IN: integral to membrane, plasma membrane; EXPRESSED IN: 13 plant structures; EXPRESSED DURING: seedling growth, petal differentiation and expansion stage; CONTAINS InterPro DOMAIN/s: Mlo-related protein (InterPro:IPR004326); BEST Arabidopsis thaliana protein match is: Seven …
Solyc01g102840.2	97.6642	268.562	5.5875	12.4071	1.47e-11	2.59e-10	1.15089	-1.15089	up	down	yes	OK	_	_	_	_	_
Solyc01g103030.2	4.49358	28.5709	0.300303	1.53734	0.00129146	0.00848131	2.35595	-2.35595	up	down	yes	OK	AT1G59740.1	protein_coding	Major facilitator superfamily protein		Major facilitator superfamily protein; FUNCTIONS IN: transporter activity; INVOLVED IN: oligopeptide transport, response to nematode; LOCATED IN: plasma membrane, membrane; EXPRESSED IN: 19 plant structures; EXPRESSED DURING: 10 growth stages; CONTAINS InterPro DOMAIN/s: PTR2 family proton/oligopeptide symporter, conserved site (InterPro:IPR018456), Oligopeptide transporter (InterPro:IPR000109), …
Solyc01g103130.1	75.1451	35.2441	5.72876	2.10135	9e-07	1.04e-05	-1.44691	1.44691	down	up	yes	OK	AT1G10290.1	protein_coding	dynamin-like protein 6	involved in trafficking from the trans-Golgi Network to the central vacuole.	dynamin-like protein 6 (ADL6); FUNCTIONS IN: GTPase activity; INVOLVED IN: Golgi to vacuole transport; LOCATED IN: Golgi apparatus, plasma membrane, membrane; EXPRESSED IN: 25 plant structures; EXPRESSED DURING: 14 growth stages; CONTAINS InterPro DOMAIN/s: Dynamin GTPase effector (InterPro:IPR003130), Pleckstrin homology-type (InterPro:IPR011993), Dynamin, GTPase region, conserved site (InterPro…
Solyc01g103240.2	6207.86	2978.12	606.94	226.886	0	0	-1.41959	1.41959	down	up	yes	OK	_	_	_	_	_
Solyc01g103960.2	126.484	75.0739	4.13393	1.9298	1.71e-07	2.14e-06	-1.09906	1.09906	down	up	yes	OK	AT1G60930.1	protein_coding	RECQ helicase L4B	AtRECQ4B mutant showed no sensitivity to DNA damaging agents.Involved in homologous recombination.	RECQ helicase L4B (RECQ4B); FUNCTIONS IN: in 8 functions; INVOLVED IN: DNA recombination; LOCATED IN: intracellular; EXPRESSED IN: 14 plant structures; EXPRESSED DURING: 9 growth stages; CONTAINS InterPro DOMAIN/s: DNA/RNA helicase, DEAD/DEAH box type, N-terminal (InterPro:IPR011545), RQC domain (InterPro:IPR018982), DNA helicase, ATP-dependent, RecQ type (InterPro:IPR004589), HRDC-like (InterPro…
Solyc01g104400.2	36.3286	202.328	8.0725	35.6626	2.22e-16	4.83e-15	2.14332	-2.14332	up	down	yes	OK	_	_	_	_	_
Solyc01g104750.2	2025.55	976.537	183.11	69.4747	0	0	-1.39815	1.39815	down	up	yes	OK	_	_	_	_	_
Solyc01g104780.2	3.99856	23.5748	0.823713	3.6929	0.00553544	0.0301666	2.16454	-2.16454	up	down	yes	OK	AT1G21140.1	protein_coding	Vacuolar iron transporter (VIT) family protein		Vacuolar iron transporter (VIT) family protein; CONTAINS InterPro DOMAIN/s: Protein of unknown function DUF125, transmembrane (InterPro:IPR008217); BEST Arabidopsis thaliana protein match is: Vacuolar iron transporter (VIT) family protein (TAIR:AT3G43660.1); Has 1867 Blast hits to 1856 proteins in 645 species: Archae - 60; Bacteria - 1279; Metazoa - 0; Fungi - 103; Plants - 211; Viruses - 0; Othe…
Solyc01g105050.2	181.509	533.264	26.1774	60.222	0	0	1.20197	-1.20197	up	down	yes	OK	AT1G15820.1	protein_coding	light harvesting complex photosystem II subunit 6	Lhcb6 protein (Lhcb6), light harvesting complex of photosystem II.	light harvesting complex photosystem II subunit 6 (LHCB6); FUNCTIONS IN: chlorophyll binding; INVOLVED IN: photosynthesis, nonphotochemical quenching; LOCATED IN: in 7 components; EXPRESSED IN: 24 plant structures; EXPRESSED DURING: 14 growth stages; CONTAINS InterPro DOMAIN/s: Chlorophyll A-B binding protein (InterPro:IPR001344); BEST Arabidopsis thaliana protein match is: photosystem I light ha…
Solyc01g105500.2	113.106	58.7316	8.08527	3.31417	2.94e-08	3.99e-07	-1.28665	1.28665	down	up	yes	OK	_	_	_	_	_
Solyc01g105510.2	1649.99	787.355	84.6278	31.8448	0	0	-1.41007	1.41007	down	up	yes	OK	AT5G65290.1	protein_coding	LMBR1-like membrane protein		LMBR1-like membrane protein; FUNCTIONS IN: molecular_function unknown; INVOLVED IN: biological_process unknown; LOCATED IN: endomembrane system, integral to membrane; EXPRESSED IN: 23 plant structures; EXPRESSED DURING: 15 growth stages; CONTAINS InterPro DOMAIN/s: LMBR1-like membrane protein, conserved region (InterPro:IPR006876); Has 1807 Blast hits to 1807 proteins in 277 species: Archae - 0; …
Solyc01g105720.2	16733.1	8238.17	1191.08	461.441	0	0	-1.36805	1.36805	down	up	yes	OK	AT5G43180.1	protein_coding	Protein of unknown function, DUF599		Protein of unknown function, DUF599; FUNCTIONS IN: molecular_function unknown; INVOLVED IN: biological_process unknown; LOCATED IN: endomembrane system; EXPRESSED IN: 10 plant structures; EXPRESSED DURING: LP.04 four leaves visible, 4 anthesis, petal differentiation and expansion stage; CONTAINS InterPro DOMAIN/s: Protein of unknown function DUF599 (InterPro:IPR006747); BEST Arabidopsis thaliana …
Solyc01g106420.2	1560.37	897.978	112.357	50.0019	0	0	-1.16804	1.16804	down	up	yes	OK	AT5G64500.1	protein_coding	Major facilitator superfamily protein		Major facilitator superfamily protein; FUNCTIONS IN: molecular_function unknown; INVOLVED IN: transmembrane transport; LOCATED IN: membrane; EXPRESSED IN: 24 plant structures; EXPRESSED DURING: 15 growth stages; CONTAINS InterPro DOMAIN/s: Major facilitator superfamily (InterPro:IPR020846), Major facilitator superfamily MFS-1 (InterPro:IPR011701), Major facilitator superfamily, general substrate …
Solyc01g106470.2	4869.35	2339.5	359.374	135.173	0	0	-1.41068	1.41068	down	up	yes	OK	AT5G64510.1	protein_coding			unknown protein; FUNCTIONS IN: molecular_function unknown; INVOLVED IN: biological_process unknown; LOCATED IN: endomembrane system; EXPRESSED IN: 17 plant structures; EXPRESSED DURING: 10 growth stages; Has 35333 Blast hits to 34131 proteins in 2444 species: Archae - 798; Bacteria - 22429; Metazoa - 974; Fungi - 991; Plants - 531; Viruses - 0; Other Eukaryotes - 9610 (source: NCBI BLink).
Solyc01g106600.2	9878.42	6385.21	2246.56	1120.1	0	0	-1.00409	1.00409	down	up	yes	OK	_	_	_	_	_
Solyc01g106630.2	129.538	24.5442	23.8501	3.51329	0	0	-2.7631	2.7631	down	up	yes	OK	AT2G19990.1	protein_coding	pathogenesis-related protein-1-like	Encodes a PR-1-like protein homolog that is differentially expressed in resistant compared to susceptible cultivars by powdery mildew infection. The deduced amino acid sequence has 24 amino acids comprising the signal peptide and 140 amino acids of the mature peptide (15 kDa). Northern blot analysis showed accumulation of the corresponding mRNA 12 h after inoculation of resistant barley cultivars…	pathogenesis-related protein-1-like (PR-1-LIKE); FUNCTIONS IN: molecular_function unknown; INVOLVED IN: biological_process unknown; LOCATED IN: endomembrane system, extracellular region; EXPRESSED IN: root, flower, stamen; EXPRESSED DURING: 4 anthesis, petal differentiation and expansion stage; CONTAINS InterPro DOMAIN/s: Allergen V5/Tpx-1 related, conserved site (InterPro:IPR018244), Allergen V5…
Solyc01g107760.2	7822.8	3997.55	680.202	268.963	0	0	-1.33856	1.33856	down	up	yes	OK	AT3G19390.1	protein_coding	Granulin repeat cysteine protease family protein		Granulin repeat cysteine protease family protein; FUNCTIONS IN: cysteine-type endopeptidase activity, cysteine-type peptidase activity; INVOLVED IN: proteolysis; LOCATED IN: endomembrane system; EXPRESSED IN: 9 plant structures; EXPRESSED DURING: 4 anthesis, petal differentiation and expansion stage; CONTAINS InterPro DOMAIN/s: Peptidase C1A, papain (InterPro:IPR013128), Proteinase inhibitor I29,…
Solyc01g107830.2	38.5069	7.71268	2.88402	0.454893	2.85e-06	3.08e-05	-2.66448	2.66448	down	up	yes	OK	AT3G53160.1	protein_coding	UDP-glucosyl transferase 73C7		UDP-glucosyl transferase 73C7 (UGT73C7); CONTAINS InterPro DOMAIN/s: UDP-glucuronosyl/UDP-glucosyltransferase (InterPro:IPR002213); BEST Arabidopsis thaliana protein match is: UDP-Glycosyltransferase superfamily protein (TAIR:AT2G36770.1); Has 7083 Blast hits to 7007 proteins in 427 species: Archae - 0; Bacteria - 435; Metazoa - 1539; Fungi - 21; Plants - 4999; Viruses - 33; Other Eukaryotes - 56…
Solyc01g107890.2	27.9324	93.7573	1.27724	3.37627	6.5e-06	6.73e-05	1.4024	-1.4024	up	down	yes	OK	AT2G23360.1	protein_coding	Plant protein of unknown function (DUF869)		Plant protein of unknown function (DUF869); CONTAINS InterPro DOMAIN/s: Protein of unknown function DUF869, plant (InterPro:IPR008587); BEST Arabidopsis thaliana protein match is: Plant protein of unknown function (DUF869) (TAIR:AT1G19835.2); Has 38218 Blast hits to 24021 proteins in 1620 species: Archae - 547; Bacteria - 4231; Metazoa - 19834; Fungi - 3463; Plants - 2306; Viruses - 121; Other Eu…
Solyc01g108240.2	1.00284	27.1733	0.115605	2.43535	0.00272488	0.0163621	4.39685	-4.39685	up	down	yes	OK	AT5G61590.1	protein_coding	Integrase-type DNA-binding superfamily protein	encodes a member of the ERF (ethylene response factor) subfamily B-3 of ERF/AP2 transcription factor family. The protein contains one AP2 domain. There are 18 members in this subfamily including ATERF-1, ATERF-2, AND ATERF-5.	Integrase-type DNA-binding superfamily protein; CONTAINS InterPro DOMAIN/s: DNA-binding, integrase-type (InterPro:IPR016177), Pathogenesis-related transcriptional factor/ERF, DNA-binding (InterPro:IPR001471); BEST Arabidopsis thaliana protein match is: Integrase-type DNA-binding superfamily protein (TAIR:AT5G07580.1); Has 1807 Blast hits to 1807 proteins in 277 species: Archae - 0; Bacteria - 0; …
Solyc01g108270.2	3630.91	1820.52	207.359	81.8873	0	0	-1.34042	1.34042	down	up	yes	OK	_	_	_	_	_
Solyc01g108800.2	19.9097	5.58142	2.12449	0.472102	0.0016872	0.010772	-2.16995	2.16995	down	up	yes	OK	AT5G65940.3	protein_coding	beta-hydroxyisobutyryl-CoA hydrolase 1	hydrolyzes beta-hydroxyisobutyryl-CoA	beta-hydroxyisobutyryl-CoA hydrolase 1 (CHY1); CONTAINS InterPro DOMAIN/s: Crotonase, core (InterPro:IPR001753); BEST Arabidopsis thaliana protein match is: ATP-dependent caseinolytic (Clp) protease/crotonase family protein (TAIR:AT2G30660.1); Has 31609 Blast hits to 31599 proteins in 2217 species: Archae - 411; Bacteria - 21537; Metazoa - 1271; Fungi - 809; Plants - 626; Viruses - 0; Other Eukar…
Solyc01g108900.2	22173	11318.2	1268.38	510.89	0	0	-1.3119	1.3119	down	up	yes	OK	AT3G19020.1	protein_coding	Leucine-rich repeat (LRR) family protein		Leucine-rich repeat (LRR) family protein; FUNCTIONS IN: structural constituent of cell wall; LOCATED IN: endomembrane system; EXPRESSED IN: 10 plant structures; EXPRESSED DURING: L mature pollen stage, M germinated pollen stage, 4 anthesis, C globular stage, petal differentiation and expansion stage; CONTAINS InterPro DOMAIN/s: Leucine-rich repeat-containing N-terminal domain, type 2 (InterPro:IP…
Solyc01g109250.2	28.9032	88.3418	5.99218	14.7531	2.61e-05	0.000246269	1.29987	-1.29987	up	down	yes	OK	_	_	_	_	_
Solyc01g109530.2	12604	5587.88	718.293	252.555	0	0	-1.50797	1.50797	down	up	yes	OK	AT4G34440.1	protein_coding	Protein kinase superfamily protein		Protein kinase superfamily protein; FUNCTIONS IN: protein serine/threonine kinase activity, protein kinase activity, kinase activity, ATP binding; INVOLVED IN: protein amino acid phosphorylation; LOCATED IN: chloroplast; EXPRESSED IN: 9 plant structures; EXPRESSED DURING: L mature pollen stage, M germinated pollen stage, 4 anthesis, C globular stage, petal differentiation and expansion stage; CON…
Solyc01g109860.2	7552.85	3860.84	472.188	191.143	0	0	-1.30471	1.30471	down	up	yes	OK	AT2G18180.1	protein_coding	Sec14p-like phosphatidylinositol transfer family protein		Sec14p-like phosphatidylinositol transfer family protein; CONTAINS InterPro DOMAIN/s: Cellular retinaldehyde-binding/triple function, C-terminal (InterPro:IPR001251), Cellular retinaldehyde-binding/triple function, N-terminal (InterPro:IPR008273), Phosphatidylinositol transfer protein-like, N-terminal (InterPro:IPR011074); BEST Arabidopsis thaliana protein match is: SEC14-like 12 (TAIR:AT4G36490.…
Solyc01g109950.2	9547.2	4637.65	439.098	167.247	0	0	-1.39256	1.39256	down	up	yes	OK	AT4G39110.1	protein_coding	Malectin/receptor-like protein kinase family protein		Malectin/receptor-like protein kinase family protein; FUNCTIONS IN: kinase activity; INVOLVED IN: protein amino acid phosphorylation; LOCATED IN: chloroplast; EXPRESSED IN: 10 plant structures; EXPRESSED DURING: L mature pollen stage, M germinated pollen stage, 4 anthesis, C globular stage, petal differentiation and expansion stage; CONTAINS InterPro DOMAIN/s: Protein kinase, ATP binding site (In…
Solyc01g110030.2	1646.84	907.45	102.484	44.1333	0	0	-1.21546	1.21546	down	up	yes	OK	AT2G16405.1	protein_coding	Transducin/WD40 repeat-like superfamily protein		Transducin/WD40 repeat-like superfamily protein; FUNCTIONS IN: nucleotide binding; INVOLVED IN: biological_process unknown; LOCATED IN: cellular_component unknown; EXPRESSED IN: cultured cell; CONTAINS InterPro DOMAIN/s: WD40 repeat 2 (InterPro:IPR019782), WD40 repeat-like-containing domain (InterPro:IPR011046), WD40 repeat, conserved site (InterPro:IPR019775), WD40-repeat-containing domain (Inte…
Solyc01g110320.2	245.71	114.825	36.5659	13.4197	0	0	-1.44615	1.44615	down	up	yes	OK	AT2G16460.2	protein_coding	Protein of unknown function (DUF1640)		Protein of unknown function (DUF1640); FUNCTIONS IN: metal ion binding; INVOLVED IN: biological_process unknown; LOCATED IN: mitochondrion, plasma membrane; EXPRESSED IN: 25 plant structures; EXPRESSED DURING: 15 growth stages; CONTAINS InterPro DOMAIN/s: Protein of unknown function DUF1640 (InterPro:IPR012439); BEST Arabidopsis thaliana protein match is: Protein of unknown function (DUF1640) (TA…
Solyc01g110340.2	27.9004	73.2833	2.08043	4.27004	0.00122802	0.00811307	1.03737	-1.03737	up	down	yes	OK	AT4G39000.1	protein_coding	glycosyl hydrolase 9B17		glycosyl hydrolase 9B17 (GH9B17); FUNCTIONS IN: hydrolase activity, hydrolyzing O-glycosyl compounds, catalytic activity; INVOLVED IN: carbohydrate metabolic process; LOCATED IN: endomembrane system; EXPRESSED IN: petal, flower; EXPRESSED DURING: 4 anthesis, petal differentiation and expansion stage; CONTAINS InterPro DOMAIN/s: Six-hairpin glycosidase (InterPro:IPR012341), Six-hairpin glycosidase…
Solyc01g111250.2	44.4728	16.6307	5.03732	1.45433	1.54e-05	0.000150881	-1.7923	1.7923	down	up	yes	OK	_	_	_	_	_
Solyc01g111270.2	2346.8	1207.23	136.008	55.0028	0	0	-1.30611	1.30611	down	up	yes	OK	AT4G34940.1	protein_coding	armadillo repeat only 1	Armadillo repeat protein. One of a family of four in Arabidopsis. Located in the nucleus and cytoplasm of pollen vegetative cells, and in the cytoplasm of egg cells. Involved in the signaling network controlling tip growth and actin organization in the pollen tube.	armadillo repeat only 1 (ARO1); FUNCTIONS IN: binding; INVOLVED IN: pollen tube growth, actin cytoskeleton organization; LOCATED IN: nucleus, cytoplasm; EXPRESSED IN: 15 plant structures; EXPRESSED DURING: 6 growth stages; CONTAINS InterPro DOMAIN/s: Armadillo-like helical (InterPro:IPR011989), Armadillo (InterPro:IPR000225), Armadillo-type fold (InterPro:IPR016024); BEST Arabidopsis thaliana pro…
Solyc01g111340.2	28.8969	13.3814	2.09313	0.781071	0.00287164	0.0171377	-1.42214	1.42214	down	up	yes	OK	_	_	_	_	_
Solyc01g111540.2	2686.1	1177.7	132.364	45.5353	0	0	-1.53945	1.53945	down	up	yes	OK	AT5G63800.1	protein_coding	Glycosyl hydrolase family 35 protein	Involved in mucilage formation. Mutants form columella and outer cell wall architecture of the mucilage cells resembles wild-type. However, mum2 seeds completely lack seed coat mucilage. This mutation appears to represent a later step in the development of this cell-type. Encodes a beta-galactosidase involved in seed coat mucilage biosynthesis. Member of Glycoside Hydrolase Family 35	MUCILAGE-MODIFIED 2 (MUM2); FUNCTIONS IN: beta-galactosidase activity; INVOLVED IN: plant-type cell wall modification, mucilage biosynthetic process involved in seed coat development; LOCATED IN: apoplast, cell wall; EXPRESSED IN: 26 plant structures; EXPRESSED DURING: 13 growth stages; CONTAINS InterPro DOMAIN/s: Glycoside hydrolase, family 35, conserved site (InterPro:IPR019801), Glycoside hydr…
Solyc01g111640.2	535.304	236.157	112.339	38.7447	0	0	-1.53579	1.53579	down	up	yes	OK	AT1G75950.1	protein_coding	S phase kinase-associated protein 1	SKP1 is core component of the SCF family of E3 ubiquitin ligases and serves to tether the rest of the complex to an F-box protein, which provides specificity in binding to ubiquitin ligase substrate proteins. Predominately expressed from leptotene to pachytene. Negatively regulates recombination. Interacts with P0, a silencing suppressor protein encoded by poleroviruses by means of a conserved mi…	S phase kinase-associated protein 1 (SKP1); FUNCTIONS IN: ubiquitin-protein ligase activity, protein binding; INVOLVED IN: negative regulation of DNA recombination, response to cadmium ion, mitosis, male meiosis, ubiquitin-dependent protein catabolic process; LOCATED IN: in 7 components; EXPRESSED IN: 35 plant structures; EXPRESSED DURING: 15 growth stages; CONTAINS InterPro DOMAIN/s: E3 ubiquiti…
Solyc01g111980.2	151.613	435.934	10.1323	22.9344	0	0	1.17855	-1.17855	up	down	yes	OK	_	_	_	_	_
Solyc01g112230.2	61.2397	30.5536	31.3984	11.9956	1.4e-05	0.000137207	-1.38819	1.38819	down	up	yes	OK	_	_	_	_	_
Solyc02g005140.2	0	7.70393	0	5.83595	0.00275503	0.0165076	2.54497	-2.54497	up	down	yes	OK	_	_	_	_	_
Solyc02g005340.2	105.719	62.8105	7.43999	3.53616	3.03e-06	3.27e-05	-1.07312	1.07312	down	up	yes	OK	AT1G48370.1	protein_coding	YELLOW STRIPE like 8	Arabidopsis thaliana metal-nicotianamine transporter YSL4	YELLOW STRIPE like 8 (YSL8); FUNCTIONS IN: oligopeptide transporter activity; INVOLVED IN: oligopeptide transport, transmembrane transport; LOCATED IN: plasma membrane; EXPRESSED IN: 22 plant structures; EXPRESSED DURING: 13 growth stages; CONTAINS InterPro DOMAIN/s: Oligopeptide transporter OPT superfamily (InterPro:IPR004813); BEST Arabidopsis thaliana protein match is: YELLOW STRIPE like 5 (TA…
Solyc02g014290.1	492.837	275.62	1562.34	646.638	0	0	-1.27268	1.27268	down	up	yes	OK	_	_	_	_	_
Solyc02g014490.2	4980.76	2659.1	310.175	130.409	0	0	-1.25004	1.25004	down	up	yes	OK	AT2G18030.1	protein_coding	Peptide methionine sulfoxide reductase family protein		Peptide methionine sulfoxide reductase family protein; FUNCTIONS IN: peptide-methionine-(S)-S-oxide reductase activity, oxidoreductase activity, acting on sulfur group of donors, disulfide as acceptor; INVOLVED IN: oxidation reduction, protein modification process, protein metabolic process; LOCATED IN: endomembrane system; EXPRESSED IN: 22 plant structures; EXPRESSED DURING: 13 growth stages; CO…
Solyc02g014530.2	5757.49	2703.05	299.569	110.805	0	0	-1.43487	1.43487	down	up	yes	OK	_	_	_	_	_
Solyc02g020890.2	3683.58	1836.25	316.39	124.364	0	0	-1.34714	1.34714	down	up	yes	OK	AT3G19970.1	protein_coding	alpha/beta-Hydrolases superfamily protein		alpha/beta-Hydrolases superfamily protein; CONTAINS InterPro DOMAIN/s: Protein of unknown function DUF829, transmembrane 53 (InterPro:IPR008547); BEST Arabidopsis thaliana protein match is: alpha/beta-Hydrolases superfamily protein (TAIR:AT2G18245.1); Has 401 Blast hits to 400 proteins in 106 species: Archae - 0; Bacteria - 0; Metazoa - 180; Fungi - 77; Plants - 116; Viruses - 0; Other Eukaryotes…
Solyc02g021000.2	364.801	174.413	83.2297	30.8782	0	0	-1.43051	1.43051	down	up	yes	OK	AT5G36120.1	protein_coding	cofactor assembly, complex C (B6F)		cofactor assembly, complex C (B6F) (CCB3); FUNCTIONS IN: molecular_function unknown; INVOLVED IN: cytochrome b6f complex assembly; LOCATED IN: chloroplast thylakoid membrane, chloroplast; CONTAINS InterPro DOMAIN/s: Protein of unknown function YGGT (InterPro:IPR003425); Has 30201 Blast hits to 17322 proteins in 780 species: Archae - 12; Bacteria - 1396; Metazoa - 17338; Fungi - 3422; Plants - 503…
Solyc02g021220.1	35.4025	18.9716	2.00806	0.841352	0.00223285	0.0137756	-1.25502	1.25502	down	up	yes	OK	_	_	_	_	_
Solyc02g021230.2	261.339	136.47	28.2847	11.3752	0	0	-1.31413	1.31413	down	up	yes	OK	AT2G02061.1	protein_coding	Nucleotide-diphospho-sugar transferase family protein		Nucleotide-diphospho-sugar transferase family protein; FUNCTIONS IN: molecular_function unknown; INVOLVED IN: biological_process unknown; LOCATED IN: cellular_component unknown; EXPRESSED IN: shoot apex, stem, flower, seed; EXPRESSED DURING: F mature embryo stage, petal differentiation and expansion stage, E expanded cotyledon stage; CONTAINS InterPro DOMAIN/s: Nucleotide-diphospho-sugar transfer…
Solyc02g021410.2	1786.7	869.853	129.703	49.3409	0	0	-1.39436	1.39436	down	up	yes	OK	_	_	_	_	_
Solyc02g021450.2	765.811	370.269	86.1685	33.0581	0	0	-1.38216	1.38216	down	up	yes	OK	_	_	_	_	_
Solyc02g021590.2	1922.35	1024.93	102.363	42.5916	0	0	-1.26505	1.26505	down	up	yes	OK	AT5G45840.1	protein_coding	Leucine-rich repeat protein kinase family protein		Leucine-rich repeat protein kinase family protein; FUNCTIONS IN: protein serine/threonine kinase activity, protein kinase activity, ATP binding; INVOLVED IN: transmembrane receptor protein tyrosine kinase signaling pathway, protein amino acid phosphorylation; LOCATED IN: endomembrane system; EXPRESSED IN: 22 plant structures; EXPRESSED DURING: 13 growth stages; CONTAINS InterPro DOMAIN/s: Protein…
Solyc02g021790.1	13.0305	54.7922	0.97368	3.3047	7.34e-05	0.000642862	1.763	-1.763	up	down	yes	OK	_	_	_	_	_
Solyc02g022910.2	2804.25	1638.38	401.724	184.741	0	0	-1.1207	1.1207	down	up	yes	OK	AT4G20870.1	protein_coding	fatty acid hydroxylase 2	encodes a fatty acid hydroxylase, required for the AtBI-1-mediated suppression of programmed cell death.	fatty acid hydroxylase 2 (FAH2); CONTAINS InterPro DOMAIN/s: Fatty acid hydroxylase (InterPro:IPR006694); BEST Arabidopsis thaliana protein match is: fatty acid hydroxylase 1 (TAIR:AT2G34770.1); Has 806 Blast hits to 806 proteins in 373 species: Archae - 0; Bacteria - 413; Metazoa - 105; Fungi - 141; Plants - 78; Viruses - 0; Other Eukaryotes - 69 (source: NCBI BLink).
Solyc02g022920.1	305.215	187.925	37.0246	17.7831	2.66e-15	5.59e-14	-1.05798	1.05798	down	up	yes	OK	_	_	_	_	_
Solyc02g024070.2	114.179	315.957	5.09228	11.0474	1.32e-12	2.46e-11	1.11732	-1.11732	up	down	yes	OK	AT1G30490.1	protein_coding	Homeobox-leucine zipper family protein / lipid-binding START domain-containing protein	Dominant PHV mutations cause transformation of abaxial leaf fates into adaxial leaf fates. Has overlapping functions with PHABULOSA, REVOLUTA and CORONA/ATHB15 in patterning the apical portion of the embryo. Encodes a member of HD-Zip family which contains homeodomain-leucine zipper domains and domain similar to a mammalian sterol binding domain.	PHAVOLUTA (PHV); CONTAINS InterPro DOMAIN/s: Homeobox (InterPro:IPR001356), Homeodomain-like (InterPro:IPR009057), Lipid-binding START (InterPro:IPR002913), MEKHLA (InterPro:IPR013978), Homeodomain-related (InterPro:IPR012287); BEST Arabidopsis thaliana protein match is: Homeobox-leucine zipper family protein / lipid-binding START domain-containing protein (TAIR:AT2G34710.1); Has 3472 Blast hits …
Solyc02g030480.2	35.4473	92.8489	4.14659	8.58688	0.000226904	0.00180565	1.05021	-1.05021	up	down	yes	OK	_	_	_	_	_
Solyc02g031960.2	825.252	396.752	348.562	130.701	0	0	-1.41515	1.41515	down	up	yes	OK	_	_	_	_	_
Solyc02g032660.2	50.33	17.6439	4.61065	1.18973	9.77e-07	1.12e-05	-1.95434	1.95434	down	up	yes	OK	AT1G61890.1	protein_coding	MATE efflux family protein		MATE efflux family protein; FUNCTIONS IN: antiporter activity, drug transmembrane transporter activity, transporter activity; INVOLVED IN: response to karrikin; LOCATED IN: membrane; EXPRESSED IN: 22 plant structures; EXPRESSED DURING: 13 growth stages; CONTAINS InterPro DOMAIN/s: Multi antimicrobial extrusion protein MatE (InterPro:IPR002528); BEST Arabidopsis thaliana protein match is: MATE eff…
Solyc02g032820.2	1553.37	658.615	148.057	49.1277	0	0	-1.59154	1.59154	down	up	yes	OK	AT4G04720.1	protein_coding	calcium-dependent protein kinase 21	member of Calcium Dependent Protein Kinase	calcium-dependent protein kinase 21 (CPK21); FUNCTIONS IN: in 6 functions; INVOLVED IN: protein amino acid phosphorylation, N-terminal protein myristoylation; LOCATED IN: plasma membrane; EXPRESSED IN: cultured cell; CONTAINS InterPro DOMAIN/s: Protein kinase, ATP binding site (InterPro:IPR017441), EF-Hand 1, calcium-binding site (InterPro:IPR018247), Serine/threonine-protein kinase domain (Inter…
Solyc02g032940.2	2865.55	1644.25	223.33	100.899	0	0	-1.14627	1.14627	down	up	yes	OK	AT1G11910.1	protein_coding	aspartic proteinase A1	Encodes an aspartic proteinase that forms a heterodimer and is stable over a broad pH range (ph 3-8).	aspartic proteinase A1 (APA1); FUNCTIONS IN: endopeptidase activity; INVOLVED IN: proteolysis, response to salt stress; LOCATED IN: vacuole; EXPRESSED IN: 25 plant structures; EXPRESSED DURING: 16 growth stages; CONTAINS InterPro DOMAIN/s: Saposin-like (InterPro:IPR011001), Peptidase aspartic (InterPro:IPR021109), Peptidase aspartic, catalytic (InterPro:IPR009007), Saposin-like type B, 1 (InterPr…
Solyc02g036440.2	877.23	451.195	129.21	51.6402	0	0	-1.32315	1.32315	down	up	yes	OK	AT1G54320.1	protein_coding	LEM3 (ligand-effect modulator 3) family protein / CDC50 family protein		LEM3 (ligand-effect modulator 3) family protein / CDC50 family protein; INVOLVED IN: biological_process unknown; LOCATED IN: chloroplast, membrane; EXPRESSED IN: 24 plant structures; EXPRESSED DURING: 15 growth stages; CONTAINS InterPro DOMAIN/s: Protein of unknown function DUF284, transmembrane eukaryotic (InterPro:IPR005045); BEST Arabidopsis thaliana protein match is: ALA-interacting subunit 1…
Solyc02g037550.2	12.4459	53.814	1.58315	5.18324	0.000162767	0.00133043	1.71106	-1.71106	up	down	yes	OK	_	_	_	_	_
Solyc02g038670.1	22.4168	7.91354	1.33824	0.354056	0.00130135	0.00854156	-1.91829	1.91829	down	up	yes	OK	_	_	_	_	_
Solyc02g038740.2	6237.38	3132.26	388.891	152.308	0	0	-1.35237	1.35237	down	up	yes	OK	AT2G17370.1	protein_coding	3-hydroxy-3-methylglutaryl-CoA reductase 2	Encodes a 3-hydroxy-3-methylglutaryl-CoA reductase (HMGR) that is involved in the synthesis of sterol and triterpenoid compounds.	3-hydroxy-3-methylglutaryl-CoA reductase 2 (HMG2); CONTAINS InterPro DOMAIN/s: Hydroxymethylglutaryl-CoA reductase, class I, catalytic (InterPro:IPR004554), Hydroxymethylglutaryl-CoA reductase, class I/II, substrate-binding (InterPro:IPR009029), Hydroxymethylglutaryl-CoA reductase, class I/II, NAD/NADP-binding (InterPro:IPR009023), Hydroxymethylglutaryl-CoA reductase, class I/II, catalytic (Inter…
Solyc02g043810.2	1227.28	556.307	88.0343	31.5423	0	0	-1.48078	1.48078	down	up	yes	OK	AT5G57200.1	protein_coding	ENTH/ANTH/VHS superfamily protein		ENTH/ANTH/VHS superfamily protein; FUNCTIONS IN: phospholipid binding, clathrin binding, binding, phosphatidylinositol binding; INVOLVED IN: N-terminal protein myristoylation, clathrin coat assembly; LOCATED IN: clathrin coat; EXPRESSED IN: petal, leaf whorl, male gametophyte, flower, pollen tube; EXPRESSED DURING: L mature pollen stage, M germinated pollen stage, 4 anthesis, petal differentiatio…
Solyc02g061800.2	60.6488	18.4126	6.56739	1.56352	6.9e-08	9.03e-07	-2.07052	2.07052	down	up	yes	OK	_	_	_	_	_
Solyc02g062020.2	1461.01	728.483	185.585	72.4074	0	0	-1.35787	1.35787	down	up	yes	OK	AT3G51300.1	protein_coding	RHO-related protein from plants 1	Encodes a pollen-specific Rop GTPase, member of the Rho family of small GTP binding proteins that interacts with RIC3 and RIC4 to control tip growth in pollen tubes. These three proteins promote the proper targeting of exocytic vesicles in the pollen tube tip. ROP1 activity is regulated by the REN1 GTPase activator protein.	RHO-related protein from plants 1 (ROP1); CONTAINS InterPro DOMAIN/s: Ras GTPase (InterPro:IPR001806), Small GTP-binding protein (InterPro:IPR005225), Ras (InterPro:IPR013753), Small GTPase, Rho type (InterPro:IPR003578); BEST Arabidopsis thaliana protein match is: Arabidopsis RAC-like 1 (TAIR:AT2G17800.2); Has 24331 Blast hits to 24300 proteins in 680 species: Archae - 9; Bacteria - 65; Metazoa …
Solyc02g062330.1	2072.32	1064.91	83.8223	34.2329	0	0	-1.29195	1.29195	down	up	yes	OK	AT5G66310.1	protein_coding	ATP binding microtubule motor family protein		ATP binding microtubule motor family protein; FUNCTIONS IN: microtubule motor activity, ATP binding; INVOLVED IN: microtubule-based movement; EXPRESSED IN: 22 plant structures; EXPRESSED DURING: 15 growth stages; CONTAINS InterPro DOMAIN/s: Protein of unknown function DUF3490 (InterPro:IPR021881), Kinesin, motor region, conserved site (InterPro:IPR019821), Kinesin, motor domain (InterPro:IPR00175…
Solyc02g062390.2	360.061	153.913	68.9818	23.2573	0	0	-1.56853	1.56853	down	up	yes	OK	_	_	_	_	_
Solyc02g062590.2	26.8081	9.94	3.2258	0.93158	0.00082389	0.0057026	-1.79191	1.79191	down	up	yes	OK	AT2G47180.1	protein_coding	galactinol synthase 1		galactinol synthase 1 (GolS1); FUNCTIONS IN: transferase activity, transferring hexosyl groups, transferase activity, transferring glycosyl groups; INVOLVED IN: response to high light intensity, carbohydrate biosynthetic process, response to hydrogen peroxide, response to heat; LOCATED IN: cellular_component unknown; EXPRESSED IN: 19 plant structures; EXPRESSED DURING: 11 growth stages; CONTAINS …
Solyc02g062710.1	193.157	100.631	20.2729	8.33507	4.85e-13	9.24e-12	-1.28229	1.28229	down	up	yes	OK	_	_	_	_	_
Solyc02g062790.2	5667.18	2758.27	321.165	123.074	0	0	-1.38379	1.38379	down	up	yes	OK	AT1G49270.1	protein_coding	Protein kinase superfamily protein		Protein kinase superfamily protein; FUNCTIONS IN: protein serine/threonine kinase activity, protein kinase activity, ATP binding; INVOLVED IN: protein amino acid phosphorylation; EXPRESSED IN: sepal, male gametophyte, flower, pollen tube; EXPRESSED DURING: L mature pollen stage, M germinated pollen stage, 4 anthesis; CONTAINS InterPro DOMAIN/s: Protein kinase, ATP binding site (InterPro:IPR017441…
Solyc02g063310.2	100.075	44.6163	44.4277	15.3018	3.2e-09	4.75e-08	-1.53776	1.53776	down	up	yes	OK	_	_	_	_	_
Solyc02g063390.2	14.9786	46.9922	2.0778	5.15285	0.00220641	0.0136335	1.31031	-1.31031	up	down	yes	OK	_	_	_	_	_
Solyc02g063530.2	1914.85	910.251	655.907	242.719	0	0	-1.4342	1.4342	down	up	yes	OK	_	_	_	_	_
Solyc02g064690.2	4.995	23.3477	0.400745	1.47065	0.00835737	0.0428498	1.8757	-1.8757	up	down	yes	OK	AT2G23060.1	protein_coding	Acyl-CoA N-acyltransferases (NAT) superfamily protein		Acyl-CoA N-acyltransferases (NAT) superfamily protein; FUNCTIONS IN: N-acetyltransferase activity; INVOLVED IN: metabolic process; LOCATED IN: cellular_component unknown; EXPRESSED IN: embryo, leaf whorl, flower, pedicel, seed; EXPRESSED DURING: 4 anthesis, F mature embryo stage, petal differentiation and expansion stage, E expanded cotyledon stage, D bilateral stage; CONTAINS InterPro DOMAIN/s: …
Solyc02g064830.2	6.98789	56.3119	0.443867	2.74142	5.64e-06	5.88e-05	2.62672	-2.62672	up	down	yes	OK	AT4G37390.1	protein_coding	Auxin-responsive GH3 family protein	Encodes an IAA-amido synthase that conjugates Asp and other amino acids to auxin in vitro. Lines carrying insertions in this gene are hypersensitive to auxin. May function as a negative component in auxin signaling by regulating auxin activity.	BRU6; CONTAINS InterPro DOMAIN/s: GH3 auxin-responsive promoter (InterPro:IPR004993); BEST Arabidopsis thaliana protein match is: Auxin-responsive GH3 family protein (TAIR:AT1G59500.1); Has 1707 Blast hits to 1543 proteins in 239 species: Archae - 1; Bacteria - 597; Metazoa - 55; Fungi - 2; Plants - 674; Viruses - 0; Other Eukaryotes - 378 (source: NCBI BLink).
Solyc02g065110.2	1632.61	775.24	99.2294	37.3098	0	0	-1.41121	1.41121	down	up	yes	OK	AT5G66850.1	protein_coding	mitogen-activated protein kinase kinase kinase 5	member of MEKK subfamily	mitogen-activated protein kinase kinase kinase 5 (MAPKKK5); FUNCTIONS IN: protein serine/threonine kinase activity, protein kinase activity, kinase activity, ATP binding; INVOLVED IN: protein amino acid phosphorylation; LOCATED IN: plasma membrane; EXPRESSED IN: 22 plant structures; EXPRESSED DURING: 15 growth stages; CONTAINS InterPro DOMAIN/s: Protein kinase, ATP binding site (InterPro:IPR01744…
Solyc02g065640.2	87.898	41.7865	59.5034	21.262	4.33e-08	5.8e-07	-1.48469	1.48469	down	up	yes	OK	AT5G38760.1	protein_coding	Late embryogenesis abundant protein (LEA) family protein		Late embryogenesis abundant protein (LEA) family protein; BEST Arabidopsis thaliana protein match is: Late embryogenesis abundant protein (LEA) family protein (TAIR:AT5G53820.1); Has 1807 Blast hits to 1807 proteins in 277 species: Archae - 0; Bacteria - 0; Metazoa - 736; Fungi - 347; Plants - 385; Viruses - 0; Other Eukaryotes - 339 (source: NCBI BLink).
Solyc02g065680.2	1769.38	1136.97	167.252	83.6221	0	0	-1.00007	1.00007	down	up	yes	OK	AT5G38820.1	protein_coding	Transmembrane amino acid transporter family protein	Encodes a putative amino acid transporter.	Transmembrane amino acid transporter family protein; CONTAINS InterPro DOMAIN/s: Amino acid transporter, transmembrane (InterPro:IPR013057); BEST Arabidopsis thaliana protein match is: Transmembrane amino acid transporter family protein (TAIR:AT3G30390.2); Has 4324 Blast hits to 4257 proteins in 375 species: Archae - 16; Bacteria - 268; Metazoa - 1444; Fungi - 800; Plants - 936; Viruses - 5; Othe…
Solyc02g065700.2	1238.03	729.287	97.0827	44.8743	0	0	-1.11332	1.11332	down	up	yes	OK	AT4G24760.1	protein_coding	alpha/beta-Hydrolases superfamily protein		alpha/beta-Hydrolases superfamily protein; FUNCTIONS IN: serine-type peptidase activity; INVOLVED IN: proteolysis; EXPRESSED IN: 21 plant structures; EXPRESSED DURING: 13 growth stages; CONTAINS InterPro DOMAIN/s: Peptidase S9, prolyl oligopeptidase, catalytic domain (InterPro:IPR001375); BEST Arabidopsis thaliana protein match is: alpha/beta-Hydrolases superfamily protein (TAIR:AT5G14390.1); Has…
Solyc02g065740.2	251.43	90.6741	29.7726	8.27563	0	0	-1.84704	1.84704	down	up	yes	OK	AT3G02230.1	protein_coding	reversibly glycosylated polypeptide 1	reversibly glycosylated polypeptide possibly involved in plant cell wall synthesis	reversibly glycosylated polypeptide 1 (RGP1); FUNCTIONS IN: cellulose synthase (UDP-forming) activity; INVOLVED IN: response to salt stress, plant-type cell wall biogenesis; LOCATED IN: cytosolic ribosome, Golgi stack, cell wall, plasma membrane, Golgi trans cisterna; EXPRESSED IN: 7 plant structures; EXPRESSED DURING: L mature pollen stage, M germinated pollen stage, seed development stages; CON…
Solyc02g066990.2	3218.86	1514.59	319.665	115.931	0	0	-1.46329	1.46329	down	up	yes	OK	_	_	_	_	_
Solyc02g067040.2	2148.95	1114.53	135.588	55.6091	0	0	-1.28584	1.28584	down	up	yes	OK	AT1G13970.1	protein_coding	Protein of unknown function (DUF1336)		Protein of unknown function (DUF1336); FUNCTIONS IN: molecular_function unknown; INVOLVED IN: N-terminal protein myristoylation; EXPRESSED IN: 20 plant structures; EXPRESSED DURING: 10 growth stages; CONTAINS InterPro DOMAIN/s: Protein of unknown function DUF1336 (InterPro:IPR009769); BEST Arabidopsis thaliana protein match is: Protein of unknown function (DUF1336) (TAIR:AT3G29180.2); Has 292 Bla…
Solyc02g067150.2	362.245	197.795	41.091	17.692	0	0	-1.21573	1.21573	down	up	yes	OK	_	_	_	_	_
Solyc02g067220.2	867.096	443.665	234.969	93.9702	0	0	-1.3222	1.3222	down	up	yes	OK	_	_	_	_	_
Solyc02g067360.2	40.3464	109.244	3.51529	7.39714	5.38e-05	0.000482784	1.07332	-1.07332	up	down	yes	OK	AT5G39830.1	protein_coding	Trypsin family protein with PDZ domain	Encodes DEG8. Forms a hexamer with DEG5 in the thylakoid lumen. Involved in the cleavage of photodamaged D2 protein of photosystem II (PSII). Recombinant DEG8 is proteolytically active toward both a model substrate (beta-casein) and photodamaged D1 protein of photosystem II.	DEG8; FUNCTIONS IN: serine-type peptidase activity, peptidase activity; INVOLVED IN: photosystem II repair, proteolysis; LOCATED IN: thylakoid, thylakoid lumen, chloroplast thylakoid lumen, chloroplast; EXPRESSED IN: 22 plant structures; EXPRESSED DURING: 13 growth stages; CONTAINS InterPro DOMAIN/s: Serine/cysteine peptidase, trypsin-like (InterPro:IPR009003), Peptidase S1C, HrtA/DegP2/Q/S (Inte…
Solyc02g067450.2	65788.1	33006.1	3690.84	1456.14	0	0	-1.3418	1.3418	down	up	yes	OK	AT2G02720.1	protein_coding	Pectate lyase family protein		Pectate lyase family protein; FUNCTIONS IN: lyase activity, pectate lyase activity; INVOLVED IN: biological_process unknown; LOCATED IN: endomembrane system; EXPRESSED IN: 9 plant structures; EXPRESSED DURING: L mature pollen stage, M germinated pollen stage, 4 anthesis, C globular stage, petal differentiation and expansion stage; CONTAINS InterPro DOMAIN/s: Pectin lyase fold/virulence factor (In…
Solyc02g067510.2	4199.62	2387.7	753.971	336.826	0	0	-1.16251	1.16251	down	up	yes	OK	_	_	_	_	_
Solyc02g068380.2	993.427	631.171	69.5978	34.4616	0	0	-1.01405	1.01405	down	up	yes	OK	AT4G20070.1	protein_coding	allantoate amidohydrolase	The gene encoding Arabidopsis thaliana Allantoate Amidohydrolase (AtAAH)which catalyzes the allantoate deiminase reaction (EC 3.5.3.9)is expressed in all parts of the plant being consistent with a function in purine turnover in Arabidopsis.	allantoate amidohydrolase (AAH); CONTAINS InterPro DOMAIN/s: Peptidase M20 (InterPro:IPR002933), ArgE/DapE/ACY1/CPG2/YscS, conserved site (InterPro:IPR001261), Amidase, hydantoinase/carbamoylase (InterPro:IPR010158), Peptidase M20, dimerisation (InterPro:IPR011650); BEST Arabidopsis thaliana protein match is: ureidoglycolate amidohydrolase (TAIR:AT5G43600.1); Has 3541 Blast hits to 3529 proteins …
Solyc02g068680.1	15.3841	42.4501	1.82459	4.00955	0.0081525	0.0419682	1.13587	-1.13587	up	down	yes	OK	_	_	_	_	_
Solyc02g069300.1	11800.6	6521.79	4725.91	2024.42	0	0	-1.22308	1.22308	down	up	yes	OK	_	_	_	_	_
Solyc02g069420.2	40.9373	11.3899	2.10673	0.459611	8.52e-06	8.66e-05	-2.19652	2.19652	down	up	yes	OK	AT3G27870.1	protein_coding	ATPase E1-E2 type family protein / haloacid dehalogenase-like hydrolase family protein		ATPase E1-E2 type family protein / haloacid dehalogenase-like hydrolase family protein; FUNCTIONS IN: ATPase activity, coupled to transmembrane movement of ions, phosphorylative mechanism; INVOLVED IN: metabolic process, ATP biosynthetic process, phospholipid transport; LOCATED IN: integral to membrane, membrane; EXPRESSED IN: 22 plant structures; EXPRESSED DURING: 14 growth stages; CONTAINS Inte…
Solyc02g069430.2	33.4736	10.8309	2.82981	0.717556	9.83e-05	0.000839528	-1.97954	1.97954	down	up	yes	OK	AT1G72700.1	protein_coding	ATPase E1-E2 type family protein / haloacid dehalogenase-like hydrolase family protein		ATPase E1-E2 type family protein / haloacid dehalogenase-like hydrolase family protein; FUNCTIONS IN: ATPase activity, coupled to transmembrane movement of ions, phosphorylative mechanism; INVOLVED IN: metabolic process, ATP biosynthetic process, phospholipid transport; LOCATED IN: integral to membrane, membrane; EXPRESSED IN: 22 plant structures; EXPRESSED DURING: 13 growth stages; CONTAINS Inte…
Solyc02g069450.2	73.5579	204.181	4.81319	10.572	5.23e-06	5.48e-05	1.13518	-1.13518	up	down	yes	OK	AT1G31330.1	protein_coding	photosystem I subunit F	Encodes subunit F of photosystem I.	photosystem I subunit F (PSAF); FUNCTIONS IN: molecular_function unknown; INVOLVED IN: photosynthesis; LOCATED IN: in 7 components; EXPRESSED IN: 25 plant structures; EXPRESSED DURING: 14 growth stages; CONTAINS InterPro DOMAIN/s: Photosystem I reaction centre protein PsaF, subunit III (InterPro:IPR003666); Has 387 Blast hits to 387 proteins in 119 species: Archae - 0; Bacteria - 139; Metazoa - 0…
Solyc02g069490.2	138.346	415.025	8.96792	21.5781	0	0	1.26672	-1.26672	up	down	yes	OK	AT3G19820.2	protein_coding	cell elongation protein / DWARF1 / DIMINUTO (DIM)	Involved in the conversion of the early brassinosteroid precursor 24-methylenecholesterol to campesterol. Brassinosteroids affect cellular elongation. Mutants have dwarf phenotype. DWF1 is a Ca2+-dependent calmodulin-binding protein.	DWARF 1 (DWF1); FUNCTIONS IN: calmodulin binding, catalytic activity; INVOLVED IN: response to light stimulus, steroid biosynthetic process, unidimensional cell growth, brassinosteroid biosynthetic process; LOCATED IN: integral to membrane, plasma membrane, vacuole, membrane; EXPRESSED IN: 25 plant structures; EXPRESSED DURING: 14 growth stages; CONTAINS InterPro DOMAIN/s: FAD-linked oxidase, FAD…
Solyc02g070040.1	4.49358	36.1263	0.6768	4.24568	0.000241654	0.00190958	2.64919	-2.64919	up	down	yes	OK	_	_	_	_	_
Solyc02g070200.1	5.01418	35.7683	0.439251	2.42454	0.000340361	0.00259996	2.46459	-2.46459	up	down	yes	OK	AT4G20860.1	protein_coding	FAD-binding Berberine family protein		FAD-binding Berberine family protein; FUNCTIONS IN: electron carrier activity, oxidoreductase activity, FAD binding, catalytic activity; INVOLVED IN: response to cyclopentenone; LOCATED IN: endomembrane system; EXPRESSED IN: 10 plant structures; EXPRESSED DURING: LP.06 six leaves visible, LP.04 four leaves visible, 4 anthesis, LP.10 ten leaves visible, LP.08 eight leaves visible; CONTAINS InterPr…
Solyc02g070940.1	111.16	509.872	21.703	75.3997	0	0	1.79666	-1.79666	up	down	yes	OK	AT2G34420.1	protein_coding	photosystem II light harvesting complex gene B1B2	Photosystem II type I chlorophyll a/b-binding protein	photosystem II light harvesting complex gene B1B2 (LHB1B2); FUNCTIONS IN: chlorophyll binding; INVOLVED IN: photosynthesis, light harvesting in photosystem II, photosynthesis; LOCATED IN: in 7 components; EXPRESSED IN: cotyledon, guard cell, juvenile leaf, cultured cell, leaf; EXPRESSED DURING: seed development stages; CONTAINS InterPro DOMAIN/s: Chlorophyll A-B binding protein (InterPro:IPR00134…
Solyc02g070950.1	5.95308	126.302	1.23974	20.0469	3.22e-11	5.52e-10	4.01527	-4.01527	up	down	yes	OK	AT1G29910.1	protein_coding	chlorophyll A/B binding protein 3	member of Chlorophyll a/b-binding protein family	chlorophyll A/B binding protein 3 (CAB3); FUNCTIONS IN: chlorophyll binding; INVOLVED IN: photosynthesis, light harvesting, photosynthesis; LOCATED IN: in 6 components; EXPRESSED IN: cotyledon, guard cell, juvenile leaf, cultured cell, leaf; CONTAINS InterPro DOMAIN/s: Chlorophyll A-B binding protein (InterPro:IPR001344); BEST Arabidopsis thaliana protein match is: chlorophyll A/B-binding protein…
Solyc02g070970.1	1.98649	140.88	0.397957	21.2666	2.57e-08	3.51e-07	5.73983	-5.73983	up	down	yes	OK	AT2G34420.1	protein_coding	photosystem II light harvesting complex gene B1B2	Photosystem II type I chlorophyll a/b-binding protein	photosystem II light harvesting complex gene B1B2 (LHB1B2); FUNCTIONS IN: chlorophyll binding; INVOLVED IN: photosynthesis, light harvesting in photosystem II, photosynthesis; LOCATED IN: in 7 components; EXPRESSED IN: cotyledon, guard cell, juvenile leaf, cultured cell, leaf; EXPRESSED DURING: seed development stages; CONTAINS InterPro DOMAIN/s: Chlorophyll A-B binding protein (InterPro:IPR00134…
Solyc02g070980.1	1.9801	48.5555	0.390965	7.30848	5.37e-05	0.000481942	4.22446	-4.22446	up	down	yes	OK	AT1G29930.1	protein_coding	chlorophyll A/B binding protein 1	Subunit of light-harvesting complex II (LHCII),which absorbs light and transfers energy to the photosynthetic reaction center.	chlorophyll A/B binding protein 1 (CAB1); FUNCTIONS IN: chlorophyll binding; INVOLVED IN: photosynthesis; LOCATED IN: light-harvesting complex, thylakoid, chloroplast thylakoid membrane, chloroplast; EXPRESSED IN: guard cell, juvenile leaf, cultured cell; CONTAINS InterPro DOMAIN/s: Chlorophyll A-B binding protein (InterPro:IPR001344); BEST Arabidopsis thaliana protein match is: chlorophyll A/B b…
Solyc02g070990.1	1.49147	40.6507	0.303739	6.19826	0.000297612	0.00230852	4.35096	-4.35096	up	down	yes	OK	AT1G29930.1	protein_coding	chlorophyll A/B binding protein 1	Subunit of light-harvesting complex II (LHCII),which absorbs light and transfers energy to the photosynthetic reaction center.	chlorophyll A/B binding protein 1 (CAB1); FUNCTIONS IN: chlorophyll binding; INVOLVED IN: photosynthesis; LOCATED IN: light-harvesting complex, thylakoid, chloroplast thylakoid membrane, chloroplast; EXPRESSED IN: guard cell, juvenile leaf, cultured cell; CONTAINS InterPro DOMAIN/s: Chlorophyll A-B binding protein (InterPro:IPR001344); BEST Arabidopsis thaliana protein match is: chlorophyll A/B b…
Solyc02g071000.1	8.94881	59.8056	1.80848	9.08024	6.73e-06	6.94e-05	2.32795	-2.32795	up	down	yes	OK	AT2G34420.1	protein_coding	photosystem II light harvesting complex gene B1B2	Photosystem II type I chlorophyll a/b-binding protein	photosystem II light harvesting complex gene B1B2 (LHB1B2); FUNCTIONS IN: chlorophyll binding; INVOLVED IN: photosynthesis, light harvesting in photosystem II, photosynthesis; LOCATED IN: in 7 components; EXPRESSED IN: cotyledon, guard cell, juvenile leaf, cultured cell, leaf; EXPRESSED DURING: seed development stages; CONTAINS InterPro DOMAIN/s: Chlorophyll A-B binding protein (InterPro:IPR00134…
Solyc02g071010.1	100.791	435.034	20.4667	67.391	0	0	1.71928	-1.71928	up	down	yes	OK	AT1G29930.1	protein_coding	chlorophyll A/B binding protein 1	Subunit of light-harvesting complex II (LHCII),which absorbs light and transfers energy to the photosynthetic reaction center.	chlorophyll A/B binding protein 1 (CAB1); FUNCTIONS IN: chlorophyll binding; INVOLVED IN: photosynthesis; LOCATED IN: light-harvesting complex, thylakoid, chloroplast thylakoid membrane, chloroplast; EXPRESSED IN: guard cell, juvenile leaf, cultured cell; CONTAINS InterPro DOMAIN/s: Chlorophyll A-B binding protein (InterPro:IPR001344); BEST Arabidopsis thaliana protein match is: chlorophyll A/B b…
Solyc02g071020.2	27.3159	89.1364	3.06745	7.7104	3.04e-05	0.00028374	1.32977	-1.32977	up	down	yes	OK	AT1G29910.1	protein_coding	chlorophyll A/B binding protein 3	member of Chlorophyll a/b-binding protein family	chlorophyll A/B binding protein 3 (CAB3); FUNCTIONS IN: chlorophyll binding; INVOLVED IN: photosynthesis, light harvesting, photosynthesis; LOCATED IN: in 6 components; EXPRESSED IN: cotyledon, guard cell, juvenile leaf, cultured cell, leaf; CONTAINS InterPro DOMAIN/s: Chlorophyll A-B binding protein (InterPro:IPR001344); BEST Arabidopsis thaliana protein match is: chlorophyll A/B-binding protein…
Solyc02g071030.1	299.124	1139.21	61.7006	178.573	0	0	1.53316	-1.53316	up	down	yes	OK	AT1G29910.1	protein_coding	chlorophyll A/B binding protein 3	member of Chlorophyll a/b-binding protein family	chlorophyll A/B binding protein 3 (CAB3); FUNCTIONS IN: chlorophyll binding; INVOLVED IN: photosynthesis, light harvesting, photosynthesis; LOCATED IN: in 6 components; EXPRESSED IN: cotyledon, guard cell, juvenile leaf, cultured cell, leaf; CONTAINS InterPro DOMAIN/s: Chlorophyll A-B binding protein (InterPro:IPR001344); BEST Arabidopsis thaliana protein match is: chlorophyll A/B-binding protein…
Solyc02g071050.2	292.242	123.665	35.3523	11.2039	0	0	-1.6578	1.6578	down	up	yes	OK	_	_	_	_	_
Solyc02g071350.2	270.237	156.611	8.69754	3.96562	5.33e-15	1.1e-13	-1.13306	1.13306	down	up	yes	OK	AT2G47000.1	protein_coding	ATP binding cassette subfamily B4	Multidrug resistance P-glycoprotein (MDR/PGP) subfamily of ABC transporters. Functions in the basipetal redirection of auxin from the root tip. Exhibits apolar plasma membrane localization in the root cap and polar localization in tissues above.	ATP binding cassette subfamily B4 (ABCB4); FUNCTIONS IN: xenobiotic-transporting ATPase activity, ATPase activity, coupled to transmembrane movement of substances; INVOLVED IN: in 8 processes; LOCATED IN: plasma membrane, membrane; EXPRESSED IN: 14 plant structures; EXPRESSED DURING: 4 anthesis, petal differentiation and expansion stage; CONTAINS InterPro DOMAIN/s: ATPase, AAA+ type, core (InterP…
Solyc02g071590.1	61.2845	33.5846	2.83159	1.21968	8.74e-05	0.000755438	-1.21511	1.21511	down	up	yes	OK	AT1G78580.1	protein_coding	trehalose-6-phosphate synthase	Encodes an enzyme putatively involved in trehalose biosynthesis. The protein has a trehalose synthase (TPS)-like domain but no trehalose phosphatase (TPP)-like domain. ATTPS1 is able to complement yeast tps1 mutants in vivo. The gene product modulates cell growth but not cell differentiation by determining cell wall deposition and cell division.	trehalose-6-phosphate synthase (TPS1); CONTAINS InterPro DOMAIN/s: Alpha,alpha-trehalose-phosphate synthase (InterPro:IPR012766), Glycosyl transferase, family 20 (InterPro:IPR001830), Trehalose-phosphatase (InterPro:IPR003337); BEST Arabidopsis thaliana protein match is: trehalose-phosphatase/synthase 2 (TAIR:AT1G16980.1); Has 6189 Blast hits to 3807 proteins in 1021 species: Archae - 45; Bacteri…
Solyc02g071700.2	131.793	666.818	16.3047	64.8215	0	0	1.99118	-1.99118	up	down	yes	OK	_	_	_	_	_
Solyc02g072530.1	2964.95	1624.97	306.749	129.877	0	0	-1.23991	1.23991	down	up	yes	OK	AT4G18700.1	protein_coding	CBL-interacting protein kinase 12	Encodes CBL-interacting protein kinase 12 (CIPK12).	CBL-interacting protein kinase 12 (CIPK12); FUNCTIONS IN: protein serine/threonine kinase activity, protein kinase activity, kinase activity, ATP binding; INVOLVED IN: signal transduction, protein amino acid phosphorylation; EXPRESSED IN: 24 plant structures; EXPRESSED DURING: 15 growth stages; CONTAINS InterPro DOMAIN/s: Protein kinase, ATP binding site (InterPro:IPR017441), Serine/threonine-pro…
Solyc02g072540.2	4646.5	2396.34	326.635	133.088	0	0	-1.2953	1.2953	down	up	yes	OK	AT5G58380.1	protein_coding	SOS3-interacting protein 1	Encodes a CBL-interacting protein kinase with similarity to SOS protein kinase.	SOS3-interacting protein 1 (SIP1); FUNCTIONS IN: protein serine/threonine kinase activity, protein kinase activity, kinase activity, ATP binding; INVOLVED IN: signal transduction, protein amino acid phosphorylation; LOCATED IN: cellular_component unknown; EXPRESSED IN: 23 plant structures; EXPRESSED DURING: 15 growth stages; CONTAINS InterPro DOMAIN/s: Protein kinase, ATP binding site (InterPro:I…
Solyc02g073580.1	85.0301	571.268	23.2914	113.952	0	0	2.29056	-2.29056	up	down	yes	OK	_	_	_	_	_
Solyc02g076660.2	1780.79	887.27	94.5289	36.9084	0	0	-1.35681	1.35681	down	up	yes	OK	AT3G56050.2	protein_coding	Protein kinase family protein		Protein kinase family protein; FUNCTIONS IN: protein kinase activity, kinase activity, ATP binding; INVOLVED IN: protein amino acid phosphorylation; EXPRESSED IN: 22 plant structures; EXPRESSED DURING: 13 growth stages; CONTAINS InterPro DOMAIN/s: Protein kinase, catalytic domain (InterPro:IPR000719), Serine-threonine/tyrosine-protein kinase (InterPro:IPR001245), Protein kinase-like domain (Inter…
Solyc02g076730.2	18.9772	59.0547	9.15406	22.0029	0.000888978	0.00609527	1.26521	-1.26521	up	down	yes	OK	_	_	_	_	_
Solyc02g076750.1	53.8143	145.571	8.20038	17.1351	3.85e-06	4.11e-05	1.06319	-1.06319	up	down	yes	OK	_	_	_	_	_
Solyc02g076860.2	8445.08	4671.41	1293.23	563.184	0	0	-1.1993	1.1993	down	up	yes	OK	_	_	_	_	_
Solyc02g077420.2	2.48791	37.8558	0.260205	3.03564	0.000174309	0.00141896	3.54428	-3.54428	up	down	yes	OK	_	_	_	_	_
Solyc02g077490.2	1711.22	822.19	253.33	96.0114	0	0	-1.39974	1.39974	down	up	yes	OK	_	_	_	_	_
Solyc02g077500.2	686.149	349.994	145.602	57.9112	0	0	-1.33012	1.33012	down	up	yes	OK	_	_	_	_	_
Solyc02g077510.2	529.603	303.362	62.2735	27.7746	0	0	-1.16485	1.16485	down	up	yes	OK	_	_	_	_	_
Solyc02g077550.2	22.5002	9.42148	5.61442	1.83296	0.00487195	0.027054	-1.61496	1.61496	down	up	yes	OK	_	_	_	_	_
Solyc02g078040.2	24.448	89.2852	3.69018	10.505	4.58e-06	4.84e-05	1.50931	-1.50931	up	down	yes	OK	_	_	_	_	_
Solyc02g078400.2	5162.16	2771.11	326.179	138.008	0	0	-1.24091	1.24091	down	up	yes	OK	AT4G04955.1	protein_coding	allantoinase	Encodes an allantoinase which is involved in allantoin degradation and assimilation. Gene expression was induced when allantoin was added to the medium. The insertion mutant, ataln m2-1, did not grow well on the MS medium where allantoin, instead of ammonium nitrate, was supplied.	allantoinase (ALN); CONTAINS InterPro DOMAIN/s: Amidohydrolase 1 (InterPro:IPR006680), Allantoinase (InterPro:IPR017593), Metal-dependent hydrolase, composite domain (InterPro:IPR011059); BEST Arabidopsis thaliana protein match is: pyrimidine 2 (TAIR:AT5G12200.1); Has 30201 Blast hits to 17322 proteins in 780 species: Archae - 12; Bacteria - 1396; Metazoa - 17338; Fungi - 3422; Plants - 5037; Vir…
Solyc02g078500.2	909.9	377.222	102.08	33.3858	0	0	-1.61239	1.61239	down	up	yes	OK	_	_	_	_	_
Solyc02g078650.2	39.2796	20.1857	2.31914	0.944465	0.00103703	0.00699362	-1.29602	1.29602	down	up	yes	OK	_	_	_	_	_
Solyc02g078660.2	2183.28	1154.19	85.8191	36.4514	0	0	-1.23532	1.23532	down	up	yes	OK	AT4G04980.1	protein_coding			unknown protein; BEST Arabidopsis thaliana protein match is: unknown protein (TAIR:AT1G11070.1); Has 23100 Blast hits to 15699 proteins in 1063 species: Archae - 116; Bacteria - 2262; Metazoa - 8308; Fungi - 3268; Plants - 3181; Viruses - 958; Other Eukaryotes - 5007 (source: NCBI BLink).
Solyc02g078760.1	20.4431	56.9147	4.37626	9.34284	0.00326825	0.0191348	1.09416	-1.09416	up	down	yes	OK	_	_	_	_	_
Solyc02g079030.2	819.092	440.661	62.5818	26.3766	0	0	-1.24648	1.24648	down	up	yes	OK	AT4G21534.1	protein_coding	Diacylglycerol kinase family protein		Diacylglycerol kinase family protein; FUNCTIONS IN: diacylglycerol kinase activity; INVOLVED IN: activation of protein kinase C activity by G-protein coupled receptor protein signaling pathway; CONTAINS InterPro DOMAIN/s: Diacylglycerol kinase, catalytic domain (InterPro:IPR001206); BEST Arabidopsis thaliana protein match is: sphingosine kinase 1 (TAIR:AT4G21540.1).
Solyc02g079390.2	325.137	198.171	57.0227	26.6351	0	0	-1.09821	1.09821	down	up	yes	OK	_	_	_	_	_
Solyc02g079510.2	22.3848	76.9606	2.5038	6.77415	3.4e-05	0.000314617	1.43592	-1.43592	up	down	yes	OK	AT5G19890.1	protein_coding	Peroxidase superfamily protein		Peroxidase superfamily protein; FUNCTIONS IN: peroxidase activity, heme binding; INVOLVED IN: oxidation reduction, response to oxidative stress; LOCATED IN: nucleus, cytoplasm; EXPRESSED IN: 17 plant structures; EXPRESSED DURING: 10 growth stages; CONTAINS InterPro DOMAIN/s: Haem peroxidase (InterPro:IPR010255), Plant peroxidase (InterPro:IPR000823), Peroxidases heam-ligand binding site (InterPro…
Solyc02g079820.2	44.3321	19.7489	5.37812	1.86987	9.42e-05	0.000808368	-1.52416	1.52416	down	up	yes	OK	_	_	_	_	_
Solyc02g080040.2	6.46729	27.4441	0.560762	1.87078	0.00772167	0.0400914	1.73818	-1.73818	up	down	yes	OK	AT4G21230.1	protein_coding	cysteine-rich RLK (RECEPTOR-like protein kinase) 27	Encodes a cysteine-rich receptor-like protein kinase.	cysteine-rich RLK (RECEPTOR-like protein kinase) 27 (CRK27); FUNCTIONS IN: kinase activity; INVOLVED IN: protein amino acid phosphorylation; LOCATED IN: endomembrane system; EXPRESSED IN: hypocotyl, root; CONTAINS InterPro DOMAIN/s: Protein kinase, ATP binding site (InterPro:IPR017441), Protein kinase, catalytic domain (InterPro:IPR000719), Protein of unknown function DUF26 (InterPro:IPR002902), …
Solyc02g080230.2	52.7156	30.1169	6.75333	3.07124	0.000561302	0.0040597	-1.13678	1.13678	down	up	yes	OK	AT4G04900.1	protein_coding	ROP-interactive CRIB motif-containing protein 10	encodes a member of a novel protein family that contains contain a CRIB (for Cdc42/Rac-interactive binding) motif required for their specific interaction with GTP-bound Rop1 (plant-specific Rho GTPase). Most similar to RIC9 and RIC11 (subfamily group I). Gene is expressed predominantly in roots, leaves, and seedlings.	ROP-interactive CRIB motif-containing protein 10 (RIC10); FUNCTIONS IN: molecular_function unknown; INVOLVED IN: pollen tube growth; LOCATED IN: cytoplasm; EXPRESSED IN: seed; EXPRESSED DURING: E expanded cotyledon stage; CONTAINS InterPro DOMAIN/s: PAK-box/P21-Rho-binding (InterPro:IPR000095); BEST Arabidopsis thaliana protein match is: PAK-box/P21-Rho-binding family protein (TAIR:AT4G21745.1); …
Solyc02g081270.2	39.9217	103.706	1.62852	3.32576	0.000126303	0.00105719	1.03012	-1.03012	up	down	yes	OK	AT3G03200.1	protein_coding	NAC domain containing protein 45		NAC domain containing protein 45 (NAC045); FUNCTIONS IN: sequence-specific DNA binding transcription factor activity; INVOLVED IN: multicellular organismal development, regulation of transcription; LOCATED IN: cellular_component unknown; EXPRESSED IN: root, stamen; EXPRESSED DURING: petal differentiation and expansion stage; CONTAINS InterPro DOMAIN/s: No apical meristem (NAM) protein (InterPro:I…
Solyc02g081350.2	6.48647	36.8076	0.442127	1.87968	0.000677222	0.00479604	2.08795	-2.08795	up	down	yes	OK	_	_	_	_	_
Solyc02g081360.2	11.4815	68.8812	0.746029	3.49193	1.29e-06	1.45e-05	2.22672	-2.22672	up	down	yes	OK	_	_	_	_	_
Solyc02g081440.2	63.6573	29.0076	3.27138	1.19243	6.63e-06	6.86e-05	-1.45599	1.45599	down	up	yes	OK	AT3G32092.1	transposable_element_gene	transposable element gene		gypsy-like retrotransposon family, has a 7.1e-99 P-value blast match to F1M23-4 reverse transcriptase (from Dan Voytas http://www.public.iastate.edu/~voytas) (Gypsy_Ty3-family)
Solyc02g081580.2	2809.88	1730.96	377.899	181.998	0	0	-1.05408	1.05408	down	up	yes	OK	AT1G01225.1	protein_coding	NC domain-containing protein-related		NC domain-containing protein-related; CONTAINS InterPro DOMAIN/s: NC (InterPro:IPR007053); BEST Arabidopsis thaliana protein match is: NC domain-containing protein-related (TAIR:AT4G00905.1); Has 173 Blast hits to 172 proteins in 34 species: Archae - 0; Bacteria - 24; Metazoa - 5; Fungi - 0; Plants - 139; Viruses - 0; Other Eukaryotes - 5 (source: NCBI BLink).
Solyc02g081710.1	828.751	532.577	411.097	203.618	0	0	-1.01361	1.01361	down	up	yes	OK	_	_	_	_	_
Solyc02g081720.2	1457.67	826.196	479.896	210.489	0	0	-1.18898	1.18898	down	up	yes	OK	AT4G36670.1	protein_coding	Major facilitator superfamily protein		Major facilitator superfamily protein; FUNCTIONS IN: carbohydrate transmembrane transporter activity, sugar:hydrogen symporter activity; INVOLVED IN: transport, transmembrane transport; LOCATED IN: integral to membrane, membrane; EXPRESSED IN: 19 plant structures; EXPRESSED DURING: 10 growth stages; CONTAINS InterPro DOMAIN/s: Sugar transporter, conserved site (InterPro:IPR005829), Major facilita…
Solyc02g081980.2	47.2767	267.253	4.11727	18.3177	0	0	2.15348	-2.15348	up	down	yes	OK	_	_	_	_	_
Solyc02g082240.1	0	8.1494	0	3.3882	0.00215378	0.0133372	1.76052	-1.76052	up	down	yes	OK	_	_	_	_	_
Solyc02g082260.2	7575.7	3960.58	467.149	190.993	0	0	-1.29036	1.29036	down	up	yes	OK	AT1G76490.1	protein_coding	hydroxy methylglutaryl CoA reductase 1	Encodes a 3-hydroxy-3-methylglutaryl coenzyme A reductase, which is involved in melavonate biosynthesis and performs the first committed step in isoprenoid biosynthesis. Expression is activated in dark in leaf tissue but not controlled by light in the root (confine	hydroxy methylglutaryl CoA reductase 1 (HMG1); CONTAINS InterPro DOMAIN/s: Hydroxymethylglutaryl-CoA reductase, class I, catalytic (InterPro:IPR004554), Hydroxymethylglutaryl-CoA reductase, class I/II, substrate-binding (InterPro:IPR009029), Hydroxymethylglutaryl-CoA reductase, class I/II, NAD/NADP-binding (InterPro:IPR009023), Hydroxymethylglutaryl-CoA reductase, class I/II, catalytic (InterPro:…
Solyc02g082550.2	215.541	120.345	19.0296	8.35252	4.61e-13	8.81e-12	-1.18796	1.18796	down	up	yes	OK	AT2G17530.3	protein_coding	Protein kinase superfamily protein		Protein kinase superfamily protein; FUNCTIONS IN: protein serine/threonine kinase activity, protein kinase activity, kinase activity, ATP binding; INVOLVED IN: protein amino acid phosphorylation; LOCATED IN: cellular_component unknown; EXPRESSED IN: 24 plant structures; EXPRESSED DURING: 15 growth stages; CONTAINS InterPro DOMAIN/s: Protein kinase, ATP binding site (InterPro:IPR017441), Protein k…
Solyc02g082740.1	21.9537	61.7973	7.122	15.2892	0.00210656	0.0130786	1.10216	-1.10216	up	down	yes	OK	_	_	_	_	_
Solyc02g082750.2	140.358	85.1362	9.53402	4.55682	7.7e-08	1e-06	-1.06506	1.06506	down	up	yes	OK	AT5G66020.1	protein_coding	Phosphoinositide phosphatase family protein	Mutants in this gene are unable to express female sterility in response to beta-aminobutyric acid, as wild type plants do. non-consensus AT donor splice site at exon 7, TA donor splice site at exon 10, AT acceptor splice at exon 13.	SUPPRESSOR OF ACTIN 1B (ATSAC1B); CONTAINS InterPro DOMAIN/s: Synaptojanin, N-terminal (InterPro:IPR002013); BEST Arabidopsis thaliana protein match is: Phosphoinositide phosphatase family protein (TAIR:AT3G51460.1); Has 1740 Blast hits to 1632 proteins in 227 species: Archae - 0; Bacteria - 0; Metazoa - 569; Fungi - 574; Plants - 290; Viruses - 0; Other Eukaryotes - 307 (source: NCBI BLink).
Solyc02g082840.2	1467.09	899.036	58.5931	29.0039	0	0	-1.01448	1.01448	down	up	yes	OK	AT5G66030.1	protein_coding	Golgi-localized GRIP domain-containing protein	Involved in golgi protein trafficking. AtARL1 binds directly to the GRIP domain of AtGRIP in a GTP-dependent manner. Localized to the golgi apparatus, tyrosine 717 in AtGRIP is crucial for Golgi localization.	ATGRIP; CONTAINS InterPro DOMAIN/s: Prefoldin (InterPro:IPR009053), GRIP (InterPro:IPR000237); Has 226787 Blast hits to 107130 proteins in 3750 species: Archae - 2735; Bacteria - 54789; Metazoa - 91225; Fungi - 18234; Plants - 12767; Viruses - 906; Other Eukaryotes - 46131 (source: NCBI BLink).
Solyc02g082990.2	363.198	163.862	145.338	52.4833	0	0	-1.46948	1.46948	down	up	yes	OK	AT5G38760.1	protein_coding	Late embryogenesis abundant protein (LEA) family protein		Late embryogenesis abundant protein (LEA) family protein; BEST Arabidopsis thaliana protein match is: Late embryogenesis abundant protein (LEA) family protein (TAIR:AT5G53820.1); Has 1807 Blast hits to 1807 proteins in 277 species: Archae - 0; Bacteria - 0; Metazoa - 736; Fungi - 347; Plants - 385; Viruses - 0; Other Eukaryotes - 339 (source: NCBI BLink).
Solyc02g083430.1	370.332	207.194	20.3157	8.91052	0	0	-1.18901	1.18901	down	up	yes	OK	AT4G35870.1	protein_coding	early-responsive to dehydration stress protein (ERD4)		early-responsive to dehydration stress protein (ERD4); FUNCTIONS IN: molecular_function unknown; INVOLVED IN: protein targeting to vacuole; LOCATED IN: membrane; EXPRESSED IN: 23 plant structures; EXPRESSED DURING: 15 growth stages; CONTAINS InterPro DOMAIN/s: Protein of unknown function DUF221 (InterPro:IPR003864); BEST Arabidopsis thaliana protein match is: ERD (early-responsive to dehydration …
Solyc02g083440.2	215.605	133.43	69.3645	33.5111	3.98e-11	6.8e-10	-1.04956	1.04956	down	up	yes	OK	_	_	_	_	_
Solyc02g083580.2	2897.85	1598.78	314.563	136.651	0	0	-1.20285	1.20285	down	up	yes	OK	AT1G20090.1	protein_coding	RHO-related protein from plants 2	Member of the Rho GTPase family. Functions to organize the microtubular cytoskeleton in combination with RIC1 and RIC4. These interactions affect pavement cell morphogenesis and pollen tube growth. ROP2 expression is stimulated by brassinosteroid treatment. Inhibit light-induced stomatal opening.	RHO-related protein from plants 2 (ROP2); CONTAINS InterPro DOMAIN/s: Small GTP-binding protein (InterPro:IPR005225), Ras GTPase (InterPro:IPR001806), Ras (InterPro:IPR013753), Ras small GTPase, Rab type (InterPro:IPR003579), Ras small GTPase, Ras type (InterPro:IPR003577), Small GTPase, Rho type (InterPro:IPR003578); BEST Arabidopsis thaliana protein match is: RAC-like GTP binding protein 5 (TAI…
Solyc02g083690.2	102.672	59.9106	7.96818	3.62847	1.31e-06	1.48e-05	-1.13489	1.13489	down	up	yes	OK	AT4G35985.1	protein_coding	Senescence/dehydration-associated protein-related		Senescence/dehydration-associated protein-related; LOCATED IN: chloroplast; EXPRESSED IN: 19 plant structures; EXPRESSED DURING: 10 growth stages; CONTAINS InterPro DOMAIN/s: Senescence/spartin-associated (InterPro:IPR009686); BEST Arabidopsis thaliana protein match is: Senescence/dehydration-associated protein-related (TAIR:AT2G17840.1); Has 30201 Blast hits to 17322 proteins in 780 species: Arc…
Solyc02g084880.2	12.4779	38.4061	1.51835	3.66663	0.0068166	0.0360834	1.27195	-1.27195	up	down	yes	OK	_	_	_	_	_
Solyc02g084890.1	28.389	76.2442	1.52902	3.24726	0.000613301	0.00438848	1.08662	-1.08662	up	down	yes	OK	AT3G50950.2	protein_coding	HOPZ-ACTIVATED RESISTANCE 1		HOPZ-ACTIVATED RESISTANCE 1 (ZAR1); FUNCTIONS IN: ATP binding; INVOLVED IN: defense response, apoptosis; LOCATED IN: cellular_component unknown; EXPRESSED IN: 22 plant structures; EXPRESSED DURING: 13 growth stages; CONTAINS InterPro DOMAIN/s: NB-ARC (InterPro:IPR002182), Disease resistance protein (InterPro:IPR000767); BEST Arabidopsis thaliana protein match is: Disease resistance protein (CC-NB…
Solyc02g084960.1	49.3847	133.124	11.2613	23.64	8.56e-06	8.71e-05	1.06986	-1.06986	up	down	yes	OK	_	_	_	_	_
Solyc02g084980.2	112.451	56.4605	12.0795	4.71195	7.85e-09	1.13e-07	-1.35816	1.35816	down	up	yes	OK	AT2G47180.1	protein_coding	galactinol synthase 1		galactinol synthase 1 (GolS1); FUNCTIONS IN: transferase activity, transferring hexosyl groups, transferase activity, transferring glycosyl groups; INVOLVED IN: response to high light intensity, carbohydrate biosynthetic process, response to hydrogen peroxide, response to heat; LOCATED IN: cellular_component unknown; EXPRESSED IN: 19 plant structures; EXPRESSED DURING: 11 growth stages; CONTAINS …
Solyc02g085000.2	5841.5	2954.79	377.437	151.225	0	0	-1.31954	1.31954	down	up	yes	OK	_	_	_	_	_
Solyc02g085110.2	24.3969	62.8455	1.81849	3.6976	0.00292881	0.0174303	1.02385	-1.02385	up	down	yes	OK	AT5G03260.1	protein_coding	laccase 11	putative laccase, a member of laccase family of genes (17 members in Arabidopsis).	laccase 11 (LAC11); FUNCTIONS IN: laccase activity; INVOLVED IN: oxidation reduction, lignin catabolic process; LOCATED IN: endomembrane system, apoplast; EXPRESSED IN: 24 plant structures; EXPRESSED DURING: 13 growth stages; CONTAINS InterPro DOMAIN/s: Multicopper oxidase, type 3 (InterPro:IPR011707), Laccase (InterPro:IPR017761), Multicopper oxidase, type 2 (InterPro:IPR011706), Cupredoxin (Int…
Solyc02g085130.2	1618.9	869.364	132.03	55.7544	0	0	-1.24371	1.24371	down	up	yes	OK	AT1G47270.2	protein_coding	tubby like protein 6	Member of TLP family	tubby like protein 6 (TLP6); FUNCTIONS IN: phosphoric diester hydrolase activity, sequence-specific DNA binding transcription factor activity; INVOLVED IN: regulation of transcription; LOCATED IN: cellular_component unknown; EXPRESSED IN: 24 plant structures; EXPRESSED DURING: 15 growth stages; CONTAINS InterPro DOMAIN/s: F-box domain, cyclin-like (InterPro:IPR001810), F-box domain, Skp2-like (In…
Solyc02g085170.2	230.456	131.002	20.6197	9.07609	7.53e-14	1.49e-12	-1.18388	1.18388	down	up	yes	OK	AT1G75220.1	protein_coding	Major facilitator superfamily protein		Major facilitator superfamily protein; FUNCTIONS IN: carbohydrate transmembrane transporter activity, sugar:hydrogen symporter activity; INVOLVED IN: transport, transmembrane transport; LOCATED IN: plasma membrane, membrane; EXPRESSED IN: 25 plant structures; EXPRESSED DURING: 15 growth stages; CONTAINS InterPro DOMAIN/s: Sugar transporter, conserved site (InterPro:IPR005829), Major facilitator s…
Solyc02g085380.2	653.426	320.831	93.0981	35.7537	0	0	-1.38066	1.38066	down	up	yes	OK	AT2G18460.1	protein_coding	like COV 3		like COV 3 (LCV3); CONTAINS InterPro DOMAIN/s: Protein of unknown function DUF502 (InterPro:IPR007462); BEST Arabidopsis thaliana protein match is: like COV 1 (TAIR:AT2G20130.1); Has 35333 Blast hits to 34131 proteins in 2444 species: Archae - 798; Bacteria - 22429; Metazoa - 974; Fungi - 991; Plants - 531; Viruses - 0; Other Eukaryotes - 9610 (source: NCBI BLink).
Solyc02g085400.2	43.8307	25.1295	3.56682	1.56435	0.000987891	0.00669691	-1.18908	1.18908	down	up	yes	OK	AT2G25737.1	protein_coding	Sulfite exporter TauE/SafE family protein		Sulfite exporter TauE/SafE family protein; LOCATED IN: endomembrane system, integral to membrane; CONTAINS InterPro DOMAIN/s: Protein of unknown function DUF81 (InterPro:IPR002781); BEST Arabidopsis thaliana protein match is: Sulfite exporter TauE/SafE family protein (TAIR:AT2G36630.1); Has 3417 Blast hits to 2961 proteins in 724 species: Archae - 129; Bacteria - 1927; Metazoa - 0; Fungi - 0; Pla…
Solyc02g085430.2	1487.43	686.4	97.0037	35.1717	0	0	-1.46362	1.46362	down	up	yes	OK	AT4G34440.1	protein_coding	Protein kinase superfamily protein		Protein kinase superfamily protein; FUNCTIONS IN: protein serine/threonine kinase activity, protein kinase activity, kinase activity, ATP binding; INVOLVED IN: protein amino acid phosphorylation; LOCATED IN: chloroplast; EXPRESSED IN: 9 plant structures; EXPRESSED DURING: L mature pollen stage, M germinated pollen stage, 4 anthesis, C globular stage, petal differentiation and expansion stage; CON…
Solyc02g085490.1	169.383	92.9274	20.1973	8.69205	6.52e-11	1.1e-09	-1.21639	1.21639	down	up	yes	OK	AT5G66740.1	protein_coding	Protein of unknown function (DUF620)		Protein of unknown function (DUF620); CONTAINS InterPro DOMAIN/s: Protein of unknown function DUF620 (InterPro:IPR006873); BEST Arabidopsis thaliana protein match is: Protein of unknown function (DUF620) (TAIR:AT1G75160.1); Has 213 Blast hits to 212 proteins in 19 species: Archae - 0; Bacteria - 2; Metazoa - 0; Fungi - 0; Plants - 211; Viruses - 0; Other Eukaryotes - 0 (source: NCBI BLink).
Solyc02g086080.2	16.9331	49.2195	1.75458	4.03211	0.00314314	0.0185045	1.20041	-1.20041	up	down	yes	OK	AT5G38360.1	protein_coding	alpha/beta-Hydrolases superfamily protein		alpha/beta-Hydrolases superfamily protein; CONTAINS InterPro DOMAIN/s: Alpha/beta hydrolase fold-1 (InterPro:IPR000073); BEST Arabidopsis thaliana protein match is: methyl esterase 14 (TAIR:AT1G33990.1); Has 2073 Blast hits to 2071 proteins in 500 species: Archae - 14; Bacteria - 1119; Metazoa - 146; Fungi - 52; Plants - 356; Viruses - 0; Other Eukaryotes - 386 (source: NCBI BLink).
Solyc02g086100.2	221.552	135.788	10.308	4.98468	2.73e-11	4.71e-10	-1.04819	1.04819	down	up	yes	OK	AT1G67060.1	protein_coding			unknown protein; FUNCTIONS IN: molecular_function unknown; INVOLVED IN: biological_process unknown; LOCATED IN: plasma membrane; EXPRESSED IN: 22 plant structures; EXPRESSED DURING: 13 growth stages; Has 283 Blast hits to 281 proteins in 136 species: Archae - 0; Bacteria - 145; Metazoa - 0; Fungi - 65; Plants - 41; Viruses - 0; Other Eukaryotes - 32 (source: NCBI BLink).
Solyc02g086110.2	591.305	281.237	63.7975	23.6935	0	0	-1.42901	1.42901	down	up	yes	OK	_	_	_	_	_
Solyc02g086840.2	740.535	407.705	36.4018	15.7703	0	0	-1.2068	1.2068	down	up	yes	OK	AT3G27960.1	protein_coding	Tetratricopeptide repeat (TPR)-like superfamily protein		Tetratricopeptide repeat (TPR)-like superfamily protein; FUNCTIONS IN: binding; INVOLVED IN: pollen tube growth; LOCATED IN: plasma membrane; EXPRESSED IN: 24 plant structures; EXPRESSED DURING: 14 growth stages; CONTAINS InterPro DOMAIN/s: Tetratricopeptide TPR-1 (InterPro:IPR001440), Tetratricopeptide-like helical (InterPro:IPR011990), Tetratricopeptide repeat-containing (InterPro:IPR013026), T…
Solyc02g086980.2	217.47	130.897	55.7366	26.0599	6.54e-12	1.18e-10	-1.09679	1.09679	down	up	yes	OK	AT5G14870.1	protein_coding	cyclic nucleotide-gated channel 18	Encodes a member of the cyclic nucleotide gated channel family that is asymmetrically localized to the plasma membrane at the growing tip of the pollen tube and is involved in pollen tube growth. It likely directly transduces a cNMP signal into an ion flux that can produce a localized signal capable of regulating the pollen tip-growth machinery.	cyclic nucleotide-gated channel 18 (CNGC18); CONTAINS InterPro DOMAIN/s: Cyclic nucleotide-binding (InterPro:IPR000595), Cyclic nucleotide-binding-like (InterPro:IPR018490), RmlC-like jelly roll fold (InterPro:IPR014710); BEST Arabidopsis thaliana protein match is: cyclic nucleotide-gated channel 16 (TAIR:AT3G48010.1); Has 3357 Blast hits to 3225 proteins in 243 species: Archae - 0; Bacteria - 71…
Solyc02g086990.2	2955.12	1427.9	257.903	96.5298	0	0	-1.41778	1.41778	down	up	yes	OK	AT5G14870.1	protein_coding	cyclic nucleotide-gated channel 18	Encodes a member of the cyclic nucleotide gated channel family that is asymmetrically localized to the plasma membrane at the growing tip of the pollen tube and is involved in pollen tube growth. It likely directly transduces a cNMP signal into an ion flux that can produce a localized signal capable of regulating the pollen tip-growth machinery.	cyclic nucleotide-gated channel 18 (CNGC18); CONTAINS InterPro DOMAIN/s: Cyclic nucleotide-binding (InterPro:IPR000595), Cyclic nucleotide-binding-like (InterPro:IPR018490), RmlC-like jelly roll fold (InterPro:IPR014710); BEST Arabidopsis thaliana protein match is: cyclic nucleotide-gated channel 16 (TAIR:AT3G48010.1); Has 3357 Blast hits to 3225 proteins in 243 species: Archae - 0; Bacteria - 71…
Solyc02g087210.2	73.4272	209.158	9.98054	23.0503	7.76e-10	1.21e-08	1.2076	-1.2076	up	down	yes	OK	_	_	_	_	_
Solyc02g087350.1	8.99356	45.2276	1.30934	5.76451	4.91e-05	0.000443707	2.13836	-2.13836	up	down	yes	OK	AT3G28340.1	protein_coding	galacturonosyltransferase-like 10	Encodes a protein with putative galacturonosyltransferase activity.	galacturonosyltransferase-like 10 (GATL10); FUNCTIONS IN: transferase activity, transferring hexosyl groups, polygalacturonate 4-alpha-galacturonosyltransferase activity; INVOLVED IN: carbohydrate biosynthetic process; LOCATED IN: endomembrane system; EXPRESSED IN: 20 plant structures; EXPRESSED DURING: 11 growth stages; CONTAINS InterPro DOMAIN/s: Glycosyl transferase, family 8 (InterPro:IPR0024…
Solyc02g087520.2	1211.66	661.428	173.015	73.9857	0	0	-1.22558	1.22558	down	up	yes	OK	_	_	_	_	_
Solyc02g087670.2	56621.2	27951.4	4368.81	1708.06	0	0	-1.35488	1.35488	down	up	yes	OK	AT3G24230.1	protein_coding	Pectate lyase family protein		Pectate lyase family protein; FUNCTIONS IN: lyase activity, pectate lyase activity; INVOLVED IN: biological_process unknown; LOCATED IN: endomembrane system; EXPRESSED IN: 17 plant structures; EXPRESSED DURING: 9 growth stages; CONTAINS InterPro DOMAIN/s: Pectin lyase fold/virulence factor (InterPro:IPR011050), AmbAllergen (InterPro:IPR018082), Pectate lyase/Amb allergen (InterPro:IPR002022), Pec…
Solyc02g087770.2	52.9074	153.738	4.88626	11.1103	2.55e-07	3.16e-06	1.1851	-1.1851	up	down	yes	OK	_	_	_	_	_
Solyc02g087880.2	35.345	92.5955	3.35812	6.82857	0.000331135	0.00253864	1.02393	-1.02393	up	down	yes	OK	AT4G14960.2	protein_coding	Tubulin/FtsZ family protein	Encodes an alpha-tubulin isoform required for right handed helical growth.	TUA6; FUNCTIONS IN: protein binding, structural constituent of cytoskeleton; INVOLVED IN: response to salt stress, microtubule cytoskeleton organization, cellular response to gravity; LOCATED IN: in 8 components; EXPRESSED IN: 26 plant structures; EXPRESSED DURING: 16 growth stages; CONTAINS InterPro DOMAIN/s: Alpha tubulin (InterPro:IPR002452), Tubulin (InterPro:IPR000217), Tubulin/FtsZ, GTPase …
Solyc02g088230.2	48.7746	130.268	2.44287	5.16162	8.34e-06	8.49e-05	1.07925	-1.07925	up	down	yes	OK	AT2G03260.1	protein_coding	EXS (ERD1/XPR1/SYG1) family protein		EXS (ERD1/XPR1/SYG1) family protein; LOCATED IN: integral to membrane; EXPRESSED IN: shoot apex, root; CONTAINS InterPro DOMAIN/s: SPX, N-terminal (InterPro:IPR004331), EXS, C-terminal (InterPro:IPR004342); BEST Arabidopsis thaliana protein match is: EXS (ERD1/XPR1/SYG1) family protein (TAIR:AT1G14040.1); Has 1118 Blast hits to 1057 proteins in 200 species: Archae - 0; Bacteria - 0; Metazoa - 258…
Solyc02g088290.2	2900.57	1539.23	86.9782	36.1601	0	0	-1.26626	1.26626	down	up	yes	OK	AT1G13980.1	protein_coding	sec7 domain-containing protein	Encodes a GDP/GTP exchange factor for small G-proteins of the ADP ribosylation factor (RAF) class, and as regulator of intracellular trafficking. Homologous to Sec7p and YEC2 from yeast. Involved in the specification of apical-basal pattern formation. Essential for cell division, expansion and adhesion. It appears that heteotypic binding between the DCB and C-terminal domains of two GNOM proteins…	GNOM (GN); FUNCTIONS IN: protein homodimerization activity, GTP:GDP antiporter activity; INVOLVED IN: in 13 processes; LOCATED IN: intracellular; EXPRESSED IN: 25 plant structures; EXPRESSED DURING: 15 growth stages; CONTAINS InterPro DOMAIN/s: SEC7-like (InterPro:IPR000904); BEST Arabidopsis thaliana protein match is: GNOM-like 1 (TAIR:AT5G39500.1); Has 2876 Blast hits to 2436 proteins in 245 sp…
Solyc02g088330.2	3043.01	1505.23	179.263	70.1481	0	0	-1.3536	1.3536	down	up	yes	OK	AT1G18670.1	protein_coding	Protein kinase superfamily protein	Encodes a cyclin-dependent kinase-like protein with a ser/thr protein kinase domain and an N-terminal myristoylation sequence. Mutants in this gene are unable to express female sterility in response to beta-aminobutyric acid, as wild type plants do.	IMPAIRED IN BABA-INDUCED STERILITY 1 (IBS1); FUNCTIONS IN: protein serine/threonine kinase activity, protein kinase activity, kinase activity, ATP binding; INVOLVED IN: protein amino acid phosphorylation, N-terminal protein myristoylation; LOCATED IN: plasma membrane; EXPRESSED IN: 20 plant structures; EXPRESSED DURING: 13 growth stages; CONTAINS InterPro DOMAIN/s: Protein kinase, ATP binding sit…
Solyc02g088840.2	1188.07	552.062	129.856	47.7099	0	0	-1.44455	1.44455	down	up	yes	OK	_	_	_	_	_
Solyc02g089110.2	668.84	419.27	68.1367	33.2	0	0	-1.03725	1.03725	down	up	yes	OK	AT5G15640.1	protein_coding	Mitochondrial substrate carrier family protein		Mitochondrial substrate carrier family protein; FUNCTIONS IN: binding; INVOLVED IN: transport, mitochondrial transport, transmembrane transport; LOCATED IN: mitochondrion, mitochondrial inner membrane; EXPRESSED IN: 24 plant structures; EXPRESSED DURING: 15 growth stages; CONTAINS InterPro DOMAIN/s: Mitochondrial carrier protein (InterPro:IPR002067), Mitochondrial substrate carrier (InterPro:IPR0…
Solyc02g089170.2	712.156	348.24	87.3207	33.1427	0	0	-1.39763	1.39763	down	up	yes	OK	AT5G15650.1	protein_coding	reversibly glycosylated polypeptide 2	Reversibly Glycosylated Polypeptide-2. Constitutive expression in tobacco impairs plant development and virus spread.	reversibly glycosylated polypeptide 2 (RGP2); FUNCTIONS IN: transferase activity, transferring hexosyl groups, glycogenin glucosyltransferase activity; INVOLVED IN: response to cadmium ion, response to salt stress; LOCATED IN: cytosolic ribosome, cell wall, membrane; EXPRESSED IN: male gametophyte, guard cell, root, cultured cell, leaf; EXPRESSED DURING: seedling growth, seed development stages; …
Solyc02g089590.2	290.716	147.571	125.346	49.2114	0	0	-1.34885	1.34885	down	up	yes	OK	AT5G38760.1	protein_coding	Late embryogenesis abundant protein (LEA) family protein		Late embryogenesis abundant protein (LEA) family protein; BEST Arabidopsis thaliana protein match is: Late embryogenesis abundant protein (LEA) family protein (TAIR:AT5G53820.1); Has 1807 Blast hits to 1807 proteins in 277 species: Archae - 0; Bacteria - 0; Metazoa - 736; Fungi - 347; Plants - 385; Viruses - 0; Other Eukaryotes - 339 (source: NCBI BLink).
Solyc02g089610.1	3707.46	2352.82	521.384	259.07	0	0	-1.009	1.009	down	up	yes	OK	AT5G15950.2	protein_coding	Adenosylmethionine decarboxylase family protein		Adenosylmethionine decarboxylase family protein; FUNCTIONS IN: adenosylmethionine decarboxylase activity; INVOLVED IN: spermidine biosynthetic process, spermine biosynthetic process; LOCATED IN: cellular_component unknown; EXPRESSED IN: male gametophyte, pollen tube; EXPRESSED DURING: L mature pollen stage, M germinated pollen stage; CONTAINS InterPro DOMAIN/s: S-adenosylmethionine decarboxylase,…
Solyc02g089670.2	279.454	123.865	22.03	7.67313	0	0	-1.52158	1.52158	down	up	yes	OK	_	_	_	_	_
Solyc02g089900.1	45.862	137.631	3.348	8.05368	2.63e-07	3.24e-06	1.26635	-1.26635	up	down	yes	OK	_	_	_	_	_
Solyc02g090150.1	1003.91	530.723	101.491	42.0837	0	0	-1.27002	1.27002	down	up	yes	OK	_	_	_	_	_
Solyc02g090170.2	20.4175	9.37223	2.32919	0.84314	0.0100123	0.0499874	-1.46598	1.46598	down	up	yes	OK	_	_	_	_	_
Solyc02g090340.2	22.9054	70.0428	1.99868	4.76656	0.000305109	0.00236178	1.2539	-1.2539	up	down	yes	OK	_	_	_	_	_
Solyc02g090360.2	40.5318	313.143	2.88255	17.842	0	0	2.62986	-2.62986	up	down	yes	OK	AT5G66920.1	protein_coding	SKU5 similar 17		SKU5 similar 17 (sks17); FUNCTIONS IN: oxidoreductase activity, copper ion binding; INVOLVED IN: response to karrikin; LOCATED IN: cell wall, plant-type cell wall; EXPRESSED IN: 21 plant structures; EXPRESSED DURING: 13 growth stages; CONTAINS InterPro DOMAIN/s: Multicopper oxidase, type 3 (InterPro:IPR011707), Cupredoxin (InterPro:IPR008972), Multicopper oxidase, type 2 (InterPro:IPR011706), Mul…
Solyc02g090380.2	56.8292	161.887	2.62569	5.87522	1.76e-07	2.2e-06	1.16195	-1.16195	up	down	yes	OK	_	_	_	_	_
Solyc02g090430.2	4076.04	2142.36	225.904	93.5134	0	0	-1.27246	1.27246	down	up	yes	OK	AT5G66850.1	protein_coding	mitogen-activated protein kinase kinase kinase 5	member of MEKK subfamily	mitogen-activated protein kinase kinase kinase 5 (MAPKKK5); FUNCTIONS IN: protein serine/threonine kinase activity, protein kinase activity, kinase activity, ATP binding; INVOLVED IN: protein amino acid phosphorylation; LOCATED IN: plasma membrane; EXPRESSED IN: 22 plant structures; EXPRESSED DURING: 15 growth stages; CONTAINS InterPro DOMAIN/s: Protein kinase, ATP binding site (InterPro:IPR01744…
Solyc02g090700.2	16.882	4.12272	26.1968	5.05665	0.00275085	0.016488	-2.37314	2.37314	down	up	yes	OK	AT4G37030.1	protein_coding			unknown protein; FUNCTIONS IN: molecular_function unknown; INVOLVED IN: biological_process unknown; LOCATED IN: endomembrane system; BEST Arabidopsis thaliana protein match is: unknown protein (TAIR:AT4G12680.1); Has 101 Blast hits to 99 proteins in 12 species: Archae - 0; Bacteria - 0; Metazoa - 0; Fungi - 0; Plants - 101; Viruses - 0; Other Eukaryotes - 0 (source: NCBI BLink).
Solyc02g090810.2	96.6102	53.875	29.6133	12.7178	6.67e-07	7.83e-06	-1.2194	1.2194	down	up	yes	OK	AT3G50360.1	protein_coding	centrin2		centrin2 (CEN2); FUNCTIONS IN: calcium ion binding; INVOLVED IN: biological_process unknown; LOCATED IN: plasma membrane; EXPRESSED IN: 24 plant structures; EXPRESSED DURING: 15 growth stages; CONTAINS InterPro DOMAIN/s: EF-Hand 1, calcium-binding site (InterPro:IPR018247), EF-HAND 2 (InterPro:IPR018249), EF-hand-like domain (InterPro:IPR011992), Calcium-binding EF-hand (InterPro:IPR002048), EF-h…
Solyc02g090930.2	77.2979	307.729	6.44161	20.1167	0	0	1.6429	-1.6429	up	down	yes	OK	_	_	_	_	_
Solyc02g091420.2	6700.4	2929.66	761.107	261.492	0	0	-1.54133	1.54133	down	up	yes	OK	AT5G37820.1	protein_coding	NOD26-like intrinsic protein 4;2		NOD26-like intrinsic protein 4;2 (NIP4;2); FUNCTIONS IN: water channel activity; INVOLVED IN: transport, transmembrane transport; LOCATED IN: integral to membrane, membrane; EXPRESSED IN: root, flower, cultured cell, leaf; CONTAINS InterPro DOMAIN/s: Major intrinsic protein, conserved site (InterPro:IPR022357), Aquaporin (InterPro:IPR012269), Major intrinsic protein (InterPro:IPR000425); BEST Ara…
Solyc02g091480.1	433.088	265.803	815.472	373.289	0	0	-1.12734	1.12734	down	up	yes	OK	_	_	_	_	_
Solyc02g091500.1	77.3746	211.578	37.7638	79.4178	2.2e-08	3.02e-07	1.07246	-1.07246	up	down	yes	OK	AT5G37770.1	protein_coding	EF hand calcium-binding protein family	Encodes a protein with 40% similarity to calmodulin. Binds Ca(2+) and, as a consequence, undergoes conformational changes. CML24 expression occurs in all major organs, and transcript levels are increased from 2- to 15-fold in plants subjected to touch, darkness, heat, cold, hydrogen peroxide, abscisic acid (ABA), and indole-3-acetic acid. However, CML24 protein accumulation changes were not detec…	TOUCH 2 (TCH2); FUNCTIONS IN: calcium ion binding; INVOLVED IN: in 13 processes; LOCATED IN: plasma membrane, actin cytoskeleton; EXPRESSED IN: 34 plant structures; EXPRESSED DURING: 14 growth stages; CONTAINS InterPro DOMAIN/s: EF-Hand 1, calcium-binding site (InterPro:IPR018247), EF-HAND 2 (InterPro:IPR018249), EF-hand-like domain (InterPro:IPR011992), Calcium-binding EF-hand (InterPro:IPR00204…
Solyc02g091600.1	66.6658	35.48	16.3154	6.76573	2.28e-05	0.000216648	-1.26992	1.26992	down	up	yes	OK	_	_	_	_	_
Solyc02g091870.2	262.908	163.005	26.0872	12.5285	1.88e-13	3.65e-12	-1.05813	1.05813	down	up	yes	OK	AT4G14960.2	protein_coding	Tubulin/FtsZ family protein	Encodes an alpha-tubulin isoform required for right handed helical growth.	TUA6; FUNCTIONS IN: protein binding, structural constituent of cytoskeleton; INVOLVED IN: response to salt stress, microtubule cytoskeleton organization, cellular response to gravity; LOCATED IN: in 8 components; EXPRESSED IN: 26 plant structures; EXPRESSED DURING: 16 growth stages; CONTAINS InterPro DOMAIN/s: Alpha tubulin (InterPro:IPR002452), Tubulin (InterPro:IPR000217), Tubulin/FtsZ, GTPase …
Solyc02g092340.2	51.7529	26.6449	8.36243	3.21677	7.09e-05	0.000622526	-1.37831	1.37831	down	up	yes	OK	_	_	_	_	_
Solyc02g092350.2	98.7164	42.8651	17.666	6.02148	4.46e-09	6.53e-08	-1.55279	1.55279	down	up	yes	OK	_	_	_	_	_
Solyc02g092410.2	73.6473	41.83	7.92904	3.53912	3.09e-05	0.000288037	-1.16376	1.16376	down	up	yes	OK	AT4G39940.1	protein_coding	APS-kinase 2	adenosine-5'-phosphosulfate-kinase (akn2) mRNA, complete	APS-kinase 2 (AKN2); CONTAINS InterPro DOMAIN/s: Adenylylsulphate kinase, C-terminal (InterPro:IPR002891); BEST Arabidopsis thaliana protein match is: APS kinase (TAIR:AT2G14750.1); Has 4962 Blast hits to 4962 proteins in 1492 species: Archae - 54; Bacteria - 3008; Metazoa - 246; Fungi - 282; Plants - 130; Viruses - 0; Other Eukaryotes - 1242 (source: NCBI BLink).
Solyc02g092450.2	685.942	396.787	28.2702	12.8261	0	0	-1.1402	1.1402	down	up	yes	OK	AT4G37640.1	protein_coding	calcium ATPase 2	Encodes a calmodulin-regulated Ca(2+)-pump located in the endoplasmic reticulum. Belongs to plant 2B ATPase's with an N-terminal autoinhibitor.	calcium ATPase 2 (ACA2); FUNCTIONS IN: calcium-transporting ATPase activity, calmodulin binding, calcium ion transmembrane transporter activity; INVOLVED IN: transport; LOCATED IN: endoplasmic reticulum, plasma membrane, endoplasmic reticulum membrane; EXPRESSED IN: 25 plant structures; EXPRESSED DURING: 15 growth stages; CONTAINS InterPro DOMAIN/s: ATPase, P-type, ATPase-associated domain (Inter…
Solyc02g092460.2	1618.71	865.966	244.805	102.248	0	0	-1.25956	1.25956	down	up	yes	OK	_	_	_	_	_
Solyc02g092680.1	50.7099	25.0072	2.86486	1.13188	0.000144474	0.00119444	-1.33974	1.33974	down	up	yes	OK	_	_	_	_	_
Solyc02g092950.2	92.1614	46.2671	10.174	3.96332	1.67e-07	2.11e-06	-1.36011	1.36011	down	up	yes	OK	AT5G67270.1	protein_coding	end binding protein 1C	encodes a homolog of animal microtubule-end-binding protein. There are two other members of this family. EB1 forms foci at regions where the minus ends of microtubules are gathered during mitosis and early cytokinesis.	end binding protein 1C (EB1C); CONTAINS InterPro DOMAIN/s: Calponin-homology (InterPro:IPR016146), Calponin-like actin-binding (InterPro:IPR001715), EB1, C-terminal (InterPro:IPR004953); BEST Arabidopsis thaliana protein match is: microtubule end binding protein EB1A (TAIR:AT3G47690.1); Has 1807 Blast hits to 1807 proteins in 277 species: Archae - 0; Bacteria - 0; Metazoa - 736; Fungi - 347; Plan…
Solyc02g093430.2	913.24	474.848	72.5158	29.6851	0	0	-1.28856	1.28856	down	up	yes	OK	AT3G27540.1	protein_coding	beta-1,4-N-acetylglucosaminyltransferase family protein		beta-1,4-N-acetylglucosaminyltransferase family protein; FUNCTIONS IN: transferase activity, transferring glycosyl groups, acetylglucosaminyltransferase activity; INVOLVED IN: protein amino acid N-linked glycosylation; LOCATED IN: membrane; EXPRESSED IN: 24 plant structures; EXPRESSED DURING: 15 growth stages; CONTAINS InterPro DOMAIN/s: Glycosyl transferase, family 17 (InterPro:IPR006813); BEST …
Solyc02g093570.2	12145.1	6723.54	3297.4	1372.45	0	0	-1.26458	1.26458	down	up	yes	OK	AT5G37430.1	protein_coding	Family of unknown function (DUF577)		Family of unknown function (DUF577); CONTAINS InterPro DOMAIN/s: Protein of unknown function DUF577 (InterPro:IPR007598); BEST Arabidopsis thaliana protein match is: Family of unknown function (DUF577) (TAIR:AT5G37920.1); Has 1807 Blast hits to 1807 proteins in 277 species: Archae - 0; Bacteria - 0; Metazoa - 736; Fungi - 347; Plants - 385; Viruses - 0; Other Eukaryotes - 339 (source: NCBI BLink).
Solyc02g093580.2	573.36	317.014	53.2522	22.9376	0	0	-1.21513	1.21513	down	up	yes	OK	AT5G63180.1	protein_coding	Pectin lyase-like superfamily protein		Pectin lyase-like superfamily protein; CONTAINS InterPro DOMAIN/s: Pectin lyase fold/virulence factor (InterPro:IPR011050), AmbAllergen (InterPro:IPR018082), Pectate lyase/Amb allergen (InterPro:IPR002022), Pectin lyase fold (InterPro:IPR012334), Parallel beta-helix repeat (InterPro:IPR006626); BEST Arabidopsis thaliana protein match is: Pectin lyase-like superfamily protein (TAIR:AT4G24780.2); H…
Solyc02g093670.2	46.3122	25.7671	32.7944	13.762	0.000410578	0.00306455	-1.25276	1.25276	down	up	yes	OK	AT2G17660.1	protein_coding	RPM1-interacting protein 4 (RIN4) family protein		RPM1-interacting protein 4 (RIN4) family protein; CONTAINS InterPro DOMAIN/s: RPM1-interacting protein 4, defence response (InterPro:IPR008700); BEST Arabidopsis thaliana protein match is: RPM1-interacting protein 4 (RIN4) family protein (TAIR:AT4G35655.1); Has 277 Blast hits to 276 proteins in 36 species: Archae - 0; Bacteria - 0; Metazoa - 0; Fungi - 0; Plants - 275; Viruses - 0; Other Eukaryot…
Solyc02g093790.2	447.521	282.958	35.0163	17.2931	0	0	-1.01783	1.01783	down	up	yes	OK	AT5G14310.1	protein_coding	carboxyesterase 16		carboxyesterase 16 (CXE16); FUNCTIONS IN: hydrolase activity; INVOLVED IN: metabolic process; LOCATED IN: endomembrane system; EXPRESSED IN: 23 plant structures; EXPRESSED DURING: 14 growth stages; CONTAINS InterPro DOMAIN/s: Lipase, GDXG, active site (InterPro:IPR002168), Alpha/beta hydrolase fold-3 (InterPro:IPR013094); BEST Arabidopsis thaliana protein match is: alpha/beta-Hydrolases superfami…
Solyc02g093890.1	26.8976	13.5037	5.31336	2.05725	0.0044408	0.0249794	-1.36891	1.36891	down	up	yes	OK	_	_	_	_	_
Solyc02g093990.2	86.633	39.9346	12.4659	4.50393	1.06e-07	1.36e-06	-1.46873	1.46873	down	up	yes	OK	_	_	_	_	_
Solyc02g094380.1	64.7241	34.3707	7.6475	3.14574	2.57e-05	0.000241944	-1.28159	1.28159	down	up	yes	OK	_	_	_	_	_
Solyc03g005280.2	27.894	7.58163	2.57454	0.551368	0.000168201	0.0013726	-2.22323	2.22323	down	up	yes	OK	_	_	_	_	_
Solyc03g005380.2	637.509	325.469	34.313	13.6941	0	0	-1.3252	1.3252	down	up	yes	OK	_	_	_	_	_
Solyc03g005480.2	20.4623	64.0684	2.3878	5.85061	0.000416726	0.00310591	1.29291	-1.29291	up	down	yes	OK	_	_	_	_	_
Solyc03g005490.2	37.3378	14.2723	7.20513	2.22213	0.000156881	0.00128777	-1.69708	1.69708	down	up	yes	OK	_	_	_	_	_
Solyc03g005590.1	86.5883	37.3841	3.42863	1.17166	4.1e-08	5.5e-07	-1.54908	1.54908	down	up	yes	OK	AT4G14368.1	protein_coding	Regulator of chromosome condensation (RCC1) family protein		Regulator of chromosome condensation (RCC1) family protein; FUNCTIONS IN: zinc ion binding; CONTAINS InterPro DOMAIN/s: Regulator of chromosome condensation/beta-lactamase-inhibitor protein II (InterPro:IPR009091), Zinc finger, FYVE-type (InterPro:IPR000306), Zinc finger, FYVE-related (InterPro:IPR017455), Regulator of chromosome condensation, RCC1 (InterPro:IPR000408), Pleckstrin homology-type (…
Solyc03g005630.2	11727.2	6162.55	432.508	179.184	0	0	-1.27128	1.27128	down	up	yes	OK	AT2G33420.1	protein_coding	Protein of unknown function (DUF810)		CONTAINS InterPro DOMAIN/s: Munc13 homology 1 (InterPro:IPR014770), Protein of unknown function DUF810 (InterPro:IPR008528), Mammalian uncoordinated homology 13, domain 2 (InterPro:IPR014772); BEST Arabidopsis thaliana protein match is: Protein of unknown function (DUF810) (TAIR:AT1G04470.1); Has 196 Blast hits to 182 proteins in 26 species: Archae - 0; Bacteria - 2; Metazoa - 13; Fungi - 0; Plan…
Solyc03g005710.1	15.9303	5.13595	2.04881	0.524394	0.00723868	0.0379721	-1.96606	1.96606	down	up	yes	OK	_	_	_	_	_
Solyc03g005720.2	1917.46	1015.41	138.752	57.7431	0	0	-1.26479	1.26479	down	up	yes	OK	_	_	_	_	_
Solyc03g005780.1	16.387	318.987	3.44412	51.1147	0	0	3.89153	-3.89153	up	down	yes	OK	AT1G29930.1	protein_coding	chlorophyll A/B binding protein 1	Subunit of light-harvesting complex II (LHCII),which absorbs light and transfers energy to the photosynthetic reaction center.	chlorophyll A/B binding protein 1 (CAB1); FUNCTIONS IN: chlorophyll binding; INVOLVED IN: photosynthesis; LOCATED IN: light-harvesting complex, thylakoid, chloroplast thylakoid membrane, chloroplast; EXPRESSED IN: guard cell, juvenile leaf, cultured cell; CONTAINS InterPro DOMAIN/s: Chlorophyll A-B binding protein (InterPro:IPR001344); BEST Arabidopsis thaliana protein match is: chlorophyll A/B b…
Solyc03g005960.2	31.9501	131.246	1.24499	3.97045	4.13e-09	6.07e-08	1.67317	-1.67317	up	down	yes	OK	_	_	_	_	_
Solyc03g005980.2	25.9651	212.714	3.4398	21.9325	0	0	2.67267	-2.67267	up	down	yes	OK	AT4G18910.1	protein_coding	NOD26-like intrinsic protein 1;2	Encodes an aquaporin homolog. Functions in arsenite transport and tolerance.When expressed in yeast cells can conduct hydrogen peroxide into those cells.	NOD26-like intrinsic protein 1;2 (NIP1;2); FUNCTIONS IN: water channel activity, arsenite transmembrane transporter activity; INVOLVED IN: transport, hydrogen peroxide transmembrane transport, response to arsenic, arsenite transport; LOCATED IN: plasma membrane, membrane; EXPRESSED IN: 22 plant structures; EXPRESSED DURING: 13 growth stages; CONTAINS InterPro DOMAIN/s: Major intrinsic protein, co…
Solyc03g006110.2	2293.14	1129.13	178.3	69.0547	0	0	-1.3685	1.3685	down	up	yes	OK	AT2G34180.1	protein_coding	CBL-interacting protein kinase 13	Encodes CBL-interacting protein kinase 13 (CIPK13).	CBL-interacting protein kinase 13 (CIPK13); FUNCTIONS IN: protein serine/threonine kinase activity, protein kinase activity, kinase activity, ATP binding; INVOLVED IN: signal transduction, protein amino acid phosphorylation; EXPRESSED IN: root, pollen tube; CONTAINS InterPro DOMAIN/s: Protein kinase, ATP binding site (InterPro:IPR017441), Serine/threonine-protein kinase domain (InterPro:IPR002290…
Solyc03g006130.2	3482.76	1816.4	169.325	69.2206	0	0	-1.29052	1.29052	down	up	yes	OK	AT4G18640.1	protein_coding	Leucine-rich repeat protein kinase family protein	Required for root hair elongation during tip growth.	morphogenesis of root hair 1 (MRH1); FUNCTIONS IN: protein serine/threonine kinase activity, protein kinase activity, ATP binding; INVOLVED IN: protein amino acid phosphorylation, transmembrane receptor protein tyrosine kinase signaling pathway, root hair cell differentiation; LOCATED IN: endomembrane system; EXPRESSED IN: 23 plant structures; EXPRESSED DURING: 15 growth stages; CONTAINS InterPro…
Solyc03g006170.2	379.843	200.809	76.7392	31.8474	0	0	-1.26879	1.26879	down	up	yes	OK	_	_	_	_	_
Solyc03g006270.2	769.873	445.727	101.595	46.7067	0	0	-1.12113	1.12113	down	up	yes	OK	AT5G45750.1	protein_coding	RAB GTPase homolog A1C		RAB GTPase homolog A1C (RABA1c); FUNCTIONS IN: GTP binding; INVOLVED IN: protein transport, small GTPase mediated signal transduction; LOCATED IN: plasma membrane, nucleus, vacuole; EXPRESSED IN: 26 plant structures; EXPRESSED DURING: 14 growth stages; CONTAINS InterPro DOMAIN/s: Ras GTPase (InterPro:IPR001806), Small GTP-binding protein (InterPro:IPR005225), Small GTPase (InterPro:IPR020851), Ra…
Solyc03g006360.2	426.625	249.635	88.4953	41.1772	0	0	-1.10376	1.10376	down	up	yes	OK	_	_	_	_	_
Solyc03g006400.2	275.778	152.27	19.7404	8.58501	2.22e-16	4.83e-15	-1.20126	1.20126	down	up	yes	OK	AT5G58950.1	protein_coding	Protein kinase superfamily protein		Protein kinase superfamily protein; FUNCTIONS IN: protein serine/threonine/tyrosine kinase activity, kinase activity; INVOLVED IN: protein amino acid phosphorylation; LOCATED IN: cytosol, plasma membrane; EXPRESSED IN: 25 plant structures; EXPRESSED DURING: 15 growth stages; CONTAINS InterPro DOMAIN/s: Protein kinase, catalytic domain (InterPro:IPR000719), Serine-threonine/tyrosine-protein kinase…
Solyc03g006470.2	10419.7	5496.29	996.995	411.972	0	0	-1.27504	1.27504	down	up	yes	OK	_	_	_	_	_
Solyc03g006530.2	2524.78	1240.29	99.0173	39.094	0	0	-1.34073	1.34073	down	up	yes	OK	AT4G04980.1	protein_coding			unknown protein; BEST Arabidopsis thaliana protein match is: unknown protein (TAIR:AT1G11070.1); Has 23100 Blast hits to 15699 proteins in 1063 species: Archae - 116; Bacteria - 2262; Metazoa - 8308; Fungi - 3268; Plants - 3181; Viruses - 958; Other Eukaryotes - 5007 (source: NCBI BLink).
Solyc03g006900.1	105.102	49.761	4.65528	1.73732	1.02e-08	1.44e-07	-1.422	1.422	down	up	yes	OK	AT5G51800.1	protein_coding	Protein kinase superfamily protein		Protein kinase superfamily protein; FUNCTIONS IN: protein kinase activity, ATP binding; INVOLVED IN: protein amino acid phosphorylation; LOCATED IN: cellular_component unknown; EXPRESSED IN: shoot apex, embryo; EXPRESSED DURING: E expanded cotyledon stage, D bilateral stage; CONTAINS InterPro DOMAIN/s: Serine/threonine-protein kinase-like domain (InterPro:IPR017442), Protein kinase-like domain (I…
Solyc03g006910.2	0	9.15388	0	1.09337	0.00124096	0.00818642	0.128782	-0.128782	up	down	yes	OK	_	_	_	_	_
Solyc03g007060.2	2514.32	1195.23	182.533	69.3358	0	0	-1.39648	1.39648	down	up	yes	OK	_	_	_	_	_
Solyc03g007200.1	9.43105	36.3621	1.55955	4.75667	0.00227567	0.0140057	1.60882	-1.60882	up	down	yes	OK	AT5G16990.1	protein_coding	Zinc-binding dehydrogenase family protein	molecular function has not been defined, was shown involved in oxidative stress tolerance.	Zinc-binding dehydrogenase family protein; FUNCTIONS IN: oxidoreductase activity, binding, zinc ion binding, catalytic activity; INVOLVED IN: response to oxidative stress; LOCATED IN: plasma membrane; EXPRESSED IN: 26 plant structures; EXPRESSED DURING: 13 growth stages; CONTAINS InterPro DOMAIN/s: GroES-like (InterPro:IPR011032), NAD(P)-binding domain (InterPro:IPR016040), Alcohol dehydrogenase,…
Solyc03g007470.2	4473.57	2708.38	792.821	378.015	0	0	-1.06855	1.06855	down	up	yes	OK	AT4G27960.2	protein_coding	ubiquitin conjugating enzyme 9	ubiquitin conjugating enzyme	ubiquitin conjugating enzyme 9 (UBC9); FUNCTIONS IN: ubiquitin-protein ligase activity; INVOLVED IN: ubiquitin-dependent protein catabolic process; LOCATED IN: endomembrane system; EXPRESSED IN: male gametophyte, pollen tube; EXPRESSED DURING: L mature pollen stage, M germinated pollen stage; CONTAINS InterPro DOMAIN/s: Ubiquitin-conjugating enzyme/RWD-like (InterPro:IPR016135), Ubiquitin-conjuga…
Solyc03g007690.1	39.3499	18.6309	3.08393	1.15875	0.000500047	0.0036594	-1.4122	1.4122	down	up	yes	OK	AT5G52860.1	protein_coding	ABC-2 type transporter family protein		ABC-2 type transporter family protein; FUNCTIONS IN: ATPase activity, coupled to transmembrane movement of substances; LOCATED IN: membrane; EXPRESSED IN: 9 plant structures; EXPRESSED DURING: 6 growth stages; CONTAINS InterPro DOMAIN/s: ATPase, AAA+ type, core (InterPro:IPR003593), ABC transporter-like (InterPro:IPR003439), ABC-2 type transporter (InterPro:IPR013525), ABC transporter, conserved …
Solyc03g007740.2	4278.82	2757.38	571.676	284.735	0	0	-1.00558	1.00558	down	up	yes	OK	AT4G11220.1	protein_coding	VIRB2-interacting protein 2		VIRB2-interacting protein 2 (BTI2); INVOLVED IN: biological_process unknown; LOCATED IN: endoplasmic reticulum, plasma membrane, endoplasmic reticulum membrane; EXPRESSED IN: 26 plant structures; EXPRESSED DURING: 16 growth stages; CONTAINS InterPro DOMAIN/s: Reticulon (InterPro:IPR003388); BEST Arabidopsis thaliana protein match is: VIRB2-interacting protein 1 (TAIR:AT4G23630.1); Has 1807 Blast …
Solyc03g007950.2	240.034	148.759	17.6804	8.63938	6.75e-12	1.22e-10	-1.03315	1.03315	down	up	yes	OK	_	_	_	_	_
Solyc03g013310.2	3325.2	1818.33	212.548	91.3777	0	0	-1.21787	1.21787	down	up	yes	OK	AT2G04200.1	transposable_element_gene	transposable element gene		pseudogene, similar to OSJNBa0052O21.25, blastp match of 34% identity and 6.1e-55 P-value to GP|21740476|emb|CAD40040.1||AL606590 OSJNBa0052O21.25 {Oryza sativa (japonica cultivar-group)}
Solyc03g019680.2	7148.8	3575.32	429.21	168.718	0	0	-1.34707	1.34707	down	up	yes	OK	AT5G63490.1	protein_coding	CBS / octicosapeptide/Phox/Bemp1 (PB1) domains-containing protein		CBS / octicosapeptide/Phox/Bemp1 (PB1) domains-containing protein; EXPRESSED IN: 24 plant structures; EXPRESSED DURING: 15 growth stages; CONTAINS InterPro DOMAIN/s: Octicosapeptide/Phox/Bem1p (InterPro:IPR000270), Cystathionine beta-synthase, core (InterPro:IPR000644); BEST Arabidopsis thaliana protein match is: CBS / octicosapeptide/Phox/Bemp1 (PB1) domains-containing protein (TAIR:AT5G50530.1)…
Solyc03g019770.2	1372.4	715.277	63.259	26.1566	0	0	-1.2741	1.2741	down	up	yes	OK	AT1G17820.1	protein_coding	Putative integral membrane protein conserved region (DUF2404)		Putative integral membrane protein conserved region (DUF2404); FUNCTIONS IN: phosphoinositide binding; INVOLVED IN: signal transduction; LOCATED IN: endomembrane system; CONTAINS InterPro DOMAIN/s: Protein of unknown function DUF2404, transmembrane (InterPro:IPR019411), Pleckstrin homology (InterPro:IPR001849); BEST Arabidopsis thaliana protein match is: Putative integral membrane protein conserv…
Solyc03g019970.2	666.751	366.251	57.9325	24.8535	0	0	-1.22092	1.22092	down	up	yes	OK	AT4G38480.1	protein_coding	Transducin/WD40 repeat-like superfamily protein		Transducin/WD40 repeat-like superfamily protein; CONTAINS InterPro DOMAIN/s: WD40 repeat 2 (InterPro:IPR019782), WD40 repeat-like-containing domain (InterPro:IPR011046), WD40-repeat-containing domain (InterPro:IPR017986), WD40/YVTN repeat-like-containing domain (InterPro:IPR015943), WD40 repeat (InterPro:IPR001680), WD40 repeat, subgroup (InterPro:IPR019781); BEST Arabidopsis thaliana protein mat…
Solyc03g020040.2	112.92	45.2016	23.8074	7.43396	3.77e-11	6.44e-10	-1.67921	1.67921	down	up	yes	OK	_	_	_	_	_
Solyc03g025750.2	3730.07	2060.9	1146.04	495.544	0	0	-1.20957	1.20957	down	up	yes	OK	AT5G52360.1	protein_coding	actin depolymerizing factor 10		actin depolymerizing factor 10 (ADF10); FUNCTIONS IN: actin binding; INVOLVED IN: biological_process unknown; LOCATED IN: intracellular; EXPRESSED IN: 7 plant structures; EXPRESSED DURING: L mature pollen stage, M germinated pollen stage, 4 anthesis, petal differentiation and expansion stage; CONTAINS InterPro DOMAIN/s: Actin-binding, cofilin/tropomyosin type (InterPro:IPR002108); BEST Arabidopsi…
Solyc03g025780.2	75.7041	30.0121	6.84867	2.12845	6.03e-08	7.94e-07	-1.68602	1.68602	down	up	yes	OK	AT5G23850.1	protein_coding	Arabidopsis thaliana protein of unknown function (DUF821)		FUNCTIONS IN: molecular_function unknown; INVOLVED IN: biological_process unknown; LOCATED IN: cellular_component unknown; EXPRESSED IN: 23 plant structures; EXPRESSED DURING: 13 growth stages; CONTAINS InterPro DOMAIN/s: Lipopolysaccharide-modifying protein (InterPro:IPR006598), Protein of unknown function DUF821, CAP10-like (InterPro:IPR008539); BEST Arabidopsis thaliana protein match is: Arabi…
Solyc03g026180.1	37.8712	18.8493	222.965	79.6628	0.000261	0.00204733	-1.48484	1.48484	down	up	yes	OK	_	_	_	_	_
Solyc03g026270.1	0	6.23649	0	1.35401	0.00625723	0.0335612	0.437238	-0.437238	up	down	yes	OK	AT5G51990.1	protein_coding	C-repeat-binding factor 4	encodes a member of the DREB subfamily A-1 of ERF/AP2 transcription factor family (CBF4). The protein contains one AP2 domain. There are six members in this subfamily, including CBF1, CBF2, and CBF3. This gene is involved in response to drought stress and abscisic acid treatment, but not to low temperature.	C-repeat-binding factor 4 (CBF4); FUNCTIONS IN: DNA binding, transcription activator activity, sequence-specific DNA binding transcription factor activity; INVOLVED IN: response to water deprivation, regulation of transcription, DNA-dependent, response to abscisic acid stimulus; LOCATED IN: nucleus, chloroplast; EXPRESSED IN: stem, root, pedicel, carpel; EXPRESSED DURING: 4 anthesis, petal differ…
Solyc03g026280.2	8.00991	34.7461	1.44013	4.66019	0.0027346	0.0164098	1.69419	-1.69419	up	down	yes	OK	AT5G51990.1	protein_coding	C-repeat-binding factor 4	encodes a member of the DREB subfamily A-1 of ERF/AP2 transcription factor family (CBF4). The protein contains one AP2 domain. There are six members in this subfamily, including CBF1, CBF2, and CBF3. This gene is involved in response to drought stress and abscisic acid treatment, but not to low temperature.	C-repeat-binding factor 4 (CBF4); FUNCTIONS IN: DNA binding, transcription activator activity, sequence-specific DNA binding transcription factor activity; INVOLVED IN: response to water deprivation, regulation of transcription, DNA-dependent, response to abscisic acid stimulus; LOCATED IN: nucleus, chloroplast; EXPRESSED IN: stem, root, pedicel, carpel; EXPRESSED DURING: 4 anthesis, petal differ…
Solyc03g031480.2	21.9345	117.018	13.0291	49.369	1.03e-08	1.46e-07	1.92187	-1.92187	up	down	yes	OK	_	_	_	_	_
Solyc03g031490.2	27.9835	174.23	10.0942	46.1593	8.37e-14	1.65e-12	2.19309	-2.19309	up	down	yes	OK	_	_	_	_	_
Solyc03g031520.2	184.946	557.627	86.2114	195.107	0	0	1.17831	-1.17831	up	down	yes	OK	_	_	_	_	_
Solyc03g031770.2	907.682	477.634	195.719	82.5217	0	0	-1.24594	1.24594	down	up	yes	OK	_	_	_	_	_
Solyc03g031810.2	54.2646	20.6574	18.2584	5.42616	2.69e-06	2.92e-05	-1.75056	1.75056	down	up	yes	OK	AT4G27130.1	protein_coding	Translation initiation factor SUI1 family protein		Translation initiation factor SUI1 family protein; FUNCTIONS IN: translation initiation factor activity; INVOLVED IN: translational initiation, translation; LOCATED IN: cellular_component unknown; EXPRESSED IN: 24 plant structures; EXPRESSED DURING: 15 growth stages; CONTAINS InterPro DOMAIN/s: Translation initiation factor SUI1 (InterPro:IPR001950), Eukaryotic translation initiation factor SUI1 …
Solyc03g031880.2	98.0889	60.3649	8.51537	4.06393	6.13e-06	6.37e-05	-1.06719	1.06719	down	up	yes	OK	AT1G65840.1	protein_coding	polyamine oxidase 4	encodes a peroxisomal polyamine oxidase, involved in the back-conversion polyamine degradation pathway. Among the five polyamine oxidases in the Arabidopsis genome, PAO4 is the major isoform in root peroxisomes.	polyamine oxidase 4 (PAO4); CONTAINS InterPro DOMAIN/s: Amine oxidase (InterPro:IPR002937), Flavin-containing amine oxidase (InterPro:IPR001613); BEST Arabidopsis thaliana protein match is: polyamine oxidase 3 (TAIR:AT3G59050.1); Has 7028 Blast hits to 6613 proteins in 1153 species: Archae - 127; Bacteria - 2858; Metazoa - 1453; Fungi - 590; Plants - 766; Viruses - 0; Other Eukaryotes - 1234 (sou…
Solyc03g031980.2	8.93602	30.1432	0.553552	1.50122	0.00881098	0.0448264	1.43934	-1.43934	up	down	yes	OK	AT3G59700.1	protein_coding	lectin-receptor kinase	member of Receptor kinase-like protein family	lectin-receptor kinase (HLECRK); FUNCTIONS IN: kinase activity; INVOLVED IN: protein amino acid phosphorylation; LOCATED IN: endomembrane system; EXPRESSED IN: 9 plant structures; EXPRESSED DURING: LP.06 six leaves visible, LP.04 four leaves visible, 4 anthesis, LP.10 ten leaves visible, LP.08 eight leaves visible; CONTAINS InterPro DOMAIN/s: Legume lectin, beta chain (InterPro:IPR001220), Protei…
Solyc03g031990.2	47.1744	26.9812	4.35841	1.93539	0.000770284	0.0053694	-1.17118	1.17118	down	up	yes	OK	_	_	_	_	_
Solyc03g032010.2	2971.68	1541.12	253.18	101.904	0	0	-1.31295	1.31295	down	up	yes	OK	AT2G17370.1	protein_coding	3-hydroxy-3-methylglutaryl-CoA reductase 2	Encodes a 3-hydroxy-3-methylglutaryl-CoA reductase (HMGR) that is involved in the synthesis of sterol and triterpenoid compounds.	3-hydroxy-3-methylglutaryl-CoA reductase 2 (HMG2); CONTAINS InterPro DOMAIN/s: Hydroxymethylglutaryl-CoA reductase, class I, catalytic (InterPro:IPR004554), Hydroxymethylglutaryl-CoA reductase, class I/II, substrate-binding (InterPro:IPR009029), Hydroxymethylglutaryl-CoA reductase, class I/II, NAD/NADP-binding (InterPro:IPR009023), Hydroxymethylglutaryl-CoA reductase, class I/II, catalytic (Inter…
Solyc03g032020.2	1486.15	921.003	126.625	60.8464	0	0	-1.05732	1.05732	down	up	yes	OK	AT2G17370.1	protein_coding	3-hydroxy-3-methylglutaryl-CoA reductase 2	Encodes a 3-hydroxy-3-methylglutaryl-CoA reductase (HMGR) that is involved in the synthesis of sterol and triterpenoid compounds.	3-hydroxy-3-methylglutaryl-CoA reductase 2 (HMG2); CONTAINS InterPro DOMAIN/s: Hydroxymethylglutaryl-CoA reductase, class I, catalytic (InterPro:IPR004554), Hydroxymethylglutaryl-CoA reductase, class I/II, substrate-binding (InterPro:IPR009029), Hydroxymethylglutaryl-CoA reductase, class I/II, NAD/NADP-binding (InterPro:IPR009023), Hydroxymethylglutaryl-CoA reductase, class I/II, catalytic (Inter…
Solyc03g032030.2	38.3087	23.0943	5.00533	2.33556	0.00381129	0.0218592	-1.0997	1.0997	down	up	yes	OK	AT2G17270.1	protein_coding	phosphate transporter 3;3		phosphate transporter 3;3 (PHT3;3); FUNCTIONS IN: binding; INVOLVED IN: transport, transmembrane transport; LOCATED IN: mitochondrial inner membrane, membrane; EXPRESSED IN: 20 plant structures; EXPRESSED DURING: 8 growth stages; CONTAINS InterPro DOMAIN/s: Mitochondrial substrate carrier (InterPro:IPR001993), Mitochondrial substrate/solute carrier (InterPro:IPR018108); BEST Arabidopsis thaliana …
Solyc03g032240.2	3810.78	1872.41	194.098	74.8128	0	0	-1.37543	1.37543	down	up	yes	OK	_	_	_	_	_
Solyc03g034060.2	3776.53	1771.51	194.42	71.3614	0	0	-1.44596	1.44596	down	up	yes	OK	AT4G34440.1	protein_coding	Protein kinase superfamily protein		Protein kinase superfamily protein; FUNCTIONS IN: protein serine/threonine kinase activity, protein kinase activity, kinase activity, ATP binding; INVOLVED IN: protein amino acid phosphorylation; LOCATED IN: chloroplast; EXPRESSED IN: 9 plant structures; EXPRESSED DURING: L mature pollen stage, M germinated pollen stage, 4 anthesis, C globular stage, petal differentiation and expansion stage; CON…
Solyc03g034280.2	14270.3	8345.46	3211.82	1466.9	0	0	-1.13062	1.13062	down	up	yes	OK	_	_	_	_	_
Solyc03g034370.1	5.98505	33.6021	34.9111	139.154	0.00182894	0.0115465	1.99492	-1.99492	up	down	yes	OK	_	_	_	_	_
Solyc03g036470.1	3.00851	58.513	0.786244	12.8094	2.35e-06	2.58e-05	4.02608	-4.02608	up	down	yes	OK	AT3G10340.1	protein_coding	phenylalanine ammonia-lyase 4	Encodes PAL4, a putative a phenylalanine ammonia-lyase. Arabidopsis has four PALs: AT2G37040 (PAL1), AT3G53260 (PAL2), AT5G04230 (PAL3) and AT3G10340 (PAL4).	phenylalanine ammonia-lyase 4 (PAL4); FUNCTIONS IN: ammonia-lyase activity, catalytic activity; INVOLVED IN: L-phenylalanine catabolic process, biosynthetic process; LOCATED IN: cytoplasm; EXPRESSED IN: 15 plant structures; EXPRESSED DURING: 4 anthesis, C globular stage, petal differentiation and expansion stage; CONTAINS InterPro DOMAIN/s: Phenylalanine/histidine ammonia-lyase (InterPro:IPR00110…
Solyc03g042560.1	11.507	182.623	1.19383	14.7454	2.22e-16	4.83e-15	3.6266	-3.6266	up	down	yes	OK	AT5G04230.1	protein_coding	phenyl alanine ammonia-lyase 3	Member of Phenylalanine ammonialyase (PAL) gene family. Differs significantly from PAL1 and PAL2 and other sequenced plant PAL genes. Arabidopsis has four PALs: AT2G37040 (PAL1), AT3G53260 (PAL2), AT5G04230 (PAL3) and AT3G10340 (PAL4).	phenyl alanine ammonia-lyase 3 (PAL3); FUNCTIONS IN: phenylalanine ammonia-lyase activity; INVOLVED IN: response to wounding, defense response; LOCATED IN: cytoplasm; EXPRESSED IN: 21 plant structures; EXPRESSED DURING: 13 growth stages; CONTAINS InterPro DOMAIN/s: Phenylalanine/histidine ammonia-lyase (InterPro:IPR001106), Phenylalanine/histidine ammonia-lyases, active site (InterPro:IPR022313),…
Solyc03g043930.2	1454.38	776.533	137.959	57.1868	0	0	-1.27049	1.27049	down	up	yes	OK	AT4G38320.1	protein_coding	heptahelical protein 5	heptahelical transmembrane protein HHP5	heptahelical protein 5 (HHP5); FUNCTIONS IN: receptor activity; INVOLVED IN: response to hormone stimulus, response to sucrose stimulus; LOCATED IN: integral to membrane; EXPRESSED IN: 7 plant structures; EXPRESSED DURING: L mature pollen stage, M germinated pollen stage; CONTAINS InterPro DOMAIN/s: Hly-III related (InterPro:IPR004254); BEST Arabidopsis thaliana protein match is: heptahelical pro…
Solyc03g043960.2	1012.74	647.557	168.384	83.4353	0	0	-1.01303	1.01303	down	up	yes	OK	AT3G49870.1	protein_coding	ADP-ribosylation factor-like A1C	A member of ARF-like GTPase family. A thaliana has 21 members, in two subfamilies, ARF and ARF-like (ARL) GTPases.	ADP-ribosylation factor-like A1C (ARLA1C); FUNCTIONS IN: GTP binding; LOCATED IN: nucleus, plasma membrane, vacuole, cytoplasm; EXPRESSED IN: male gametophyte, cultured cell, callus, pollen tube; EXPRESSED DURING: L mature pollen stage, M germinated pollen stage; CONTAINS InterPro DOMAIN/s: Small GTP-binding protein (InterPro:IPR005225), ARF/SAR superfamily (InterPro:IPR006689); BEST Arabidopsis …
Solyc03g044210.2	23.4004	9.70414	2.19311	0.716818	0.00340289	0.0198186	-1.6133	1.6133	down	up	yes	OK	_	_	_	_	_
Solyc03g044740.2	198.921	567.244	29.5243	63.7321	0	0	1.11012	-1.11012	up	down	yes	OK	_	_	_	_	_
Solyc03g044830.2	50.2724	23.0943	4.74263	1.69434	4.23e-05	0.000385252	-1.48496	1.48496	down	up	yes	OK	AT2G26490.1	protein_coding	Transducin/WD40 repeat-like superfamily protein		Transducin/WD40 repeat-like superfamily protein; CONTAINS InterPro DOMAIN/s: WD40 repeat 2 (InterPro:IPR019782), WD40 repeat-like-containing domain (InterPro:IPR011046), WD40-repeat-containing domain (InterPro:IPR017986), WD40/YVTN repeat-like-containing domain (InterPro:IPR015943), WD40 repeat (InterPro:IPR001680), WD40 repeat, subgroup (InterPro:IPR019781), G-protein beta WD-40 repeat, region (…
Solyc03g044910.1	303.589	182.527	67.1726	30.9326	2.22e-16	4.83e-15	-1.11874	1.11874	down	up	yes	OK	AT4G36830.1	protein_coding	GNS1/SUR4 membrane protein family		HOS3-1; FUNCTIONS IN: molecular_function unknown; INVOLVED IN: biological_process unknown; LOCATED IN: integral to membrane; EXPRESSED IN: 13 plant structures; EXPRESSED DURING: 7 growth stages; CONTAINS InterPro DOMAIN/s: GNS1/SUR4 membrane protein (InterPro:IPR002076); BEST Arabidopsis thaliana protein match is: GNS1/SUR4 membrane protein family (TAIR:AT1G75000.1); Has 156 Blast hits to 156 pro…
Solyc03g044960.1	22.4104	9.04032	3.69737	1.16013	0.00326259	0.0191092	-1.67221	1.67221	down	up	yes	OK	AT4G36820.1	protein_coding	Protein of unknown function (DUF607)		Protein of unknown function (DUF607); CONTAINS InterPro DOMAIN/s: Protein of unknown function DUF607 (InterPro:IPR006769); BEST Arabidopsis thaliana protein match is: Protein of unknown function (DUF607) (TAIR:AT2G23790.1); Has 370 Blast hits to 370 proteins in 122 species: Archae - 0; Bacteria - 0; Metazoa - 148; Fungi - 54; Plants - 129; Viruses - 0; Other Eukaryotes - 39 (source: NCBI BLink).
Solyc03g052990.2	789.572	385.091	98.741	38.0523	0	0	-1.37567	1.37567	down	up	yes	OK	AT3G58060.1	protein_coding	Cation efflux family protein		Cation efflux family protein; FUNCTIONS IN: cation transmembrane transporter activity, efflux transmembrane transporter activity; INVOLVED IN: cation transport, transmembrane transport; LOCATED IN: membrane; EXPRESSED IN: 6 plant structures; EXPRESSED DURING: 4 anthesis, petal differentiation and expansion stage; CONTAINS InterPro DOMAIN/s: Cation efflux protein (InterPro:IPR002524); BEST Arabido…
Solyc03g058400.2	6537.07	3189.74	548.485	210.69	0	0	-1.38033	1.38033	down	up	yes	OK	_	_	_	_	_
Solyc03g058430.1	4940.02	2631.46	784.306	327.733	0	0	-1.2589	1.2589	down	up	yes	OK	AT3G12120.2	protein_coding	fatty acid desaturase 2	Major enzyme responsible for the synthesis of 18:2 fatty acids in the endoplasmic reticulum. Contains His-rich motifs, which contribute to the interaction with the electron donor cytochrome b5. Mutations in this gene suppress the low temperature-induced phenotype of Arabidopsis tocopherol-deficient mutant vte2.	fatty acid desaturase 2 (FAD2); FUNCTIONS IN: omega-6 fatty acid desaturase activity, delta12-fatty acid dehydrogenase activity; INVOLVED IN: oxidation reduction, lipid metabolic process; LOCATED IN: endoplasmic reticulum; EXPRESSED IN: 24 plant structures; EXPRESSED DURING: 15 growth stages; CONTAINS InterPro DOMAIN/s: Protein of unknown function DUF3474 (InterPro:IPR021863), Fatty acid desatura…
Solyc03g058450.2	9423.43	4524.72	766.59	290.29	0	0	-1.40096	1.40096	down	up	yes	OK	_	_	_	_	_
Solyc03g058890.2	19316	9340.03	1131.5	430.34	0	0	-1.39469	1.39469	down	up	yes	OK	AT3G53190.1	protein_coding	Pectin lyase-like superfamily protein		Pectin lyase-like superfamily protein; CONTAINS InterPro DOMAIN/s: Pectin lyase fold/virulence factor (InterPro:IPR011050), AmbAllergen (InterPro:IPR018082), Pectate lyase/Amb allergen (InterPro:IPR002022), Pectin lyase fold (InterPro:IPR012334); BEST Arabidopsis thaliana protein match is: Pectin lyase-like superfamily protein (TAIR:AT5G04310.1); Has 1735 Blast hits to 1728 proteins in 275 specie…
Solyc03g058910.2	53091.4	27579.9	4806.22	1956.26	0	0	-1.2968	1.2968	down	up	yes	OK	AT2G02720.1	protein_coding	Pectate lyase family protein		Pectate lyase family protein; FUNCTIONS IN: lyase activity, pectate lyase activity; INVOLVED IN: biological_process unknown; LOCATED IN: endomembrane system; EXPRESSED IN: 9 plant structures; EXPRESSED DURING: L mature pollen stage, M germinated pollen stage, 4 anthesis, C globular stage, petal differentiation and expansion stage; CONTAINS InterPro DOMAIN/s: Pectin lyase fold/virulence factor (In…
Solyc03g059270.2	6.98789	28.3438	0.996068	3.19093	0.00584135	0.0316365	1.67966	-1.67966	up	down	yes	OK	AT3G57670.1	protein_coding	C2H2-type zinc finger family protein		NO TRANSMITTING TRACT (NTT); CONTAINS InterPro DOMAIN/s: Zinc finger, C2H2-like (InterPro:IPR015880), Zinc finger, C2H2-type (InterPro:IPR007087); BEST Arabidopsis thaliana protein match is: WIP domain protein 4 (TAIR:AT3G20880.1); Has 16303 Blast hits to 11155 proteins in 263 species: Archae - 2; Bacteria - 36; Metazoa - 14565; Fungi - 231; Plants - 853; Viruses - 60; Other Eukaryotes - 556 (sou…
Solyc03g063150.2	1690.4	911.491	114.265	48.6285	0	0	-1.23251	1.23251	down	up	yes	OK	AT1G55570.1	protein_coding	SKU5 similar 12		SKU5 similar 12 (sks12); FUNCTIONS IN: oxidoreductase activity, copper ion binding; INVOLVED IN: oxidation reduction; LOCATED IN: endomembrane system; EXPRESSED IN: 9 plant structures; EXPRESSED DURING: L mature pollen stage, M germinated pollen stage, 4 anthesis, C globular stage, petal differentiation and expansion stage; CONTAINS InterPro DOMAIN/s: Multicopper oxidase, type 3 (InterPro:IPR0117…
Solyc03g064020.2	70.6835	40.2753	12.7115	5.65849	4.14e-05	0.000377608	-1.16765	1.16765	down	up	yes	OK	AT3G12160.1	protein_coding	RAB GTPase homolog A4D	Encodes RABA4D, a member of the Arabidopsis RabA4 subfamily of Rab GTPase proteins. It is transported in exocytic vesicles to the apical tip of pollen tubes where it appears to promote tip growth. Proper localization of RabA4d depends on ROP1, RIC3, and RIC4 activity.	RAB GTPase homolog A4D (RABA4D); FUNCTIONS IN: GTP binding; INVOLVED IN: regulation of pollen tube growth, pollen tube growth, pollen tube development; LOCATED IN: exocytic vesicle, apical part of cell; EXPRESSED IN: 8 plant structures; EXPRESSED DURING: L mature pollen stage, M germinated pollen stage, 4 anthesis, petal differentiation and expansion stage; CONTAINS InterPro DOMAIN/s: Ras GTPase …
Solyc03g065200.2	5822.3	2794.31	414.301	156.801	0	0	-1.40174	1.40174	down	up	yes	OK	AT3G29180.2	protein_coding	Protein of unknown function (DUF1336)		Protein of unknown function (DUF1336); CONTAINS InterPro DOMAIN/s: Protein of unknown function DUF1336 (InterPro:IPR009769); BEST Arabidopsis thaliana protein match is: Protein of unknown function (DUF1336) (TAIR:AT5G39430.1).
Solyc03g078090.2	1496.68	796.718	111.943	46.8344	0	0	-1.25712	1.25712	down	up	yes	OK	AT5G64640.1	protein_coding	Plant invertase/pectin methylesterase inhibitor superfamily		Plant invertase/pectin methylesterase inhibitor superfamily; FUNCTIONS IN: enzyme inhibitor activity, pectinesterase activity; INVOLVED IN: cell wall modification; LOCATED IN: plasma membrane, plant-type cell wall; EXPRESSED IN: 24 plant structures; EXPRESSED DURING: 15 growth stages; CONTAINS InterPro DOMAIN/s: Pectin lyase fold/virulence factor (InterPro:IPR011050), Pectinesterase, catalytic (I…
Solyc03g078260.2	53334.2	27030	5208.32	2086.59	0	0	-1.31967	1.31967	down	up	yes	OK	_	_	_	_	_
Solyc03g078420.2	8644.53	4258.27	1247.87	496.09	0	0	-1.33079	1.33079	down	up	yes	OK	_	_	_	_	_
Solyc03g078570.2	219.655	607.466	27.7343	60.152	0	0	1.11694	-1.11694	up	down	yes	OK	AT2G22290.1	protein_coding	RAB GTPase homolog H1D		RAB GTPase homolog H1D (RABH1d); FUNCTIONS IN: GTP binding; INVOLVED IN: protein transport, small GTPase mediated signal transduction; LOCATED IN: mitochondrion; EXPRESSED IN: male gametophyte, flower, pollen tube; EXPRESSED DURING: L mature pollen stage, M germinated pollen stage, 4 anthesis; CONTAINS InterPro DOMAIN/s: Ras GTPase (InterPro:IPR001806), Small GTP-binding protein (InterPro:IPR0052…
Solyc03g078580.2	0	109.593	0	35.3282	6.02e-26	1.34e-24	5.14275	-5.14275	up	down	yes	OK	_	_	_	_	_
Solyc03g078650.2	22.4807	64.1907	2.08528	4.5992	0.00124868	0.00823285	1.14114	-1.14114	up	down	yes	OK	AT5G05840.1	protein_coding	Protein of unknown function (DUF620)		Protein of unknown function (DUF620); CONTAINS InterPro DOMAIN/s: Protein of unknown function DUF620 (InterPro:IPR006873); BEST Arabidopsis thaliana protein match is: Protein of unknown function (DUF620) (TAIR:AT3G55720.1); Has 1807 Blast hits to 1807 proteins in 277 species: Archae - 0; Bacteria - 0; Metazoa - 736; Fungi - 347; Plants - 385; Viruses - 0; Other Eukaryotes - 339 (source: NCBI BLin…
Solyc03g080030.2	10799.5	5853.82	5748.45	2411.67	0	0	-1.25314	1.25314	down	up	yes	OK	AT4G27580.1	protein_coding			unknown protein; FUNCTIONS IN: molecular_function unknown; INVOLVED IN: biological_process unknown; LOCATED IN: mitochondrion, cell wall; EXPRESSED IN: 9 plant structures; EXPRESSED DURING: 6 growth stages; Has 30201 Blast hits to 17322 proteins in 780 species: Archae - 12; Bacteria - 1396; Metazoa - 17338; Fungi - 3422; Plants - 5037; Viruses - 0; Other Eukaryotes - 2996 (source: NCBI BLink).
Solyc03g080040.1	513.363	248.657	359.523	134.043	0	0	-1.42339	1.42339	down	up	yes	OK	_	_	_	_	_
Solyc03g080100.2	65.4301	217.641	6.27856	16.4014	9.72e-12	1.74e-10	1.38531	-1.38531	up	down	yes	OK	_	_	_	_	_
Solyc03g080180.2	152.533	397.049	15.3898	31.4422	6.39e-14	1.27e-12	1.03073	-1.03073	up	down	yes	OK	AT5G54160.1	protein_coding	O-methyltransferase 1	A caffeic acid/5-hydroxyferulic acid O-methyltransferase. Interacts with 14-4-3 proteins in yeast 2 hybrid assay. AtOMT1 (At5g54160) encodes a flavonol 3-O-methyltransferase that is highly active towards quercetin and myricetin. The substrate specificity identifies the enzyme as flavonol 3-methyltransferase which replaces the former annotation of the gene to encode a caffeic acid/5-hydroxyferulic…	O-methyltransferase 1 (OMT1); FUNCTIONS IN: myricetin 3'-O-methyltransferase activity, quercetin 3-O-methyltransferase activity, caffeate O-methyltransferase activity; INVOLVED IN: lignin biosynthetic process, flavonol biosynthetic process; LOCATED IN: cytosol, nucleus, plasma membrane, cytoplasm; EXPRESSED IN: 23 plant structures; EXPRESSED DURING: 14 growth stages; CONTAINS InterPro DOMAIN/s: W…
Solyc03g082350.2	180.723	80.1836	29.361	10.1361	2.22e-15	4.67e-14	-1.5344	1.5344	down	up	yes	OK	_	_	_	_	_
Solyc03g082700.2	62.7056	32.4753	3.82285	1.52802	2.22e-05	0.000211384	-1.32299	1.32299	down	up	yes	OK	AT5G55930.1	protein_coding	oligopeptide transporter 1	oligopeptide transporter	oligopeptide transporter 1 (OPT1); CONTAINS InterPro DOMAIN/s: Tetrapeptide transporter, OPT1/isp4 (InterPro:IPR004648), Oligopeptide transporter OPT superfamily (InterPro:IPR004813); BEST Arabidopsis thaliana protein match is: oligopeptide transporter 5 (TAIR:AT4G26590.1); Has 1807 Blast hits to 1807 proteins in 277 species: Archae - 0; Bacteria - 0; Metazoa - 736; Fungi - 347; Plants - 385; Vir…
Solyc03g083140.2	64.7177	36.17	44.8693	19.1236	3.99e-05	0.000365319	-1.23037	1.23037	down	up	yes	OK	_	_	_	_	_
Solyc03g083150.2	36.8172	23.2166	19.5674	9.29919	0.00499856	0.0276673	-1.07328	1.07328	down	up	yes	OK	_	_	_	_	_
Solyc03g083270.2	1106.51	606.286	103.311	44.4328	0	0	-1.2173	1.2173	down	up	yes	OK	AT3G61790.1	protein_coding	Protein with RING/U-box and TRAF-like domains		Protein with RING/U-box and TRAF-like domains; FUNCTIONS IN: ubiquitin-protein ligase activity, zinc ion binding; INVOLVED IN: multicellular organismal development, ubiquitin-dependent protein catabolic process, protein ubiquitination; LOCATED IN: nucleus; EXPRESSED IN: 24 plant structures; EXPRESSED DURING: 13 growth stages; CONTAINS InterPro DOMAIN/s: TRAF-like (InterPro:IPR008974), Seven-in-ab…
Solyc03g083550.1	37.8521	19.1899	4.54867	1.79566	0.000910642	0.00622395	-1.34093	1.34093	down	up	yes	OK	AT4G12250.1	protein_coding	UDP-D-glucuronate 4-epimerase 5	UDP-D-glucuronate 4-epimerase	UDP-D-glucuronate 4-epimerase 5 (GAE5); FUNCTIONS IN: UDP-glucuronate 4-epimerase activity, catalytic activity; INVOLVED IN: cellular metabolic process, carbohydrate metabolic process, nucleotide-sugar metabolic process, metabolic process; LOCATED IN: cellular_component unknown; EXPRESSED IN: 22 plant structures; EXPRESSED DURING: 11 growth stages; CONTAINS InterPro DOMAIN/s: NAD-dependent epimer…
Solyc03g083560.1	59.9464	193.961	8.63493	21.3045	9.88e-10	1.53e-08	1.3029	-1.3029	up	down	yes	OK	AT5G51550.1	protein_coding	EXORDIUM like 3		EXORDIUM like 3 (EXL3); CONTAINS InterPro DOMAIN/s: Phosphate-induced protein 1 (InterPro:IPR006766); BEST Arabidopsis thaliana protein match is: EXORDIUM like 5 (TAIR:AT2G17230.1); Has 398 Blast hits to 397 proteins in 23 species: Archae - 0; Bacteria - 2; Metazoa - 0; Fungi - 0; Plants - 396; Viruses - 0; Other Eukaryotes - 0 (source: NCBI BLink).
Solyc03g083590.2	584.813	279.603	19.33	7.31907	0	0	-1.40111	1.40111	down	up	yes	OK	AT5G62310.1	protein_coding	AGC (cAMP-dependent, cGMP-dependent and protein kinase C) kinase family protein	Encodes a protein with a serine/threonine kinase domain. There are two other closely related members in Arabidopsis. Knock-out mutation results in incomplete root hair elongation. Expression is found all organs examined but is especially strong in elongating root hairs.	INCOMPLETE ROOT HAIR ELONGATION (IRE); CONTAINS InterPro DOMAIN/s: Protein kinase, catalytic domain (InterPro:IPR000719), Serine/threonine-protein kinase domain (InterPro:IPR002290), Serine/threonine-protein kinase-like domain (InterPro:IPR017442), AGC-kinase, C-terminal (InterPro:IPR000961), Protein kinase-like domain (InterPro:IPR011009), Serine/threonine-protein kinase, active site (InterPro:I…
Solyc03g083600.1	47.8101	24.7713	25.2743	10.0107	0.000193603	0.00156223	-1.33613	1.33613	down	up	yes	OK	_	_	_	_	_
Solyc03g083800.1	29.8421	15.8446	4.295	1.80641	0.00533062	0.0292325	-1.24953	1.24953	down	up	yes	OK	_	_	_	_	_
Solyc03g093080.2	11.5007	106.256	1.70886	11.8882	4.14e-10	6.6e-09	2.79842	-2.79842	up	down	yes	OK	AT4G25810.1	protein_coding	xyloglucan endotransglycosylase 6	xyloglucan endotransglycosylase-related protein (XTR6)	xyloglucan endotransglycosylase 6 (XTR6); FUNCTIONS IN: hydrolase activity, acting on glycosyl bonds, xyloglucan:xyloglucosyl transferase activity, hydrolase activity, hydrolyzing O-glycosyl compounds; INVOLVED IN: carbohydrate metabolic process, cellular glucan metabolic process; LOCATED IN: cell wall; EXPRESSED IN: 14 plant structures; EXPRESSED DURING: 8 growth stages; CONTAINS InterPro DOMAIN…
Solyc03g093110.2	13.0049	87.3195	1.83081	9.32755	4.3e-08	5.76e-07	2.34902	-2.34902	up	down	yes	OK	AT4G25810.1	protein_coding	xyloglucan endotransglycosylase 6	xyloglucan endotransglycosylase-related protein (XTR6)	xyloglucan endotransglycosylase 6 (XTR6); FUNCTIONS IN: hydrolase activity, acting on glycosyl bonds, xyloglucan:xyloglucosyl transferase activity, hydrolase activity, hydrolyzing O-glycosyl compounds; INVOLVED IN: carbohydrate metabolic process, cellular glucan metabolic process; LOCATED IN: cell wall; EXPRESSED IN: 14 plant structures; EXPRESSED DURING: 8 growth stages; CONTAINS InterPro DOMAIN…
Solyc03g093120.2	6.9815	65.3783	0.998214	7.3119	5.7e-07	6.75e-06	2.87283	-2.87283	up	down	yes	OK	AT4G25810.1	protein_coding	xyloglucan endotransglycosylase 6	xyloglucan endotransglycosylase-related protein (XTR6)	xyloglucan endotransglycosylase 6 (XTR6); FUNCTIONS IN: hydrolase activity, acting on glycosyl bonds, xyloglucan:xyloglucosyl transferase activity, hydrolase activity, hydrolyzing O-glycosyl compounds; INVOLVED IN: carbohydrate metabolic process, cellular glucan metabolic process; LOCATED IN: cell wall; EXPRESSED IN: 14 plant structures; EXPRESSED DURING: 8 growth stages; CONTAINS InterPro DOMAIN…
Solyc03g093130.2	4.50637	40.5459	0.646416	4.41754	0.000108647	0.000920468	2.77271	-2.77271	up	down	yes	OK	AT4G25810.1	protein_coding	xyloglucan endotransglycosylase 6	xyloglucan endotransglycosylase-related protein (XTR6)	xyloglucan endotransglycosylase 6 (XTR6); FUNCTIONS IN: hydrolase activity, acting on glycosyl bonds, xyloglucan:xyloglucosyl transferase activity, hydrolase activity, hydrolyzing O-glycosyl compounds; INVOLVED IN: carbohydrate metabolic process, cellular glucan metabolic process; LOCATED IN: cell wall; EXPRESSED IN: 14 plant structures; EXPRESSED DURING: 8 growth stages; CONTAINS InterPro DOMAIN…
Solyc03g093230.2	145.385	81.1183	23.6946	10.2622	1.56e-09	2.38e-08	-1.20722	1.20722	down	up	yes	OK	_	_	_	_	_
Solyc03g093290.2	52.7795	16.9539	10.5925	2.64345	6.62e-07	7.78e-06	-2.00255	2.00255	down	up	yes	OK	AT5G62420.1	protein_coding	NAD(P)-linked oxidoreductase superfamily protein		NAD(P)-linked oxidoreductase superfamily protein; FUNCTIONS IN: oxidoreductase activity; INVOLVED IN: oxidation reduction; EXPRESSED IN: root; CONTAINS InterPro DOMAIN/s: Aldo/keto reductase (InterPro:IPR001395), Aldo/keto reductase subgroup (InterPro:IPR020471), Aldo/keto reductase, conserved site (InterPro:IPR018170); BEST Arabidopsis thaliana protein match is: NAD(P)-linked oxidoreductase supe…
Solyc03g093330.2	19.4658	50.783	0.77232	1.58889	0.00680738	0.0360473	1.04075	-1.04075	up	down	yes	OK	AT1G75820.1	protein_coding	Leucine-rich receptor-like protein kinase family protein	Putative receptor kinase with an extracellular leucine-rich domain. Controls shoot and floral meristem size, and contributes to establish and maintain floral meristem identity. Negatively regulated by KAPP (kinase-associated protein phosphatase). CLV3 peptide binds directly CLV1 ectodomain.	CLAVATA 1 (CLV1); CONTAINS InterPro DOMAIN/s: Serine/threonine-protein kinase domain (InterPro:IPR002290), Leucine-rich repeat-containing N-terminal domain, type 2 (InterPro:IPR013210), Leucine-rich repeat (InterPro:IPR001611), Serine/threonine-protein kinase-like domain (InterPro:IPR017442), Serine/threonine-protein kinase, active site (InterPro:IPR008271), Protein kinase-like domain (InterPro:I…
Solyc03g093550.1	10.0092	48.8089	2.31337	7.11343	0.00120672	0.00798343	1.62055	-1.62055	up	down	yes	OK	AT5G47230.1	protein_coding	ethylene responsive element binding factor 5	encodes a member of the ERF (ethylene response factor) subfamily B-3 of ERF/AP2 transcription factor family (ATERF-5). The protein contains one AP2 domain. There are 18 members in this subfamily including ATERF-1, ATERF-2, AND ATERF-5.	ethylene responsive element binding factor 5 (ERF5); CONTAINS InterPro DOMAIN/s: DNA-binding, integrase-type (InterPro:IPR016177), Pathogenesis-related transcriptional factor/ERF, DNA-binding (InterPro:IPR001471); BEST Arabidopsis thaliana protein match is: ethylene responsive element binding factor 6 (TAIR:AT4G17490.1); Has 30201 Blast hits to 17322 proteins in 780 species: Archae - 12; Bacteria…
Solyc03g093560.1	32.5027	122.127	7.11189	17.0352	9.61e-06	9.7e-05	1.26021	-1.26021	up	down	yes	OK	AT5G47230.1	protein_coding	ethylene responsive element binding factor 5	encodes a member of the ERF (ethylene response factor) subfamily B-3 of ERF/AP2 transcription factor family (ATERF-5). The protein contains one AP2 domain. There are 18 members in this subfamily including ATERF-1, ATERF-2, AND ATERF-5.	ethylene responsive element binding factor 5 (ERF5); CONTAINS InterPro DOMAIN/s: DNA-binding, integrase-type (InterPro:IPR016177), Pathogenesis-related transcriptional factor/ERF, DNA-binding (InterPro:IPR001471); BEST Arabidopsis thaliana protein match is: ethylene responsive element binding factor 6 (TAIR:AT4G17490.1); Has 30201 Blast hits to 17322 proteins in 780 species: Archae - 12; Bacteria…
Solyc03g094160.2	27.9388	77.5021	2.86285	6.31378	0.000338163	0.0025859	1.14105	-1.14105	up	down	yes	OK	AT1G02170.1	protein_coding	metacaspase 1	Metacaspase AtMCP1b. Arginine/lysine-specific cysteine protease activity. Induces apoptosis in yeast. Contains Pfam profile PF00656: ICE-like protease (caspase) p20 domain	metacaspase 1 (AMC1); FUNCTIONS IN: cysteine-type endopeptidase activity; INVOLVED IN: proteolysis, induction of apoptosis; LOCATED IN: chloroplast; EXPRESSED IN: 23 plant structures; EXPRESSED DURING: 15 growth stages; CONTAINS InterPro DOMAIN/s: Zinc finger, LSD1-type (InterPro:IPR005735), Peptidase C14, caspase catalytic (InterPro:IPR011600); BEST Arabidopsis thaliana protein match is: metacas…
Solyc03g095490.2	86.2659	224.392	4.9229	10.0803	1.54e-08	2.14e-07	1.03396	-1.03396	up	down	yes	OK	AT5G05160.1	protein_coding	Leucine-rich repeat protein kinase family protein		Leucine-rich repeat protein kinase family protein; FUNCTIONS IN: protein serine/threonine kinase activity, kinase activity, ATP binding; INVOLVED IN: transmembrane receptor protein tyrosine kinase signaling pathway, protein amino acid phosphorylation; LOCATED IN: cell wall, plasma membrane; EXPRESSED IN: 21 plant structures; EXPRESSED DURING: 13 growth stages; CONTAINS InterPro DOMAIN/s: Protein …
Solyc03g095500.2	524.62	319.389	141.917	67.0663	0	0	-1.08139	1.08139	down	up	yes	OK	_	_	_	_	_
Solyc03g095770.2	21.4907	118.004	3.28126	13.4765	1.71e-09	2.6e-08	2.03812	-2.03812	up	down	yes	OK	AT5G15080.1	protein_coding	Protein kinase superfamily protein		Protein kinase superfamily protein; FUNCTIONS IN: protein serine/threonine kinase activity, protein kinase activity, kinase activity, ATP binding; INVOLVED IN: protein amino acid phosphorylation, N-terminal protein myristoylation; LOCATED IN: plasma membrane; CONTAINS InterPro DOMAIN/s: Protein kinase, ATP binding site (InterPro:IPR017441), Protein kinase, catalytic domain (InterPro:IPR000719), S…
Solyc03g095780.1	38.4174	22.8672	11.1278	4.88718	0.0018373	0.0115907	-1.18709	1.18709	down	up	yes	OK	_	_	_	_	_
Solyc03g096050.2	5.48363	41.0964	0.534566	3.11677	0.0001053	0.000894499	2.54361	-2.54361	up	down	yes	OK	AT3G11180.1	protein_coding	2-oxoglutarate (2OG) and Fe(II)-dependent oxygenase superfamily protein		2-oxoglutarate (2OG) and Fe(II)-dependent oxygenase superfamily protein; FUNCTIONS IN: oxidoreductase activity, iron ion binding; INVOLVED IN: oxidation reduction; LOCATED IN: cellular_component unknown; EXPRESSED IN: inflorescence meristem, male gametophyte, flower, pollen tube; EXPRESSED DURING: L mature pollen stage, M germinated pollen stage, 4 anthesis, petal differentiation and expansion st…
Solyc03g096070.2	104.1	60.0417	4.30146	1.96279	1.29e-06	1.46e-05	-1.13192	1.13192	down	up	yes	OK	AT2G40116.1	protein_coding	Phosphoinositide-specific phospholipase C family protein		Phosphoinositide-specific phospholipase C family protein; FUNCTIONS IN: phospholipase C activity, phosphoinositide phospholipase C activity, phosphoric diester hydrolase activity; INVOLVED IN: signal transduction, intracellular signaling pathway, lipid metabolic process; LOCATED IN: cellular_component unknown; CONTAINS InterPro DOMAIN/s: Phospholipase C, phosphoinositol-specific, EF-hand-like (In…
Solyc03g096100.1	0	6.57715	0	3.7613	0.00516482	0.0284718	1.91123	-1.91123	up	down	yes	OK	AT2G40110.1	protein_coding	Yippee family putative zinc-binding protein		Yippee family putative zinc-binding protein; CONTAINS InterPro DOMAIN/s: Yippee-like protein (InterPro:IPR004910); BEST Arabidopsis thaliana protein match is: Yippee family putative zinc-binding protein (TAIR:AT3G11230.2); Has 989 Blast hits to 989 proteins in 210 species: Archae - 0; Bacteria - 0; Metazoa - 470; Fungi - 205; Plants - 239; Viruses - 0; Other Eukaryotes - 75 (source: NCBI BLink).
Solyc03g096260.1	0	11.8354	0	4.49495	0.000290575	0.00225969	2.16831	-2.16831	up	down	yes	OK	AT2G40110.1	protein_coding	Yippee family putative zinc-binding protein		Yippee family putative zinc-binding protein; CONTAINS InterPro DOMAIN/s: Yippee-like protein (InterPro:IPR004910); BEST Arabidopsis thaliana protein match is: Yippee family putative zinc-binding protein (TAIR:AT3G11230.2); Has 989 Blast hits to 989 proteins in 210 species: Archae - 0; Bacteria - 0; Metazoa - 470; Fungi - 205; Plants - 239; Viruses - 0; Other Eukaryotes - 75 (source: NCBI BLink).
Solyc03g096370.2	508.748	286.259	37.0952	16.5503	0	0	-1.16438	1.16438	down	up	yes	OK	AT5G35570.1	protein_coding	O-fucosyltransferase family protein		O-fucosyltransferase family protein; FUNCTIONS IN: molecular_function unknown; INVOLVED IN: biological_process unknown; LOCATED IN: chloroplast; EXPRESSED IN: 15 plant structures; EXPRESSED DURING: 7 growth stages; CONTAINS InterPro DOMAIN/s: GDP-fucose protein O-fucosyltransferase (InterPro:IPR019378); BEST Arabidopsis thaliana protein match is: O-fucosyltransferase family protein (TAIR:AT2G3798…
Solyc03g096390.2	7349.09	4129.22	603.766	266.878	0	0	-1.17781	1.17781	down	up	yes	OK	AT2G39890.1	protein_coding	proline transporter 1	Encodes a proline transporter with affinity for gly betaine, proline and GABA. Protein is expressed in the vascular tissue, specifically the phloem.	proline transporter 1 (PROT1); CONTAINS InterPro DOMAIN/s: Amino acid transporter, transmembrane (InterPro:IPR013057); BEST Arabidopsis thaliana protein match is: proline transporter 3 (TAIR:AT2G36590.1); Has 1473 Blast hits to 1467 proteins in 157 species: Archae - 0; Bacteria - 4; Metazoa - 93; Fungi - 146; Plants - 1200; Viruses - 0; Other Eukaryotes - 30 (source: NCBI BLink).
Solyc03g097050.2	70.8817	266.955	2.47383	7.32603	4.44e-16	9.57e-15	1.56629	-1.56629	up	down	yes	OK	AT3G03050.1	protein_coding	cellulose synthase-like D3	encodes a cellulose synthase like protein. mutations initiate root hairs that rupture at their tip soon after initiation. is required for the synthesis of a noncellulosic wall polysaccharide.	cellulose synthase-like D3 (CSLD3); FUNCTIONS IN: cellulose synthase activity, transferase activity, transferring glycosyl groups; INVOLVED IN: response to cyclopentenone, plant-type cell wall biogenesis, response to cold, polysaccharide biosynthetic process; LOCATED IN: Golgi apparatus, endoplasmic reticulum, plasma membrane; EXPRESSED IN: 24 plant structures; EXPRESSED DURING: 13 growth stages;…
Solyc03g097090.2	202.003	122.346	16.0626	7.62887	8.07e-11	1.35e-09	-1.07416	1.07416	down	up	yes	OK	_	_	_	_	_
Solyc03g097100.1	24.8791	13.0582	10.7532	4.33276	0.00781295	0.0404986	-1.31141	1.31141	down	up	yes	OK	AT1G32250.1	protein_coding	Calcium-binding EF-hand family protein		Calcium-binding EF-hand family protein; FUNCTIONS IN: calcium ion binding; INVOLVED IN: biological_process unknown; LOCATED IN: cellular_component unknown; EXPRESSED IN: petal, leaf whorl, flower; EXPRESSED DURING: 4 anthesis, petal differentiation and expansion stage; CONTAINS InterPro DOMAIN/s: EF-Hand 1, calcium-binding site (InterPro:IPR018247), EF-HAND 2 (InterPro:IPR018249), EF-hand-like do…
Solyc03g097230.1	789.278	397.084	260.367	101.396	0	0	-1.36055	1.36055	down	up	yes	OK	_	_	_	_	_
Solyc03g097390.2	226.167	114.24	26.1417	10.2694	4.44e-16	9.57e-15	-1.348	1.348	down	up	yes	OK	_	_	_	_	_
Solyc03g097440.2	31.9565	16.6307	3.04152	1.24056	0.00301718	0.0178922	-1.2938	1.2938	down	up	yes	OK	_	_	_	_	_
Solyc03g097660.2	579.342	275.419	77.0523	28.9685	0	0	-1.41135	1.41135	down	up	yes	OK	_	_	_	_	_
Solyc03g098020.2	2276.2	1379.05	164.463	78.0661	0	0	-1.07499	1.07499	down	up	yes	OK	AT1G18360.1	protein_coding	alpha/beta-Hydrolases superfamily protein		alpha/beta-Hydrolases superfamily protein; FUNCTIONS IN: hydrolase activity; LOCATED IN: chloroplast; EXPRESSED IN: 22 plant structures; EXPRESSED DURING: 13 growth stages; BEST Arabidopsis thaliana protein match is: alpha/beta-Hydrolases superfamily protein (TAIR:AT1G73480.1); Has 6456 Blast hits to 6448 proteins in 1759 species: Archae - 38; Bacteria - 4736; Metazoa - 147; Fungi - 149; Plants -…
Solyc03g098350.1	27.8493	15.9581	5.12755	2.25456	0.00886738	0.0450789	-1.18542	1.18542	down	up	yes	OK	_	_	_	_	_
Solyc03g098500.2	3707.14	1913.31	462.865	188.856	0	0	-1.2933	1.2933	down	up	yes	OK	AT3G17660.1	protein_coding	ARF-GAP domain 15	A member of ARF GAP domain (AGD), A thaliana has 15 members, grouped into four classes; AGD15 belongs to the class 4, together with AGD14.	ARF-GAP domain 15 (AGD15); FUNCTIONS IN: ARF GTPase activator activity, DNA binding, zinc ion binding; INVOLVED IN: regulation of ARF GTPase activity; LOCATED IN: nucleus; CONTAINS InterPro DOMAIN/s: Arf GTPase activating protein (InterPro:IPR001164); BEST Arabidopsis thaliana protein match is: ARF-GAP domain 5 (TAIR:AT5G54310.1); Has 3532 Blast hits to 3530 proteins in 241 species: Archae - 0; B…
Solyc03g098630.2	2152.01	1215.22	77.0946	34.4343	0	0	-1.16278	1.16278	down	up	yes	OK	_	_	_	_	_
Solyc03g098730.1	29.4175	80.5678	6.71067	14.1997	0.000502606	0.00367588	1.08133	-1.08133	up	down	yes	OK	_	_	_	_	_
Solyc03g098740.1	138.988	77.371	45.277	19.6088	3.64e-09	5.38e-08	-1.20728	1.20728	down	up	yes	OK	_	_	_	_	_
Solyc03g098780.1	2680.23	7289.46	781.883	1626.7	0	0	1.05692	-1.05692	up	down	yes	OK	_	_	_	_	_
Solyc03g104790.1	19.4402	3.01344	2.47796	0.302841	0.000685748	0.00484954	-3.03252	3.03252	down	up	yes	OK	_	_	_	_	_
Solyc03g111620.1	92.6564	50.7393	20.9909	8.83405	7.21e-07	8.43e-06	-1.24862	1.24862	down	up	yes	OK	AT4G24805.1	protein_coding	S-adenosyl-L-methionine-dependent methyltransferases superfamily protein		S-adenosyl-L-methionine-dependent methyltransferases superfamily protein; FUNCTIONS IN: methyltransferase activity; INVOLVED IN: metabolic process; LOCATED IN: endomembrane system; CONTAINS InterPro DOMAIN/s: Methyltransferase type 11 (InterPro:IPR013216); BEST Arabidopsis thaliana protein match is: S-adenosyl-L-methionine-dependent methyltransferases superfamily protein (TAIR:AT1G24480.1); Has 3…
Solyc03g111730.2	640.06	1985.28	61.2987	151.968	0	0	1.30984	-1.30984	up	down	yes	OK	AT5G50260.1	protein_coding	Cysteine proteinases superfamily protein		Cysteine proteinases superfamily protein; FUNCTIONS IN: cysteine-type endopeptidase activity, cysteine-type peptidase activity; INVOLVED IN: proteolysis; LOCATED IN: endomembrane system; EXPRESSED IN: 8 plant structures; EXPRESSED DURING: 4 anthesis, C globular stage, petal differentiation and expansion stage; CONTAINS InterPro DOMAIN/s: Peptidase C1A, papain (InterPro:IPR013128), Proteinase inhi…
Solyc03g111930.2	397.637	224.531	33.7331	14.924	0	0	-1.17653	1.17653	down	up	yes	OK	_	_	_	_	_
Solyc03g112080.1	643.204	392.996	110.588	52.5858	0	0	-1.07245	1.07245	down	up	yes	OK	AT4G24730.2	protein_coding	Calcineurin-like metallo-phosphoesterase superfamily protein		Calcineurin-like metallo-phosphoesterase superfamily protein; FUNCTIONS IN: hydrolase activity, protein serine/threonine phosphatase activity; INVOLVED IN: biological_process unknown; EXPRESSED IN: 23 plant structures; EXPRESSED DURING: 15 growth stages; CONTAINS InterPro DOMAIN/s: Metallophosphoesterase (InterPro:IPR004843); Has 35333 Blast hits to 34131 proteins in 2444 species: Archae - 798; B…
Solyc03g112120.1	18.4118	5.79977	3.76077	0.928249	0.00330099	0.0192945	-2.01844	2.01844	down	up	yes	OK	_	_	_	_	_
Solyc03g112630.2	20.4495	55.7006	1.86142	4.00165	0.00307549	0.018184	1.10419	-1.10419	up	down	yes	OK	_	_	_	_	_
Solyc03g112730.2	3029.91	1676.45	189.181	82.3092	0	0	-1.20064	1.20064	down	up	yes	OK	_	_	_	_	_
Solyc03g112930.2	14.4388	56.1198	1.61565	4.95126	0.000147555	0.00121822	1.61568	-1.61568	up	down	yes	OK	AT5G62940.1	protein_coding	Dof-type zinc finger DNA-binding family protein	HCA2 induces the formation of interfascicular cambium and regulates vascular tissue development in the aerial parts of the plant. Evidence from both gain of function and dominant negative alleles.	HIGH CAMBIAL ACTIVITY2 (HCA2); CONTAINS InterPro DOMAIN/s: Zinc finger, Dof-type (InterPro:IPR003851); BEST Arabidopsis thaliana protein match is: TARGET OF MONOPTEROS 6 (TAIR:AT5G60200.1); Has 1915 Blast hits to 1778 proteins in 135 species: Archae - 0; Bacteria - 49; Metazoa - 135; Fungi - 61; Plants - 1116; Viruses - 0; Other Eukaryotes - 554 (source: NCBI BLink).
Solyc03g113150.2	570.815	292.941	49.3801	19.8745	0	0	-1.31301	1.31301	down	up	yes	OK	AT5G15110.1	protein_coding	Pectate lyase family protein		Pectate lyase family protein; FUNCTIONS IN: lyase activity, pectate lyase activity; INVOLVED IN: biological_process unknown; LOCATED IN: endomembrane system; EXPRESSED IN: 9 plant structures; EXPRESSED DURING: L mature pollen stage, M germinated pollen stage, 4 anthesis, C globular stage, petal differentiation and expansion stage; CONTAINS InterPro DOMAIN/s: Pectin lyase fold/virulence factor (In…
Solyc03g113200.1	18.9452	6.35879	11.5874	2.92614	0.00267461	0.0161127	-1.98549	1.98549	down	up	yes	OK	_	_	_	_	_
Solyc03g113360.2	26.8528	12.2721	3.8855	1.36712	0.00243361	0.0148354	-1.50696	1.50696	down	up	yes	OK	_	_	_	_	_
Solyc03g113430.2	813.494	2342.53	53.4036	121.074	0	0	1.18088	-1.18088	up	down	yes	OK	AT3G47960.1	protein_coding	Major facilitator superfamily protein		Major facilitator superfamily protein; FUNCTIONS IN: transporter activity; INVOLVED IN: oligopeptide transport; LOCATED IN: plasma membrane, membrane; EXPRESSED IN: 24 plant structures; EXPRESSED DURING: 13 growth stages; CONTAINS InterPro DOMAIN/s: Oligopeptide transporter (InterPro:IPR000109), Major facilitator superfamily, general substrate transporter (InterPro:IPR016196); BEST Arabidopsis th…
Solyc03g113440.2	3130.75	1427.92	210.947	75.4764	0	0	-1.48278	1.48278	down	up	yes	OK	_	_	_	_	_
Solyc03g113600.2	3991.36	1828.99	240.515	86.9241	0	0	-1.4683	1.4683	down	up	yes	OK	AT1G18990.1	protein_coding	Protein of unknown function, DUF593		Protein of unknown function, DUF593; FUNCTIONS IN: molecular_function unknown; INVOLVED IN: biological_process unknown; LOCATED IN: endomembrane system; EXPRESSED IN: 9 plant structures; EXPRESSED DURING: L mature pollen stage, M germinated pollen stage, 4 anthesis, C globular stage, petal differentiation and expansion stage; CONTAINS InterPro DOMAIN/s: Protein of unknown function DUF593 (InterPr…
Solyc03g114110.2	1072.7	674.504	55.0375	27.2748	0	0	-1.01285	1.01285	down	up	yes	OK	AT3G48010.1	protein_coding	cyclic nucleotide-gated channel 16	member of Cyclic nucleotide gated channel family	cyclic nucleotide-gated channel 16 (CNGC16); FUNCTIONS IN: ion channel activity, cyclic nucleotide binding, calmodulin binding; INVOLVED IN: ion transport, transmembrane transport; LOCATED IN: membrane; EXPRESSED IN: male gametophyte, flower, pollen tube; EXPRESSED DURING: L mature pollen stage, M germinated pollen stage, 4 anthesis; CONTAINS InterPro DOMAIN/s: Cyclic nucleotide-binding (InterPro…
Solyc03g114820.2	22.9629	59.7098	4.66181	9.35714	0.00454796	0.0254936	1.00518	-1.00518	up	down	yes	OK	_	_	_	_	_
Solyc03g115060.2	1498.62	899.42	163.319	76.9437	0	0	-1.08582	1.08582	down	up	yes	OK	_	_	_	_	_
Solyc03g115200.2	58.3591	210.836	9.05813	25.4505	3.55e-12	6.5e-11	1.49041	-1.49041	up	down	yes	OK	_	_	_	_	_
Solyc03g115380.1	8.00991	31.4708	0.802782	2.43221	0.00509582	0.0281484	1.59919	-1.59919	up	down	yes	OK	AT5G39320.1	protein_coding	UDP-glucose 6-dehydrogenase family protein		UDP-glucose 6-dehydrogenase family protein; FUNCTIONS IN: in 6 functions; INVOLVED IN: oxidation reduction, metabolic process; LOCATED IN: cytosol, nucleus; EXPRESSED IN: 24 plant structures; EXPRESSED DURING: 15 growth stages; CONTAINS InterPro DOMAIN/s: UDP-glucose/GDP-mannose dehydrogenase, N-terminal (InterPro:IPR001732), 6-phosphogluconate dehydrogenase, C-terminal-like (InterPro:IPR008927),…
Solyc03g115410.2	1256.42	777.283	143.791	69.7033	0	0	-1.04467	1.04467	down	up	yes	OK	AT5G07910.1	protein_coding	Leucine-rich repeat (LRR) family protein		Leucine-rich repeat (LRR) family protein; INVOLVED IN: N-terminal protein myristoylation; LOCATED IN: plasma membrane; EXPRESSED IN: 26 plant structures; EXPRESSED DURING: 15 growth stages; CONTAINS InterPro DOMAIN/s: Leucine-rich repeat, typical subtype (InterPro:IPR003591), Leucine-rich repeat (InterPro:IPR001611); BEST Arabidopsis thaliana protein match is: unknown protein (TAIR:AT2G30105.1); …
Solyc03g115750.1	45.8044	28.6845	3.65442	1.80743	0.00310833	0.0183349	-1.0157	1.0157	down	up	yes	OK	_	_	_	_	_
Solyc03g115900.2	132.613	454.434	16.4465	44.3167	0	0	1.43007	-1.43007	up	down	yes	OK	AT3G47470.1	protein_coding	light-harvesting chlorophyll-protein complex I subunit A4	Encodes a chlorophyll a/b-binding protein that is more similar to the PSI Cab proteins than the PSII cab proteins. The predicted protein is about 20 amino acids shorter than most known Cab proteins.	light-harvesting chlorophyll-protein complex I subunit A4 (LHCA4); FUNCTIONS IN: chlorophyll binding; INVOLVED IN: response to karrikin, photosynthesis; LOCATED IN: in 7 components; EXPRESSED IN: 24 plant structures; EXPRESSED DURING: 14 growth stages; CONTAINS InterPro DOMAIN/s: Chlorophyll A-B binding protein (InterPro:IPR001344); BEST Arabidopsis thaliana protein match is: photosystem I light …
Solyc03g115950.2	18.463	56.1111	6.66442	15.8937	0.00119758	0.00792997	1.2539	-1.2539	up	down	yes	OK	_	_	_	_	_
Solyc03g116190.1	58.2695	14.7265	44.4414	8.54012	1.56e-08	2.17e-07	-2.37958	2.37958	down	up	yes	OK	_	_	_	_	_
Solyc03g116400.2	628.964	272.372	149.208	50.8761	0	0	-1.55226	1.55226	down	up	yes	OK	AT1G52680.1	protein_coding	late embryogenesis abundant protein-related / LEA protein-related		late embryogenesis abundant protein-related / LEA protein-related; Has 75 Blast hits to 75 proteins in 15 species: Archae - 0; Bacteria - 0; Metazoa - 0; Fungi - 0; Plants - 75; Viruses - 0; Other Eukaryotes - 0 (source: NCBI BLink).
Solyc03g116500.2	478.848	286.085	39.0287	18.2894	0	0	-1.09353	1.09353	down	up	yes	OK	AT3G15720.2	protein_coding	Pectin lyase-like superfamily protein		Pectin lyase-like superfamily protein; FUNCTIONS IN: polygalacturonase activity; INVOLVED IN: response to cyclopentenone, carbohydrate metabolic process; LOCATED IN: anchored to membrane, plant-type cell wall; EXPRESSED IN: 20 plant structures; EXPRESSED DURING: 13 growth stages; CONTAINS InterPro DOMAIN/s: Pectin lyase fold/virulence factor (InterPro:IPR011050), Pectin lyase fold (InterPro:IPR01…
Solyc03g116850.2	432.836	250.744	24.4123	11.1074	0	0	-1.13609	1.13609	down	up	yes	OK	AT1G19780.1	protein_coding	cyclic nucleotide gated channel 8	member of Cyclic nucleotide gated channel family	cyclic nucleotide gated channel 8 (CNGC8); FUNCTIONS IN: ion channel activity, cyclic nucleotide binding, calmodulin binding; INVOLVED IN: ion transport, transmembrane transport; LOCATED IN: membrane; EXPRESSED IN: petal, leaf whorl, male gametophyte, flower, pollen tube; EXPRESSED DURING: L mature pollen stage, M germinated pollen stage, 4 anthesis, petal differentiation and expansion stage; CON…
Solyc03g116890.2	14.4772	129.787	1.45817	10.3058	1.7e-12	3.15e-11	2.82123	-2.82123	up	down	yes	OK	AT1G80840.1	protein_coding	WRKY DNA-binding protein 40	Pathogen-induced transcription factor. Binds W-box sequences in vitro. Forms protein complexes with itself and with WRKY40 and WRKY60. Coexpression with WRKY18 or WRKY60 made plants more susceptible to both P. syringae and B. cinerea. WRKY18, WRKY40, and WRKY60 have partially redundant roles in response to the hemibiotrophic bacterial pathogen Pseudomonas syringae and the necrotrophic fungal path…	WRKY DNA-binding protein 40 (WRKY40); CONTAINS InterPro DOMAIN/s: DNA-binding WRKY (InterPro:IPR003657); BEST Arabidopsis thaliana protein match is: WRKY DNA-binding protein 18 (TAIR:AT4G31800.2); Has 3306 Blast hits to 2859 proteins in 187 species: Archae - 0; Bacteria - 0; Metazoa - 0; Fungi - 0; Plants - 3292; Viruses - 0; Other Eukaryotes - 14 (source: NCBI BLink).
Solyc03g116920.1	40.3783	17.5129	1.46045	0.495295	0.000157264	0.00129073	-1.56005	1.56005	down	up	yes	OK	_	_	_	_	_
Solyc03g116950.1	16.4253	5.91333	2.93118	0.828243	0.00840455	0.0430512	-1.82336	1.82336	down	up	yes	OK	_	_	_	_	_
Solyc03g117210.2	29.4302	76.5501	3.51933	7.13434	0.00112172	0.00749987	1.01948	-1.01948	up	down	yes	OK	_	_	_	_	_
Solyc03g117250.2	66.2922	36.1613	4.71578	2.05491	5.87e-05	0.000522543	-1.19842	1.19842	down	up	yes	OK	AT5G64870.1	protein_coding	SPFH/Band 7/PHB domain-containing membrane-associated protein family		SPFH/Band 7/PHB domain-containing membrane-associated protein family; FUNCTIONS IN: molecular_function unknown; INVOLVED IN: biological_process unknown; LOCATED IN: plasma membrane, vacuole; EXPRESSED IN: 18 plant structures; EXPRESSED DURING: 11 growth stages; CONTAINS InterPro DOMAIN/s: Band 7 protein (InterPro:IPR001107); BEST Arabidopsis thaliana protein match is: SPFH/Band 7/PHB domain-conta…
Solyc03g117790.1	152.842	94.1678	10.1111	4.89344	3.03e-08	4.11e-07	-1.04702	1.04702	down	up	yes	OK	AT1G79640.1	protein_coding	Protein kinase superfamily protein		Protein kinase superfamily protein; FUNCTIONS IN: protein serine/threonine kinase activity, protein kinase activity, kinase activity, ATP binding; INVOLVED IN: protein amino acid phosphorylation; LOCATED IN: cellular_component unknown; EXPRESSED IN: 23 plant structures; EXPRESSED DURING: 14 growth stages; CONTAINS InterPro DOMAIN/s: Protein kinase, ATP binding site (InterPro:IPR017441), Protein k…
Solyc03g117860.2	14.0141	61.3258	2.85061	9.72745	3.39e-05	0.000313502	1.77079	-1.77079	up	down	yes	OK	_	_	_	_	_
Solyc03g118100.2	108.992	49.5602	12.3338	4.30415	9.01e-10	1.4e-08	-1.51882	1.51882	down	up	yes	OK	AT5G51030.1	protein_coding	NAD(P)-binding Rossmann-fold superfamily protein		NAD(P)-binding Rossmann-fold superfamily protein; FUNCTIONS IN: oxidoreductase activity, binding, catalytic activity; INVOLVED IN: oxidation reduction, metabolic process; LOCATED IN: cellular_component unknown; EXPRESSED IN: 9 plant structures; EXPRESSED DURING: L mature pollen stage, M germinated pollen stage, 4 anthesis, petal differentiation and expansion stage; CONTAINS InterPro DOMAIN/s: NAD…
Solyc03g118580.2	2074.49	1254.01	500.425	238.897	0	0	-1.06677	1.06677	down	up	yes	OK	_	_	_	_	_
Solyc03g118710.2	261.288	153.712	43.4069	19.9588	2.11e-14	4.27e-13	-1.1209	1.1209	down	up	yes	OK	AT1G48590.2	protein_coding	Calcium-dependent lipid-binding (CaLB domain) family protein		Calcium-dependent lipid-binding (CaLB domain) family protein; FUNCTIONS IN: molecular_function unknown; INVOLVED IN: biological_process unknown; LOCATED IN: cellular_component unknown; CONTAINS InterPro DOMAIN/s: C2 membrane targeting protein (InterPro:IPR018029), C2 calcium/lipid-binding domain, CaLB (InterPro:IPR008973), C2 region (InterPro:IPR020477), C2 calcium-dependent membrane targeting (I…
Solyc03g119020.2	38.3215	106.527	24.1386	51.519	5.7e-05	0.000509382	1.09376	-1.09376	up	down	yes	OK	_	_	_	_	_
Solyc03g119230.1	33.8407	12.045	7.32775	2.03929	0.000137724	0.00114399	-1.8453	1.8453	down	up	yes	OK	_	_	_	_	_
Solyc03g119250.2	76.3206	349.951	5.94322	20.7674	0	0	1.805	-1.805	up	down	yes	OK	AT1G73805.1	protein_coding	Calmodulin binding protein-like		Calmodulin binding protein-like; CONTAINS InterPro DOMAIN/s: Calmodulin binding protein-like (InterPro:IPR012416); BEST Arabidopsis thaliana protein match is: Calmodulin-binding protein (TAIR:AT5G57580.1); Has 30201 Blast hits to 17322 proteins in 780 species: Archae - 12; Bacteria - 1396; Metazoa - 17338; Fungi - 3422; Plants - 5037; Viruses - 0; Other Eukaryotes - 2996 (source: NCBI BLink).
Solyc03g119630.2	15.4289	43.5333	6.08449	13.1534	0.00926764	0.0467881	1.11223	-1.11223	up	down	yes	OK	_	_	_	_	_
Solyc03g119750.2	1104.66	669.455	60.5368	28.8315	0	0	-1.07017	1.07017	down	up	yes	OK	AT1G73930.2	protein_coding			unknown protein; CONTAINS InterPro DOMAIN/s: Protein of unknown function DUF1630 (InterPro:IPR012860); Has 35333 Blast hits to 34131 proteins in 2444 species: Archae - 798; Bacteria - 22429; Metazoa - 974; Fungi - 991; Plants - 531; Viruses - 0; Other Eukaryotes - 9610 (source: NCBI BLink).
Solyc03g119820.1	81.079	50.5647	33.7726	16.4915	6.33e-05	0.00056086	-1.03413	1.03413	down	up	yes	OK	AT3G18570.1	protein_coding	Oleosin family protein		Oleosin family protein; FUNCTIONS IN: molecular_function unknown; INVOLVED IN: lipid storage; LOCATED IN: monolayer-surrounded lipid storage body, integral to membrane, membrane; EXPRESSED IN: petal, leaf whorl, male gametophyte, flower; EXPRESSED DURING: L mature pollen stage, M germinated pollen stage, 4 anthesis, petal differentiation and expansion stage; CONTAINS InterPro DOMAIN/s: Oleosin (I…
Solyc03g120100.2	1086.83	616.112	114.756	50.8219	0	0	-1.17505	1.17505	down	up	yes	OK	AT1G79900.1	protein_coding	Mitochondrial substrate carrier family protein	encodes a mitochondrial ornithine transporter that exports ornithine from the mitochondria to the cytosol	BAC2; CONTAINS InterPro DOMAIN/s: Mitochondrial carrier protein (InterPro:IPR002067), Mitochondrial substrate carrier (InterPro:IPR001993), Mitochondrial substrate/solute carrier (InterPro:IPR018108); BEST Arabidopsis thaliana protein match is: Mitochondrial substrate carrier family protein (TAIR:AT5G46800.1); Has 25782 Blast hits to 14100 proteins in 457 species: Archae - 0; Bacteria - 6; Metazo…
Solyc03g120190.2	140.371	69.4662	21.1891	8.21154	1.03e-10	1.71e-09	-1.3676	1.3676	down	up	yes	OK	_	_	_	_	_
Solyc03g120250.2	4845.58	2200.25	292.885	104.717	0	0	-1.48384	1.48384	down	up	yes	OK	AT3G15990.1	protein_coding	sulfate transporter 3;4	Encodes sulfate transporter Sultr3;4.	sulfate transporter 3;4 (SULTR3;4); FUNCTIONS IN: sulfate transmembrane transporter activity; INVOLVED IN: sulfate transport, transport, transmembrane transport; LOCATED IN: integral to membrane, membrane; EXPRESSED IN: 10 plant structures; EXPRESSED DURING: 4 anthesis, C globular stage, petal differentiation and expansion stage, E expanded cotyledon stage, D bilateral stage; CONTAINS InterPro DO…
Solyc03g120260.2	9.46941	76.6726	1.25726	8.24142	4.8e-08	6.38e-07	2.71261	-2.71261	up	down	yes	OK	AT3G15980.2	protein_coding	Coatomer, beta' subunit		Coatomer, beta' subunit; FUNCTIONS IN: structural molecule activity; INVOLVED IN: intracellular protein transport, vesicle-mediated transport; LOCATED IN: membrane coat, COPI vesicle coat; EXPRESSED IN: 25 plant structures; EXPRESSED DURING: 13 growth stages; CONTAINS InterPro DOMAIN/s: WD40 repeat 2 (InterPro:IPR019782), Coatomer, WD associated region (InterPro:IPR006692), WD40 repeat (InterPro:…
Solyc03g120290.2	16.9651	50.4511	4.22933	9.88116	0.00249767	0.0151688	1.22425	-1.22425	up	down	yes	OK	_	_	_	_	_
Solyc03g120650.2	3402.57	1685.86	229.258	89.7672	0	0	-1.35271	1.35271	down	up	yes	OK	AT1G52240.1	protein_coding	RHO guanyl-nucleotide exchange factor 11	Encodes a member of KPP-like gene family, homolog of KPP (kinase partner protein) gene in tomato. Also a member of the RopGEF (guanine nucleotide exchange factor) family, containing the novel PRONE domain (plant-specific Rop nucleotide exchanger), which is exclusively active towards members of the Rop subfamily .	RHO guanyl-nucleotide exchange factor 11 (ROPGEF11); CONTAINS InterPro DOMAIN/s: Rop nucleotide exchanger, PRONE (InterPro:IPR005512), Dynein light chain, type 1/2 (InterPro:IPR001372); BEST Arabidopsis thaliana protein match is: RHO guanyl-nucleotide exchange factor 13 (TAIR:AT3G16130.1); Has 1099 Blast hits to 1098 proteins in 168 species: Archae - 0; Bacteria - 0; Metazoa - 490; Fungi - 40; Pl…
Solyc03g120990.2	37.421	147.099	2.23617	6.64268	2.74e-09	4.09e-08	1.57074	-1.57074	up	down	yes	OK	AT5G11670.1	protein_coding	NADP-malic enzyme 2	The malic enzyme (EC 1.1.1.40) encoded by AtNADP-ME2 is presumably a cytosolic enzyme involved in malate metabolism and possibly assisting the oxidative pentose phosphate pathway. AtNADP-ME2 counts for the major part of NADP-ME activity in mature tissues of Arabidopsis.	NADP-malic enzyme 2 (NADP-ME2); FUNCTIONS IN: malate dehydrogenase (oxaloacetate-decarboxylating) (NADP+) activity, oxidoreductase activity, acting on NADH or NADPH, NAD or NADP as acceptor, malic enzyme activity; INVOLVED IN: response to cadmium ion, malate metabolic process, pentose-phosphate shunt, oxidative branch, protein homooligomerization; LOCATED IN: in 6 components; EXPRESSED IN: 26 pla…
Solyc03g121140.2	1988.7	1103.56	128.143	56.5275	0	0	-1.18073	1.18073	down	up	yes	OK	_	_	_	_	_
Solyc03g121220.2	800.105	453.177	101.867	45.3778	0	0	-1.16663	1.16663	down	up	yes	OK	AT2G04220.1	protein_coding	Plant protein of unknown function (DUF868)		Plant protein of unknown function (DUF868); CONTAINS InterPro DOMAIN/s: Protein of unknown function DUF868, plant (InterPro:IPR008586); BEST Arabidopsis thaliana protein match is: Plant protein of unknown function (DUF868) (TAIR:AT4G12690.2); Has 284 Blast hits to 282 proteins in 16 species: Archae - 0; Bacteria - 0; Metazoa - 0; Fungi - 0; Plants - 284; Viruses - 0; Other Eukaryotes - 0 (source:…
Solyc03g121350.2	817.699	402.429	46.8048	18.0183	0	0	-1.37719	1.37719	down	up	yes	OK	AT1G73020.2	protein_coding			unknown protein; FUNCTIONS IN: molecular_function unknown; INVOLVED IN: biological_process unknown; LOCATED IN: cellular_component unknown; EXPRESSED IN: 22 plant structures; EXPRESSED DURING: 13 growth stages; CONTAINS InterPro DOMAIN/s: Protein of unknown function DUF590 (InterPro:IPR007632).
Solyc03g121420.2	2.5007	74.3926	0.391034	8.86502	1.21e-06	1.37e-05	4.50276	-4.50276	up	down	yes	OK	AT1G17710.1	protein_coding	Pyridoxal phosphate phosphatase-related protein		Pyridoxal phosphate phosphatase-related protein; FUNCTIONS IN: phosphatase activity; INVOLVED IN: metabolic process; EXPRESSED IN: 9 plant structures; EXPRESSED DURING: L mature pollen stage, M germinated pollen stage, 4 anthesis, petal differentiation and expansion stage; CONTAINS InterPro DOMAIN/s: Pyridoxal phosphate phosphatase, PHOSPHO2 (InterPro:IPR016965), HAD-superfamily hydrolase, subfam…
Solyc03g121810.2	454.046	238.682	15.1637	6.30995	0	0	-1.26492	1.26492	down	up	yes	OK	AT1G72700.1	protein_coding	ATPase E1-E2 type family protein / haloacid dehalogenase-like hydrolase family protein		ATPase E1-E2 type family protein / haloacid dehalogenase-like hydrolase family protein; FUNCTIONS IN: ATPase activity, coupled to transmembrane movement of ions, phosphorylative mechanism; INVOLVED IN: metabolic process, ATP biosynthetic process, phospholipid transport; LOCATED IN: integral to membrane, membrane; EXPRESSED IN: 22 plant structures; EXPRESSED DURING: 13 growth stages; CONTAINS Inte…
Solyc03g121970.1	136.957	350.144	16.4979	33.2075	3.9e-12	7.12e-11	1.00923	-1.00923	up	down	yes	OK	AT1G54200.1	protein_coding			unknown protein; BEST Arabidopsis thaliana protein match is: unknown protein (TAIR:AT3G13980.1); Has 1084 Blast hits to 581 proteins in 136 species: Archae - 0; Bacteria - 72; Metazoa - 212; Fungi - 78; Plants - 102; Viruses - 0; Other Eukaryotes - 620 (source: NCBI BLink).
Solyc03g122230.1	55.82	30.0209	3.85829	1.62275	0.000129849	0.00108381	-1.24952	1.24952	down	up	yes	OK	_	_	_	_	_
Solyc03g122340.2	120.506	727.958	4.82328	22.3633	0	0	2.21305	-2.21305	up	down	yes	OK	AT1G17420.1	protein_coding	lipoxygenase 3	Lipoxygenase	lipoxygenase 3 (LOX3); FUNCTIONS IN: oxidoreductase activity, acting on single donors with incorporation of molecular oxygen, incorporation of two atoms of oxygen, lipoxygenase activity, iron ion binding, metal ion binding; INVOLVED IN: growth, response to fungus, jasmonic acid biosynthetic process, response to wounding, defense response; LOCATED IN: chloroplast; EXPRESSED IN: 22 plant structures…
Solyc03g122350.2	45.3861	283.709	2.99449	14.7065	0	0	2.29607	-2.29607	up	down	yes	OK	_	_	_	_	_
Solyc03g122360.2	21.909	89.879	1.72493	5.51465	1.07e-06	1.22e-05	1.67673	-1.67673	up	down	yes	OK	_	_	_	_	_
Solyc03g123390.2	3526.17	1880.25	382.682	160.056	0	0	-1.25757	1.25757	down	up	yes	OK	_	_	_	_	_
Solyc03g123420.1	484.204	232.83	208.933	78.8782	0	0	-1.40534	1.40534	down	up	yes	OK	AT4G36230.1	protein_coding			unknown protein; FUNCTIONS IN: molecular_function unknown; INVOLVED IN: biological_process unknown; LOCATED IN: endomembrane system; EXPRESSED IN: leaf apex, hypocotyl, flower; EXPRESSED DURING: petal differentiation and expansion stage; Has 250444 Blast hits to 52918 proteins in 2611 species: Archae - 614; Bacteria - 68464; Metazoa - 90603; Fungi - 16312; Plants - 24752; Viruses - 3701; Other Eu…
Solyc03g124050.2	4124.07	2242.88	218.029	93.8693	0	0	-1.21579	1.21579	down	up	yes	OK	_	_	_	_	_
Solyc03g124110.1	6.51844	71.8331	1.23898	10.2207	2.49e-07	3.08e-06	3.04427	-3.04427	up	down	yes	OK	AT5G51990.1	protein_coding	C-repeat-binding factor 4	encodes a member of the DREB subfamily A-1 of ERF/AP2 transcription factor family (CBF4). The protein contains one AP2 domain. There are six members in this subfamily, including CBF1, CBF2, and CBF3. This gene is involved in response to drought stress and abscisic acid treatment, but not to low temperature.	C-repeat-binding factor 4 (CBF4); FUNCTIONS IN: DNA binding, transcription activator activity, sequence-specific DNA binding transcription factor activity; INVOLVED IN: response to water deprivation, regulation of transcription, DNA-dependent, response to abscisic acid stimulus; LOCATED IN: nucleus, chloroplast; EXPRESSED IN: stem, root, pedicel, carpel; EXPRESSED DURING: 4 anthesis, petal differ…
Solyc04g005020.2	19.8713	7.69518	1.98984	0.613899	0.00561094	0.0305294	-1.69658	1.69658	down	up	yes	OK	AT1G24130.1	protein_coding	Transducin/WD40 repeat-like superfamily protein		Transducin/WD40 repeat-like superfamily protein; FUNCTIONS IN: nucleotide binding; INVOLVED IN: biological_process unknown; LOCATED IN: chloroplast, heterotrimeric G-protein complex; CONTAINS InterPro DOMAIN/s: WD40 repeat 2 (InterPro:IPR019782), WD40 repeat, conserved site (InterPro:IPR019775), WD40 repeat (InterPro:IPR001680), G-protein beta WD-40 repeat, region (InterPro:IPR020472), WD40 repea…
Solyc04g005040.1	15.48	78.4365	2.13834	8.06687	1.81e-06	2.01e-05	1.91552	-1.91552	up	down	yes	OK	_	_	_	_	_
Solyc04g005150.2	49.3207	26.5532	18.9134	7.87573	0.000272884	0.00213273	-1.26392	1.26392	down	up	yes	OK	AT1G26190.1	protein_coding	Phosphoribulokinase / Uridine kinase family		Phosphoribulokinase / Uridine kinase family; FUNCTIONS IN: adenylate cyclase activity, kinase activity, phosphotransferase activity, alcohol group as acceptor, ATP binding; INVOLVED IN: biosynthetic process, cAMP biosynthetic process, metabolic process; LOCATED IN: cellular_component unknown; EXPRESSED IN: 23 plant structures; EXPRESSED DURING: 12 growth stages; CONTAINS InterPro DOMAIN/s: Phosph…
Solyc04g005480.1	21.9281	83.6163	8.29836	23.4725	1.47e-05	0.000143604	1.50007	-1.50007	up	down	yes	OK	_	_	_	_	_
Solyc04g007470.2	77.0778	195.647	6.46663	12.9445	2.46e-07	3.04e-06	1.00125	-1.00125	up	down	yes	OK	AT1G68190.1	protein_coding	B-box zinc finger family protein		B-box zinc finger family protein; FUNCTIONS IN: sequence-specific DNA binding transcription factor activity, zinc ion binding; INVOLVED IN: regulation of transcription; LOCATED IN: endomembrane system, intracellular; EXPRESSED IN: 14 plant structures; EXPRESSED DURING: 8 growth stages; CONTAINS InterPro DOMAIN/s: Zinc finger, B-box (InterPro:IPR000315); BEST Arabidopsis thaliana protein match is:…
Solyc04g007580.1	0.996443	19.941	0.481787	7.85092	0.0065516	0.0349151	4.02639	-4.02639	up	down	yes	OK	_	_	_	_	_
Solyc04g007760.2	0	13.6173	0	1.94794	0.000112058	0.000946951	0.961949	-0.961949	up	down	yes	OK	_	_	_	_	_
Solyc04g007770.2	1.49147	24.2996	0.254839	3.29625	0.00240884	0.0147174	3.69317	-3.69317	up	down	yes	OK	AT3G24650.1	protein_coding	AP2/B3-like transcriptional factor family protein	Homologous to the maize transcription factor Viviparous-1. Full length ABI3 protein binds to the highly conserved RY motif [DNA motif CATGCA(TG)], present in many seed-specific promoters, and the B3 domains of this transcription factor is necessary for the specific interaction with the RY element. Transcriptional activity of ABI3 requires the B3 DNA-binding domain and an activation domain. In add…	ABA INSENSITIVE 3 (ABI3); CONTAINS InterPro DOMAIN/s: Transcriptional factor B3 (InterPro:IPR003340); BEST Arabidopsis thaliana protein match is: AP2/B3-like transcriptional factor family protein (TAIR:AT3G26790.1); Has 4494 Blast hits to 2758 proteins in 300 species: Archae - 0; Bacteria - 132; Metazoa - 1104; Fungi - 405; Plants - 1155; Viruses - 101; Other Eukaryotes - 1597 (source: NCBI BLink…
Solyc04g007790.2	26.9168	109.593	5.99696	18.3166	2.1e-07	2.61e-06	1.61085	-1.61085	up	down	yes	OK	_	_	_	_	_
Solyc04g007840.2	6913.21	3773.54	1257.4	534.636	0	0	-1.23381	1.23381	down	up	yes	OK	_	_	_	_	_
Solyc04g008000.2	54.7532	31.2262	12.1283	5.42192	0.000330513	0.00253517	-1.1615	1.1615	down	up	yes	OK	AT1G24620.1	protein_coding	EF hand calcium-binding protein family		EF hand calcium-binding protein family; FUNCTIONS IN: calcium ion binding; INVOLVED IN: response to cold; LOCATED IN: nucleus, cytoplasm; EXPRESSED IN: 7 plant structures; EXPRESSED DURING: L mature pollen stage, M germinated pollen stage, 4 anthesis, petal differentiation and expansion stage; CONTAINS InterPro DOMAIN/s: EF-Hand 1, calcium-binding site (InterPro:IPR018247), EF-HAND 2 (InterPro:IP…
Solyc04g008100.1	3.49714	23.7319	0.397731	2.24517	0.00251402	0.0152526	2.49696	-2.49696	up	down	yes	OK	_	_	_	_	_
Solyc04g008270.2	3151.78	1580.06	367.737	145.652	0	0	-1.33615	1.33615	down	up	yes	OK	_	_	_	_	_
Solyc04g008350.1	571.648	308.506	74.9535	31.6432	0	0	-1.2441	1.2441	down	up	yes	OK	_	_	_	_	_
Solyc04g008850.1	23.9338	133.753	2.29255	10.0272	2.96e-11	5.09e-10	2.12889	-2.12889	up	down	yes	OK	AT3G20015.1	protein_coding	Eukaryotic aspartyl protease family protein		Eukaryotic aspartyl protease family protein; FUNCTIONS IN: aspartic-type endopeptidase activity; INVOLVED IN: proteolysis; LOCATED IN: endomembrane system; EXPRESSED IN: 20 plant structures; EXPRESSED DURING: 12 growth stages; CONTAINS InterPro DOMAIN/s: Peptidase aspartic (InterPro:IPR021109), Peptidase aspartic, catalytic (InterPro:IPR009007), Peptidase A1 (InterPro:IPR001461); BEST Arabidopsis…
Solyc04g009440.2	23.426	94.2463	2.31712	7.0737	1.34e-06	1.51e-05	1.61013	-1.61013	up	down	yes	OK	AT5G63790.1	protein_coding	NAC domain containing protein 102	Encodes a member of the NAC family of transcription factors. ANAC102 appears to have a role in mediating response to low oxygen stress (hypoxia) in germinating seedlings.	NAC domain containing protein 102 (NAC102); CONTAINS InterPro DOMAIN/s: No apical meristem (NAM) protein (InterPro:IPR003441); BEST Arabidopsis thaliana protein match is: NAC (No Apical Meristem) domain transcriptional regulator superfamily protein (TAIR:AT5G08790.1); Has 3012 Blast hits to 3006 proteins in 75 species: Archae - 0; Bacteria - 0; Metazoa - 0; Fungi - 0; Plants - 3012; Viruses - 0; …
Solyc04g009510.2	3216.74	1882.23	150.843	69.3076	0	0	-1.12196	1.12196	down	up	yes	OK	AT2G28540.1	protein_coding	RNA binding (RRM/RBD/RNP motifs) family protein		RNA binding (RRM/RBD/RNP motifs) family protein; FUNCTIONS IN: nucleotide binding, zinc ion binding, nucleic acid binding; EXPRESSED IN: 24 plant structures; EXPRESSED DURING: 15 growth stages; CONTAINS InterPro DOMAIN/s: RNA recognition motif, RNP-1 (InterPro:IPR000504), Zinc finger, RING-type (InterPro:IPR001841), Nucleotide-binding, alpha-beta plait (InterPro:IPR012677), RNA recognition, domai…
Solyc04g009600.2	84.6849	49.9882	6.06236	2.82039	1.78e-05	0.000172404	-1.10398	1.10398	down	up	yes	OK	_	_	_	_	_
Solyc04g009760.1	102.595	51.7875	15.3239	6.03617	4.62e-08	6.16e-07	-1.34408	1.34408	down	up	yes	OK	_	_	_	_	_
Solyc04g009790.2	788.825	289.019	26.5674	7.70384	0	0	-1.78601	1.78601	down	up	yes	OK	AT3G11760.1	protein_coding			unknown protein; FUNCTIONS IN: molecular_function unknown; INVOLVED IN: biological_process unknown; LOCATED IN: cellular_component unknown; EXPRESSED IN: 23 plant structures; EXPRESSED DURING: 14 growth stages; BEST Arabidopsis thaliana protein match is: unknown protein (TAIR:AT5G04860.1); Has 84 Blast hits to 73 proteins in 13 species: Archae - 0; Bacteria - 0; Metazoa - 0; Fungi - 0; Plants - 8…
Solyc04g009910.2	179.187	113.174	31.2302	14.9933	9.88e-10	1.53e-08	-1.05862	1.05862	down	up	yes	OK	AT1G08650.1	protein_coding	phosphoenolpyruvate carboxylase kinase 1	Encodes a phosphoenolpyruvate carboxylase kinase that is expressed at highest levels in leaves. Expression is induced by light.	phosphoenolpyruvate carboxylase kinase 1 (PPCK1); FUNCTIONS IN: protein serine/threonine kinase activity, kinase activity; INVOLVED IN: protein amino acid phosphorylation; LOCATED IN: cellular_component unknown; EXPRESSED IN: 20 plant structures; EXPRESSED DURING: 13 growth stages; CONTAINS InterPro DOMAIN/s: Protein kinase, ATP binding site (InterPro:IPR017441), Protein kinase, catalytic domain …
Solyc04g010250.2	8825.51	5359.51	607.255	293.016	0	0	-1.05132	1.05132	down	up	yes	OK	AT2G39420.1	protein_coding	alpha/beta-Hydrolases superfamily protein		alpha/beta-Hydrolases superfamily protein; BEST Arabidopsis thaliana protein match is: alpha/beta-Hydrolases superfamily protein (TAIR:AT2G39410.2); Has 4720 Blast hits to 4720 proteins in 1453 species: Archae - 32; Bacteria - 3497; Metazoa - 120; Fungi - 143; Plants - 476; Viruses - 35; Other Eukaryotes - 417 (source: NCBI BLink).
Solyc04g011500.2	5829.11	3579.34	659.919	314.817	0	0	-1.06778	1.06778	down	up	yes	OK	AT3G12110.1	protein_coding	actin-11	Encodes an actin that is expressed predominantly during reproductive development.	actin-11 (ACT11); FUNCTIONS IN: structural constituent of cytoskeleton; INVOLVED IN: response to cyclopentenone, actin cytoskeleton organization; LOCATED IN: mitochondrion, cytoskeleton, plasma membrane; EXPRESSED IN: 28 plant structures; EXPRESSED DURING: 15 growth stages; CONTAINS InterPro DOMAIN/s: Actin, conserved site (InterPro:IPR004001), Actin/actin-like (InterPro:IPR004000), Actin/actin-l…
Solyc04g011570.2	1060.86	595.429	113.301	49.2987	0	0	-1.20054	1.20054	down	up	yes	OK	AT2G22120.2	protein_coding	RING/FYVE/PHD zinc finger superfamily protein		RING/FYVE/PHD zinc finger superfamily protein; FUNCTIONS IN: zinc ion binding; EXPRESSED IN: 22 plant structures; EXPRESSED DURING: 13 growth stages; CONTAINS InterPro DOMAIN/s: Zinc finger, RING-CH-type (InterPro:IPR011016); BEST Arabidopsis thaliana protein match is: RING/FYVE/PHD zinc finger superfamily protein (TAIR:AT1G11020.1).
Solyc04g011720.2	4162.95	2081.92	272.582	107.469	0	0	-1.34277	1.34277	down	up	yes	OK	_	_	_	_	_
Solyc04g011730.2	5933.05	3058.01	434.552	176.579	0	0	-1.29922	1.29922	down	up	yes	OK	_	_	_	_	_
Solyc04g014380.2	7309.06	3265.83	287.871	103.499	0	0	-1.47581	1.47581	down	up	yes	OK	AT2G22560.1	protein_coding	Kinase interacting (KIP1-like) family protein		Kinase interacting (KIP1-like) family protein; FUNCTIONS IN: molecular_function unknown; INVOLVED IN: biological_process unknown; LOCATED IN: plasma membrane; EXPRESSED IN: 15 plant structures; EXPRESSED DURING: 6 growth stages; CONTAINS InterPro DOMAIN/s: KIP1-like (InterPro:IPR011684); BEST Arabidopsis thaliana protein match is: Kinase interacting (KIP1-like) family protein (TAIR:AT5G10500.1); …
Solyc04g014410.2	1015.87	513.804	129.869	51.0803	0	0	-1.34622	1.34622	down	up	yes	OK	AT5G10520.1	protein_coding	ROP binding protein kinases 1		ROP binding protein kinases 1 (RBK1); FUNCTIONS IN: protein serine/threonine kinase activity, protein kinase activity, kinase activity, ATP binding; INVOLVED IN: defense response, incompatible interaction; LOCATED IN: cytosol, endomembrane system; EXPRESSED IN: 6 plant structures; CONTAINS InterPro DOMAIN/s: Protein kinase, ATP binding site (InterPro:IPR017441), Protein kinase, catalytic domain (…
Solyc04g014700.2	14.953	44.7561	3.84285	8.96969	0.00454262	0.0254685	1.22288	-1.22288	up	down	yes	OK	_	_	_	_	_
Solyc04g014820.2	1294.65	700.157	132.845	55.8772	0	0	-1.24941	1.24941	down	up	yes	OK	AT3G07810.2	protein_coding	RNA-binding (RRM/RBD/RNP motifs) family protein		RNA-binding (RRM/RBD/RNP motifs) family protein; FUNCTIONS IN: RNA binding, nucleotide binding, nucleic acid binding; EXPRESSED IN: 24 plant structures; EXPRESSED DURING: 15 growth stages; CONTAINS InterPro DOMAIN/s: RNA recognition motif, RNP-1 (InterPro:IPR000504), Nucleotide-binding, alpha-beta plait (InterPro:IPR012677); BEST Arabidopsis thaliana protein match is: RNA-binding (RRM/RBD/RNP mot…
Solyc04g014880.2	46.3058	27.5489	5.63087	2.65161	0.00174862	0.0111143	-1.08649	1.08649	down	up	yes	OK	_	_	_	_	_
Solyc04g015110.2	239.114	116.703	13.2524	5.13435	0	0	-1.368	1.368	down	up	yes	OK	_	_	_	_	_
Solyc04g015260.1	67.7645	39.6114	23.5949	10.5519	5.73e-05	0.000511841	-1.16097	1.16097	down	up	yes	OK	_	_	_	_	_
Solyc04g015360.2	49.9692	131.202	4.33849	8.70793	2.78e-05	0.000260384	1.00514	-1.00514	up	down	yes	OK	_	_	_	_	_
Solyc04g015570.2	733.155	387.091	83.1218	34.5088	0	0	-1.26826	1.26826	down	up	yes	OK	AT3G57480.1	protein_coding	zinc finger (C2H2 type, AN1-like) family protein		zinc finger (C2H2 type, AN1-like) family protein; FUNCTIONS IN: zinc ion binding, nucleic acid binding; INVOLVED IN: biological_process unknown; LOCATED IN: intracellular; EXPRESSED IN: 24 plant structures; EXPRESSED DURING: 15 growth stages; CONTAINS InterPro DOMAIN/s: Zinc finger, C2H2-like (InterPro:IPR015880), Zinc finger, AN1-type (InterPro:IPR000058), Zinc finger, C2H2-type (InterPro:IPR007…
Solyc04g015580.2	1246.7	720.64	52.3529	23.8583	0	0	-1.13378	1.13378	down	up	yes	OK	AT2G41830.1	protein_coding	Uncharacterized protein		Uncharacterized protein; LOCATED IN: plasma membrane; EXPRESSED IN: 19 plant structures; EXPRESSED DURING: 7 growth stages; BEST Arabidopsis thaliana protein match is: Uncharacterized protein (TAIR:AT5G21080.1); Has 35333 Blast hits to 34131 proteins in 2444 species: Archae - 798; Bacteria - 22429; Metazoa - 974; Fungi - 991; Plants - 531; Viruses - 0; Other Eukaryotes - 9610 (source: NCBI BLink).
Solyc04g016220.2	6.96231	29.8985	0.960382	3.29354	0.00340445	0.0198257	1.77796	-1.77796	up	down	yes	OK	_	_	_	_	_
Solyc04g016280.2	55.7752	24.5442	8.49668	2.93145	1.12e-05	0.000111106	-1.53528	1.53528	down	up	yes	OK	AT3G10290.1	protein_coding	Nucleotide-sugar transporter family protein		Nucleotide-sugar transporter family protein; CONTAINS InterPro DOMAIN/s: Protein of unknown function DUF250 (InterPro:IPR004853); BEST Arabidopsis thaliana protein match is: Nucleotide-sugar transporter family protein (TAIR:AT5G04160.1); Has 2900 Blast hits to 2898 proteins in 294 species: Archae - 4; Bacteria - 137; Metazoa - 666; Fungi - 435; Plants - 1330; Viruses - 0; Other Eukaryotes - 328 (…
Solyc04g024430.2	555.664	357.804	111.38	55.5323	0	0	-1.00409	1.00409	down	up	yes	OK	_	_	_	_	_
Solyc04g024940.2	3163.38	1763.17	232.896	101.354	0	0	-1.20028	1.20028	down	up	yes	OK	_	_	_	_	_
Solyc04g025280.2	5168.38	2595.39	349.195	137.427	0	0	-1.34537	1.34537	down	up	yes	OK	AT2G28320.1	protein_coding	Pleckstrin homology (PH) and lipid-binding START domains-containing protein		Pleckstrin homology (PH) and lipid-binding START domains-containing protein; FUNCTIONS IN: phosphoinositide binding; INVOLVED IN: signal transduction; LOCATED IN: plasma membrane; EXPRESSED IN: 24 plant structures; EXPRESSED DURING: 15 growth stages; CONTAINS InterPro DOMAIN/s: Protein of unknown function DUF1336 (InterPro:IPR009769), Pleckstrin homology-type (InterPro:IPR011993), Lipid-binding S…
Solyc04g025400.2	5688.97	2974.18	661.903	271.859	0	0	-1.28376	1.28376	down	up	yes	OK	_	_	_	_	_
Solyc04g025560.2	42.8343	17.3993	8.51789	2.69879	5.28e-05	0.000474296	-1.65818	1.65818	down	up	yes	OK	AT5G14670.1	protein_coding	ADP-ribosylation factor A1B	A member of ARF GTPase family. Arabidopsis has 21 members of this family, known to be essential for vesicle coating and uncoating and functions in GTP-binding. Gene encoding ADP-ribosylation factor and similar to ADP-ribosylation factor DcARF1 (GI:965483) (Daucus carota), other ARFs and ARF-like proteins. The gene is shown to play a role in cell division, cell expansion and cellulose production u…	ADP-ribosylation factor A1B (ARFA1B); FUNCTIONS IN: phospholipase activator activity, GTP binding; INVOLVED IN: N-terminal protein myristoylation; LOCATED IN: intracellular; EXPRESSED IN: 7 plant structures; EXPRESSED DURING: L mature pollen stage, M germinated pollen stage, 4 anthesis, petal differentiation and expansion stage; CONTAINS InterPro DOMAIN/s: ADP-ribosylation factor (InterPro:IPR006…
Solyc04g039670.2	99.7594	273.271	9.5721	20.3252	1.22e-10	2.01e-09	1.08636	-1.08636	up	down	yes	OK	AT1G60810.1	protein_coding	ATP-citrate lyase A-2	One of the three genes encoding subunit A of the trimeric enzyme ATP Citrate lyase	ATP-citrate lyase A-2 (ACLA-2); CONTAINS InterPro DOMAIN/s: ATP-grasp fold, subdomain 2 (InterPro:IPR013816), ATP-grasp fold, succinyl-CoA synthetase-type (InterPro:IPR013650), Succinyl-CoA synthetase-like (InterPro:IPR016102); BEST Arabidopsis thaliana protein match is: ATP-citrate lyase A-1 (TAIR:AT1G10670.4); Has 5556 Blast hits to 5555 proteins in 1577 species: Archae - 133; Bacteria - 3078; …
Solyc04g039730.2	68.234	260.282	4.5891	13.7779	6.66e-16	1.43e-14	1.58607	-1.58607	up	down	yes	OK	AT1G60800.1	protein_coding	NSP-interacting kinase 3		NSP-interacting kinase 3 (NIK3); FUNCTIONS IN: kinase activity; INVOLVED IN: protein amino acid phosphorylation; LOCATED IN: plasma membrane; EXPRESSED IN: 22 plant structures; EXPRESSED DURING: 13 growth stages; CONTAINS InterPro DOMAIN/s: Protein kinase, ATP binding site (InterPro:IPR017441), Protein kinase, catalytic domain (InterPro:IPR000719), Leucine-rich repeat-containing N-terminal domain…
Solyc04g045390.1	38.8869	8.2542	9.79291	1.65629	3.53e-06	3.79e-05	-2.56378	2.56378	down	up	yes	OK	_	_	_	_	_
Solyc04g049400.2	2277.7	1102.05	103.874	39.8719	0	0	-1.38139	1.38139	down	up	yes	OK	AT2G24370.1	protein_coding	Protein kinase protein with adenine nucleotide alpha hydrolases-like domain		Protein kinase protein with adenine nucleotide alpha hydrolases-like domain; FUNCTIONS IN: protein serine/threonine kinase activity, protein kinase activity, kinase activity, ATP binding; INVOLVED IN: protein amino acid phosphorylation, response to stress; LOCATED IN: cellular_component unknown; EXPRESSED IN: 6 plant structures; EXPRESSED DURING: L mature pollen stage, M germinated pollen stage, …
Solyc04g049540.2	43.3037	23.5398	14.7985	6.23294	0.00073372	0.00514506	-1.24747	1.24747	down	up	yes	OK	_	_	_	_	_
Solyc04g050050.2	298.214	181.54	23.0836	11.11	7.99e-15	1.65e-13	-1.05501	1.05501	down	up	yes	OK	AT3G52290.1	protein_coding	IQ-domain 3		IQ-domain 3 (IQD3); FUNCTIONS IN: calmodulin binding; INVOLVED IN: biological_process unknown; LOCATED IN: plasma membrane; EXPRESSED IN: 23 plant structures; EXPRESSED DURING: 13 growth stages; CONTAINS InterPro DOMAIN/s: IQ calmodulin-binding region (InterPro:IPR000048); BEST Arabidopsis thaliana protein match is: IQ-domain 2 (TAIR:AT5G03040.3); Has 829 Blast hits to 818 proteins in 40 species:…
Solyc04g050130.1	1023.33	644.194	149.761	74	0	0	-1.01706	1.01706	down	up	yes	OK	_	_	_	_	_
Solyc04g050260.1	31.8542	16.7443	4.12173	1.58641	0.00156082	0.0100432	-1.37748	1.37748	down	up	yes	OK	_	_	_	_	_
Solyc04g050970.2	1927.52	876.247	116.392	41.8526	0	0	-1.4756	1.4756	down	up	yes	OK	AT5G16500.1	protein_coding	Protein kinase superfamily protein		Protein kinase superfamily protein; FUNCTIONS IN: protein serine/threonine kinase activity, protein kinase activity, kinase activity, ATP binding; INVOLVED IN: protein amino acid phosphorylation; EXPRESSED IN: 9 plant structures; EXPRESSED DURING: L mature pollen stage, M germinated pollen stage, 4 anthesis, C globular stage, petal differentiation and expansion stage; CONTAINS InterPro DOMAIN/s: …
Solyc04g051590.2	10631	5404.86	929.073	369.074	0	0	-1.33188	1.33188	down	up	yes	OK	_	_	_	_	_
Solyc04g051720.2	353.319	158.35	75.1236	26.4308	0	0	-1.50705	1.50705	down	up	yes	OK	_	_	_	_	_
Solyc04g053140.1	534.54	317.808	132.004	60.7428	0	0	-1.1198	1.1198	down	up	yes	OK	AT2G16250.1	protein_coding	Leucine-rich repeat protein kinase family protein		Leucine-rich repeat protein kinase family protein; FUNCTIONS IN: protein serine/threonine kinase activity, protein kinase activity, ATP binding; INVOLVED IN: transmembrane receptor protein tyrosine kinase signaling pathway, protein amino acid phosphorylation; LOCATED IN: plasma membrane, plant-type cell wall; EXPRESSED IN: 21 plant structures; EXPRESSED DURING: 10 growth stages; CONTAINS InterPro…
Solyc04g054830.2	76.1927	43.839	5.69225	2.58295	3.07e-05	0.000285826	-1.13998	1.13998	down	up	yes	OK	AT5G65090.2	protein_coding	DNAse I-like superfamily protein	Encodes a protein involved in root hair morphogenesis and tip growth. Required for restricting both the size of the root-hair initiation site and the width of the root hairs during the transition to tip growth, but, apparently, is not required for normal subsequent tip growth.	BRISTLED 1 (BST1); FUNCTIONS IN: hydrolase activity, inositol or phosphatidylinositol phosphatase activity; INVOLVED IN: root epidermal cell differentiation, root hair cell differentiation, cell tip growth; LOCATED IN: cellular_component unknown; EXPRESSED IN: 11 plant structures; EXPRESSED DURING: L mature pollen stage, M germinated pollen stage, 4 anthesis, petal differentiation and expansion s…
Solyc04g054960.1	853.338	401.172	199.938	73.3603	0	0	-1.44648	1.44648	down	up	yes	OK	_	_	_	_	_
Solyc04g055000.2	150.284	86.8133	9.90092	4.57991	1.07e-08	1.52e-07	-1.11224	1.11224	down	up	yes	OK	AT5G65160.1	protein_coding	tetratricopeptide repeat (TPR)-containing protein		tetratricopeptide repeat (TPR)-containing protein; FUNCTIONS IN: binding; INVOLVED IN: biological_process unknown; LOCATED IN: cellular_component unknown; EXPRESSED IN: 6 plant structures; EXPRESSED DURING: L mature pollen stage, M germinated pollen stage, 4 anthesis, petal differentiation and expansion stage; CONTAINS InterPro DOMAIN/s: Molecular chaperone, heat shock protein, Hsp40, DnaJ (Inter…
Solyc04g055090.1	19.9608	50.2938	2.45841	5.06546	0.00628019	0.033644	1.04297	-1.04297	up	down	yes	OK	AT4G39840.1	protein_coding			unknown protein; FUNCTIONS IN: molecular_function unknown; INVOLVED IN: biological_process unknown; LOCATED IN: endomembrane system; EXPRESSED IN: 23 plant structures; EXPRESSED DURING: 13 growth stages; Has 20719 Blast hits to 6096 proteins in 607 species: Archae - 22; Bacteria - 3243; Metazoa - 4364; Fungi - 2270; Plants - 237; Viruses - 128; Other Eukaryotes - 10455 (source: NCBI BLink).
Solyc04g056340.2	222.504	115.349	34.656	14.0874	4.22e-15	8.79e-14	-1.2987	1.2987	down	up	yes	OK	AT1G05000.1	protein_coding	Phosphotyrosine protein phosphatases superfamily protein		Phosphotyrosine protein phosphatases superfamily protein; FUNCTIONS IN: phosphatase activity, protein tyrosine phosphatase activity, phosphoprotein phosphatase activity; INVOLVED IN: dephosphorylation; LOCATED IN: cellular_component unknown; EXPRESSED IN: 12 plant structures; EXPRESSED DURING: 8 growth stages; CONTAINS InterPro DOMAIN/s: Protein-tyrosine phosphatase, active site (InterPro:IPR0161…
Solyc04g056360.2	943.136	437.962	99.5352	36.4519	0	0	-1.44921	1.44921	down	up	yes	OK	AT5G56270.1	protein_coding	WRKY DNA-binding protein 2	WRKY transcription factor 2	WRKY DNA-binding protein 2 (WRKY2); CONTAINS InterPro DOMAIN/s: DNA-binding WRKY (InterPro:IPR003657); BEST Arabidopsis thaliana protein match is: WRKY DNA-binding protein 34 (TAIR:AT4G26440.1); Has 1807 Blast hits to 1807 proteins in 277 species: Archae - 0; Bacteria - 0; Metazoa - 736; Fungi - 347; Plants - 385; Viruses - 0; Other Eukaryotes - 339 (source: NCBI BLink).
Solyc04g058000.1	47.8037	18.299	6.18433	1.8567	1.2e-05	0.000119202	-1.73588	1.73588	down	up	yes	OK	_	_	_	_	_
Solyc04g063210.2	112.25	338.484	13.7596	32.4629	3.33e-15	6.95e-14	1.23835	-1.23835	up	down	yes	OK	_	_	_	_	_
Solyc04g064610.2	160.009	57.9367	24.2234	6.77294	0	0	-1.83855	1.83855	down	up	yes	OK	AT1G21460.1	protein_coding	Nodulin MtN3 family protein		Nodulin MtN3 family protein; INVOLVED IN: biological_process unknown; LOCATED IN: endomembrane system, integral to membrane, membrane; EXPRESSED IN: 24 plant structures; EXPRESSED DURING: 14 growth stages; CONTAINS InterPro DOMAIN/s: MtN3/saliva-related transmembrane protein, conserved region (InterPro:IPR018169), RAG1-activating protein 1 homologue (InterPro:IPR018179), RAG1-activating protein-1…
Solyc04g071070.2	502.349	2183.37	55.7071	182.282	0	0	1.71024	-1.71024	up	down	yes	OK	AT1G23720.1	protein_coding	Proline-rich extensin-like family protein		Proline-rich extensin-like family protein; FUNCTIONS IN: structural constituent of cell wall; INVOLVED IN: plant-type cell wall organization; EXPRESSED IN: hypocotyl, root, carpel; EXPRESSED DURING: petal differentiation and expansion stage; CONTAINS InterPro DOMAIN/s: Extensin-like repeat (InterPro:IPR006706); BEST Arabidopsis thaliana protein match is: Proline-rich extensin-like family protein …
Solyc04g071400.2	42.3648	112.519	5.12725	10.7491	4.01e-05	0.000366986	1.06796	-1.06796	up	down	yes	OK	_	_	_	_	_
Solyc04g071760.2	36.3094	17.6264	8.34224	3.10276	0.000656923	0.00466607	-1.42688	1.42688	down	up	yes	OK	AT2G18460.1	protein_coding	like COV 3		like COV 3 (LCV3); CONTAINS InterPro DOMAIN/s: Protein of unknown function DUF502 (InterPro:IPR007462); BEST Arabidopsis thaliana protein match is: like COV 1 (TAIR:AT2G20130.1); Has 35333 Blast hits to 34131 proteins in 2444 species: Archae - 798; Bacteria - 22429; Metazoa - 974; Fungi - 991; Plants - 531; Viruses - 0; Other Eukaryotes - 9610 (source: NCBI BLink).
Solyc04g072130.1	25.3869	7.69518	1.61705	0.385465	0.000493067	0.00361317	-2.06869	2.06869	down	up	yes	OK	AT1G22730.1	protein_coding	MA3 domain-containing protein		MA3 domain-containing protein; CONTAINS InterPro DOMAIN/s: Initiation factor eIF-4 gamma, MA3 (InterPro:IPR003891); BEST Arabidopsis thaliana protein match is: MA3 domain-containing protein (TAIR:AT5G63190.2); Has 2025 Blast hits to 776 proteins in 110 species: Archae - 0; Bacteria - 0; Metazoa - 1297; Fungi - 8; Plants - 551; Viruses - 0; Other Eukaryotes - 169 (source: NCBI BLink).
Solyc04g072180.1	373.848	193.533	202.848	81.2459	0	0	-1.32003	1.32003	down	up	yes	OK	AT1G69640.1	protein_coding	sphingoid base hydroxylase 1	Encodes one of the two redundant sphingoid base hydroxylases (SBH). Involved in sphingolipid trihydroxy long-chain base (4-hydroxysphinganine) biosynthesis. Double mutants of SBHs were dwarfed and not able to progress from vegetative to reproductive growth.	sphingoid base hydroxylase 1 (SBH1); CONTAINS InterPro DOMAIN/s: Fatty acid hydroxylase (InterPro:IPR006694); BEST Arabidopsis thaliana protein match is: sphingoid base hydroxylase 2 (TAIR:AT1G14290.1); Has 2400 Blast hits to 2339 proteins in 395 species: Archae - 0; Bacteria - 406; Metazoa - 416; Fungi - 708; Plants - 429; Viruses - 3; Other Eukaryotes - 438 (source: NCBI BLink).
Solyc04g072190.2	143.411	71.6325	56.5916	22.14	8.79e-11	1.47e-09	-1.35393	1.35393	down	up	yes	OK	_	_	_	_	_
Solyc04g072860.2	731.472	416.877	34.6062	15.5349	0	0	-1.15552	1.15552	down	up	yes	OK	_	_	_	_	_
Solyc04g072910.2	1804.86	1141.05	153.561	76.2103	0	0	-1.01075	1.01075	down	up	yes	OK	AT1G36050.2	protein_coding	Endoplasmic reticulum vesicle transporter protein		Endoplasmic reticulum vesicle transporter protein; FUNCTIONS IN: molecular_function unknown; EXPRESSED IN: 24 plant structures; EXPRESSED DURING: 15 growth stages; CONTAINS InterPro DOMAIN/s: Protein of unknown function DUF1692 (InterPro:IPR012936); BEST Arabidopsis thaliana protein match is: Endoplasmic reticulum vesicle transporter protein (TAIR:AT1G22200.1); Has 1261 Blast hits to 1092 protein…
Solyc04g074680.1	3.50993	19.5043	1.53858	7.31544	0.00716565	0.0376615	2.24935	-2.24935	up	down	yes	OK	_	_	_	_	_
Solyc04g074760.2	143.283	83.6425	14.2226	6.53571	1.6e-08	2.22e-07	-1.12177	1.12177	down	up	yes	OK	_	_	_	_	_
Solyc04g074830.1	205.044	108.641	34.8669	14.4038	9.35e-14	1.84e-12	-1.27541	1.27541	down	up	yes	OK	_	_	_	_	_
Solyc04g076150.2	6496.29	2715.23	598.232	197.762	0	0	-1.59694	1.59694	down	up	yes	OK	AT1G58122.1	protein_coding	conserved peptide upstream open reading frame 45	Upstream open reading frames (uORFs) are small open reading frames found in the 5' UTR of a mature mRNA, and can potentially mediate translational regulation of the largest, or major, ORF (mORF). CPuORF45 represents a conserved upstream opening reading frame relative to major ORF AT1G58120.1	conserved peptide upstream open reading frame 45 (CPuORF45); Has 30201 Blast hits to 17322 proteins in 780 species: Archae - 12; Bacteria - 1396; Metazoa - 17338; Fungi - 3422; Plants - 5037; Viruses - 0; Other Eukaryotes - 2996 (source: NCBI BLink).
Solyc04g076750.1	75.6913	39.8298	4.81396	1.98865	6.29e-06	6.53e-05	-1.27543	1.27543	down	up	yes	OK	AT5G55930.1	protein_coding	oligopeptide transporter 1	oligopeptide transporter	oligopeptide transporter 1 (OPT1); CONTAINS InterPro DOMAIN/s: Tetrapeptide transporter, OPT1/isp4 (InterPro:IPR004648), Oligopeptide transporter OPT superfamily (InterPro:IPR004813); BEST Arabidopsis thaliana protein match is: oligopeptide transporter 5 (TAIR:AT4G26590.1); Has 1807 Blast hits to 1807 proteins in 277 species: Archae - 0; Bacteria - 0; Metazoa - 736; Fungi - 347; Plants - 385; Vir…
Solyc04g077270.2	13.4616	42.0221	0.6517	1.59323	0.00431211	0.0243462	1.28967	-1.28967	up	down	yes	OK	AT4G21390.1	protein_coding	S-locus lectin protein kinase family protein		B120; FUNCTIONS IN: protein serine/threonine kinase activity, sugar binding, protein kinase activity, ATP binding; INVOLVED IN: protein amino acid phosphorylation, recognition of pollen; LOCATED IN: plasma membrane; EXPRESSED IN: 13 plant structures; EXPRESSED DURING: 8 growth stages; CONTAINS InterPro DOMAIN/s: Curculin-like (mannose-binding) lectin (InterPro:IPR001480), PAN-2 domain (InterPro:I…
Solyc04g077400.2	816.22	434.145	52.3124	21.811	0	0	-1.2621	1.2621	down	up	yes	OK	_	_	_	_	_
Solyc04g077510.2	24.4544	86.822	1.47247	4.07483	8.74e-06	8.88e-05	1.4685	-1.4685	up	down	yes	OK	AT2G22840.1	protein_coding	growth-regulating factor 1	Growth regulating factor encoding transcription activator. One of the nine members of a GRF gene family, containing nuclear targeting domain. Mutants result in smaller leaves indicating the role of the gene in leaf development. Expressed in root, shoot and flower	growth-regulating factor 1 (GRF1); CONTAINS InterPro DOMAIN/s: Glutamine-Leucine-Glutamine, QLQ (InterPro:IPR014978), WRC (InterPro:IPR014977); BEST Arabidopsis thaliana protein match is: growth-regulating factor 2 (TAIR:AT4G37740.1); Has 714 Blast hits to 669 proteins in 68 species: Archae - 0; Bacteria - 24; Metazoa - 65; Fungi - 20; Plants - 548; Viruses - 4; Other Eukaryotes - 53 (source: NCB…
Solyc04g077580.2	122.655	49.1495	204.238	64.1669	6.97e-12	1.25e-10	-1.67035	1.67035	down	up	yes	OK	_	_	_	_	_
Solyc04g077590.2	594.442	355.857	57.2477	26.3003	0	0	-1.12214	1.12214	down	up	yes	OK	AT1G59510.1	protein_coding	Carbohydrate-binding protein	Encodes CF9.	CF9; FUNCTIONS IN: molecular_function unknown; LOCATED IN: mitochondrion; EXPRESSED IN: 11 plant structures; EXPRESSED DURING: 4 anthesis, F mature embryo stage, petal differentiation and expansion stage, E expanded cotyledon stage, D bilateral stage; BEST Arabidopsis thaliana protein match is: Carbohydrate-binding protein (TAIR:AT1G10150.1); Has 109 Blast hits to 107 proteins in 18 species: Arch…
Solyc04g077980.1	42.9749	118.127	9.13853	18.3365	9.26e-05	0.000795808	1.00468	-1.00468	up	down	yes	OK	AT5G67450.1	protein_coding	zinc-finger protein 1	Encodes zinc-finger protein. mRNA levels are elevated in response to low temperature, cold temperatures and high salt. The protein is localized to the nucleus and acts as a transcriptional repressor.	zinc-finger protein 1 (ZF1); CONTAINS InterPro DOMAIN/s: Zinc finger, C2H2-like (InterPro:IPR015880), Zinc finger, C2H2-type (InterPro:IPR007087); BEST Arabidopsis thaliana protein match is: C2H2 and C2HC zinc fingers superfamily protein (TAIR:AT3G49930.1); Has 1807 Blast hits to 1807 proteins in 277 species: Archae - 0; Bacteria - 0; Metazoa - 736; Fungi - 347; Plants - 385; Viruses - 0; Other E…
Solyc04g078030.2	756.9	402.875	252.158	104.206	0	0	-1.27489	1.27489	down	up	yes	OK	_	_	_	_	_
Solyc04g078290.2	32.4068	100.92	2.53345	6.20175	9.25e-06	9.36e-05	1.29157	-1.29157	up	down	yes	OK	_	_	_	_	_
Solyc04g078340.2	45.1751	27.3393	3.34299	1.573	0.00186297	0.0117353	-1.08762	1.08762	down	up	yes	OK	_	_	_	_	_
Solyc04g078460.2	1790.6	1129.62	214.908	104.463	0	0	-1.04073	1.04073	down	up	yes	OK	AT3G16150.1	protein_coding	N-terminal nucleophile aminohydrolases (Ntn hydrolases) superfamily protein		N-terminal nucleophile aminohydrolases (Ntn hydrolases) superfamily protein; CONTAINS InterPro DOMAIN/s: Peptidase T2, asparaginase 2 (InterPro:IPR000246); BEST Arabidopsis thaliana protein match is: N-terminal nucleophile aminohydrolases (Ntn hydrolases) superfamily protein (TAIR:AT5G08100.1); Has 3285 Blast hits to 3219 proteins in 891 species: Archae - 113; Bacteria - 1512; Metazoa - 512; Fung…
Solyc04g078470.2	89.7374	303.528	10.0977	27.1322	2.22e-16	4.83e-15	1.42598	-1.42598	up	down	yes	OK	AT4G34160.1	protein_coding	CYCLIN D3;1	encodes a cyclin D-type protein involved in the switch from cell proliferation to the final stages of differentiation. The gene is transcriptionally regulated by cytokinin and brassinosteroid. Protein interacts with cyclin-dependent kinase inhibitor ICK1.	CYCLIN D3;1 (CYCD3;1); CONTAINS InterPro DOMAIN/s: Cyclin, C-terminal (InterPro:IPR004367), Cyclin D (InterPro:IPR015451), Cyclin-like (InterPro:IPR011028), Cyclin-related (InterPro:IPR013763), Cyclin, N-terminal (InterPro:IPR006671), Cyclin (InterPro:IPR006670); BEST Arabidopsis thaliana protein match is: CYCLIN D3;2 (TAIR:AT5G67260.1); Has 3155 Blast hits to 3153 proteins in 309 species: Archae…
Solyc04g078510.2	1839.59	925.615	311.164	121.9	0	0	-1.35198	1.35198	down	up	yes	OK	AT2G23310.1	protein_coding	Rer1 family protein	Encodes AtRER1C1, a Golgi membrane protein involved in returning the molecules that are exported from the endoplasmic reticulum (ER) to the Golgi apparatus back to the ER (a mechanism known as retrieval). There are two Arabidopsis homologues of AtRERC1: AtRER1A and AtRER1B.	ATRER1C1; FUNCTIONS IN: molecular_function unknown; INVOLVED IN: maintenance of protein location; LOCATED IN: integral to membrane; EXPRESSED IN: 24 plant structures; EXPRESSED DURING: 15 growth stages; CONTAINS InterPro DOMAIN/s: Retrieval of early ER protein Rer1 (InterPro:IPR004932); BEST Arabidopsis thaliana protein match is: Rer1 family protein (TAIR:AT4G39220.1); Has 510 Blast hits to 509 p…
Solyc04g078650.2	11.4943	45.9965	2.27477	7.00004	0.000652815	0.00464129	1.62164	-1.62164	up	down	yes	OK	AT1G46480.1	protein_coding	WUSCHEL related homeobox 4	Encodes a WUSCHEL-related homeobox gene family member with 65 amino acids in its homeodomain. Proteins in this family contain a sequence of eight residues (TLPLFPMH) downstream of the homeodomain called the WUS box. This protein also contains an acidic domain approximately 10 residues upstream of the WUS box. Part of the TDIF-TDR-WOX4 signaling pathway that plays a crucial role in the maintenance…	WUSCHEL related homeobox 4 (WOX4); CONTAINS InterPro DOMAIN/s: Homeobox (InterPro:IPR001356), Homeodomain-like (InterPro:IPR009057); BEST Arabidopsis thaliana protein match is: WUSCHEL related homeobox 1 (TAIR:AT3G18010.1); Has 537 Blast hits to 535 proteins in 47 species: Archae - 0; Bacteria - 0; Metazoa - 0; Fungi - 0; Plants - 537; Viruses - 0; Other Eukaryotes - 0 (source: NCBI BLink).
Solyc04g078900.2	60.32	182.326	5.25766	12.5978	4.03e-09	5.93e-08	1.26068	-1.26068	up	down	yes	OK	AT5G45340.2	protein_coding	cytochrome P450, family 707, subfamily A, polypeptide 3	Encodes a protein with ABA 8'-hydroxylase activity; involved in ABA catabolism. Mutant analyses show that disruption in the gene results in more drought tolerance whereas overexpression results in increased transpiration rate and reduced drought tolerance. Gene involved in postgermination growth. Plant P450 CYP707A3, ABA 8'-hydroxylase, binds enantioselectively (+)-ABA but not (-)-ABA, whereas th…	cytochrome P450, family 707, subfamily A, polypeptide 3 (CYP707A3); FUNCTIONS IN: oxygen binding, (+)-abscisic acid 8'-hydroxylase activity; INVOLVED IN: in 8 processes; LOCATED IN: endomembrane system; EXPRESSED IN: 25 plant structures; EXPRESSED DURING: 12 growth stages; CONTAINS InterPro DOMAIN/s: Cytochrome P450 (InterPro:IPR001128), Cytochrome P450, E-class, group I (InterPro:IPR002401), Cyt…
Solyc04g078930.2	35.8592	22.2994	3.77234	1.792	0.00577843	0.0313411	-1.07389	1.07389	down	up	yes	OK	AT4G25000.1	protein_coding	alpha-amylase-like	Predicted to be secreted protein based on signalP prediction. Involved in starch mobilization. Mutants are defective in alpha-amylase activity. (Note: AMY1 has been found in the literature to be referred to as AMY3, which is not to be confused with AMY3/At1g69830).	alpha-amylase-like (AMY1); FUNCTIONS IN: alpha-amylase activity; INVOLVED IN: response to gibberellin stimulus, response to abscisic acid stimulus; LOCATED IN: extracellular region, apoplast; EXPRESSED IN: 20 plant structures; EXPRESSED DURING: 11 growth stages; CONTAINS InterPro DOMAIN/s: Glycoside hydrolase family 13 (InterPro:IPR006046), Alpha-amylase, plant (InterPro:IPR013775), Glycoside hyd…
Solyc04g079210.2	61.1438	27.1995	14.5808	5.08825	6.41e-06	6.64e-05	-1.51883	1.51883	down	up	yes	OK	_	_	_	_	_
Solyc04g079230.2	26.3322	11.3724	13.9296	4.67195	0.0020789	0.012927	-1.57606	1.57606	down	up	yes	OK	AT4G37050.1	protein_coding	PATATIN-like protein 4	Patatin-related phospholipase A. Expressed in the floral gynaecium and is induced by abscisic acid (ABA) or phosphate deficiency in roots.	PATATIN-like protein 4 (PLP4); CONTAINS InterPro DOMAIN/s: Acyl transferase/acyl hydrolase/lysophospholipase (InterPro:IPR016035), Patatin (InterPro:IPR002641); BEST Arabidopsis thaliana protein match is: Acyl transferase/acyl hydrolase/lysophospholipase superfamily protein (TAIR:AT4G37070.2); Has 2044 Blast hits to 2033 proteins in 371 species: Archae - 0; Bacteria - 489; Metazoa - 210; Fungi - …
Solyc04g079280.2	512.277	287.561	15.9591	7.08107	0	0	-1.17234	1.17234	down	up	yes	OK	AT4G34310.2	protein_coding	alpha/beta-Hydrolases superfamily protein		alpha/beta-Hydrolases superfamily protein; Has 35333 Blast hits to 34131 proteins in 2444 species: Archae - 798; Bacteria - 22429; Metazoa - 974; Fungi - 991; Plants - 531; Viruses - 0; Other Eukaryotes - 9610 (source: NCBI BLink).
Solyc04g079560.2	92.6436	259.933	6.21505	13.6218	8.87e-11	1.48e-09	1.13208	-1.13208	up	down	yes	OK	AT1G47670.1	protein_coding	Transmembrane amino acid transporter family protein		Transmembrane amino acid transporter family protein; FUNCTIONS IN: amino acid transmembrane transporter activity; INVOLVED IN: amino acid transport; LOCATED IN: plasma membrane, membrane; EXPRESSED IN: 20 plant structures; EXPRESSED DURING: 13 growth stages; CONTAINS InterPro DOMAIN/s: Amino acid transporter, transmembrane (InterPro:IPR013057); BEST Arabidopsis thaliana protein match is: LYS/HIS …
Solyc04g079760.2	4.98222	25.5312	0.75178	3.18665	0.00318956	0.0187456	2.08366	-2.08366	up	down	yes	OK	_	_	_	_	_
Solyc04g079780.2	11001.2	5154.33	846.256	308.359	0	0	-1.45648	1.45648	down	up	yes	OK	AT2G16090.1	protein_coding	RING/U-box superfamily protein		ARIADNE 2 (ARI2); FUNCTIONS IN: zinc ion binding; EXPRESSED IN: 24 plant structures; EXPRESSED DURING: 13 growth stages; CONTAINS InterPro DOMAIN/s: Zinc finger, C6HC-type (InterPro:IPR002867), Zinc finger, RING-type (InterPro:IPR001841); BEST Arabidopsis thaliana protein match is: RING/U-box superfamily protein (TAIR:AT4G34370.1); Has 30201 Blast hits to 17322 proteins in 780 species: Archae - 1…
Solyc04g080170.2	1141.42	659.026	40.1775	18.1949	0	0	-1.14285	1.14285	down	up	yes	OK	AT1G45160.2	protein_coding	Protein kinase superfamily protein		Protein kinase superfamily protein; FUNCTIONS IN: kinase activity; INVOLVED IN: protein amino acid phosphorylation; LOCATED IN: cellular_component unknown; EXPRESSED IN: 25 plant structures; EXPRESSED DURING: 15 growth stages; CONTAINS InterPro DOMAIN/s: Serine/threonine-protein kinase domain (InterPro:IPR002290), Serine/threonine-protein kinase-like domain (InterPro:IPR017442), Serine/threonine-…
Solyc04g080890.2	36.8748	12.604	3.39113	0.894222	4.4e-05	0.000400024	-1.92306	1.92306	down	up	yes	OK	_	_	_	_	_
Solyc04g081050.1	866.93	521.552	47.3631	22.2782	0	0	-1.08813	1.08813	down	up	yes	OK	AT2G32450.1	protein_coding	Calcium-binding tetratricopeptide family protein		Calcium-binding tetratricopeptide family protein; FUNCTIONS IN: binding, zinc ion binding, calcium ion binding; LOCATED IN: plasma membrane; EXPRESSED IN: 23 plant structures; EXPRESSED DURING: 14 growth stages; CONTAINS InterPro DOMAIN/s: Tetratricopeptide TPR-1 (InterPro:IPR001440), Tetratricopeptide-like helical (InterPro:IPR011990), EF-HAND 2 (InterPro:IPR018249), Zinc finger, ZZ-type (InterP…
Solyc04g081060.2	9275.55	4312.26	369.305	136.067	0	0	-1.4405	1.4405	down	up	yes	OK	AT5G66310.1	protein_coding	ATP binding microtubule motor family protein		ATP binding microtubule motor family protein; FUNCTIONS IN: microtubule motor activity, ATP binding; INVOLVED IN: microtubule-based movement; EXPRESSED IN: 22 plant structures; EXPRESSED DURING: 15 growth stages; CONTAINS InterPro DOMAIN/s: Protein of unknown function DUF3490 (InterPro:IPR021881), Kinesin, motor region, conserved site (InterPro:IPR019821), Kinesin, motor domain (InterPro:IPR00175…
Solyc04g081300.2	1581.23	940.237	100.061	46.9493	0	0	-1.0917	1.0917	down	up	yes	OK	AT1G75680.1	protein_coding	glycosyl hydrolase 9B7		glycosyl hydrolase 9B7 (GH9B7); FUNCTIONS IN: hydrolase activity, hydrolyzing O-glycosyl compounds, catalytic activity; INVOLVED IN: carbohydrate metabolic process; LOCATED IN: plasma membrane; EXPRESSED IN: 23 plant structures; EXPRESSED DURING: 13 growth stages; CONTAINS InterPro DOMAIN/s: Six-hairpin glycosidase (InterPro:IPR012341), Glycoside hydrolase, family 9, active site (InterPro:IPR0182…
Solyc04g081490.2	10781.5	6818.16	928.834	457.338	0	0	-1.02216	1.02216	down	up	yes	OK	AT1G75780.1	protein_coding	tubulin beta-1 chain	beta tubulin gene downregulated by phytochrome A (phyA)-mediated far-red light high-irradiance and the phytochrome B (phyB)-mediated red light high-irradiance responses	tubulin beta-1 chain (TUB1); FUNCTIONS IN: structural molecule activity, GTP binding, GTPase activity; INVOLVED IN: response to light stimulus, unidimensional cell growth; LOCATED IN: vacuole; EXPRESSED IN: 24 plant structures; EXPRESSED DURING: 15 growth stages; CONTAINS InterPro DOMAIN/s: Beta tubulin (InterPro:IPR002453), Tubulin (InterPro:IPR000217), Tubulin/FtsZ, GTPase domain (InterPro:IPR0…
Solyc04g081820.2	1305.33	256.71	79.5831	12.3039	0	0	-2.69335	2.69335	down	up	yes	OK	_	_	_	_	_
Solyc04g082000.2	1666.36	815.83	64.8273	24.8596	0	0	-1.3828	1.3828	down	up	yes	OK	AT4G35790.3	protein_coding	phospholipase D delta	Encodes a protein with phospholipase D activity. Involved in phospolipase metabolism. Mutants are affected in hydrogen peroxide mediated cell death.	ARABIDOPSIS THALIANA PHOSPHOLIPASE D DELTA (ATPLDDELTA); FUNCTIONS IN: phospholipase D activity; INVOLVED IN: response to water deprivation, response to cold, hyperosmotic salinity response, phosphatidic acid metabolic process, programmed cell death; LOCATED IN: microtubule cytoskeleton, plasma membrane, vacuole, membrane; EXPRESSED IN: 31 plant structures; EXPRESSED DURING: 15 growth stages; CON…
Solyc04g082060.2	307.073	178.072	32.3857	14.3549	0	0	-1.17381	1.17381	down	up	yes	OK	_	_	_	_	_
Solyc04g082210.2	559.985	322.848	72.4875	32.9033	0	0	-1.1395	1.1395	down	up	yes	OK	AT1G20460.1	protein_coding			unknown protein; BEST Arabidopsis thaliana protein match is: unknown protein (TAIR:AT1G76185.1); Has 37 Blast hits to 37 proteins in 11 species: Archae - 0; Bacteria - 0; Metazoa - 0; Fungi - 0; Plants - 37; Viruses - 0; Other Eukaryotes - 0 (source: NCBI BLink).
Solyc04g082290.2	469.803	252.098	33.5367	14.0404	0	0	-1.25616	1.25616	down	up	yes	OK	AT1G42430.1	protein_coding			unknown protein; BEST Arabidopsis thaliana protein match is: unknown protein (TAIR:AT3G55760.3); Has 186 Blast hits to 143 proteins in 47 species: Archae - 0; Bacteria - 23; Metazoa - 14; Fungi - 6; Plants - 87; Viruses - 0; Other Eukaryotes - 56 (source: NCBI BLink).
Solyc04g082440.2	1757.97	849.047	100.473	38.4137	0	0	-1.38712	1.38712	down	up	yes	OK	AT5G42340.1	protein_coding	Plant U-Box 15		Plant U-Box 15 (PUB15); FUNCTIONS IN: ubiquitin-protein ligase activity, binding; INVOLVED IN: protein ubiquitination; LOCATED IN: ubiquitin ligase complex; EXPRESSED IN: 6 plant structures; EXPRESSED DURING: L mature pollen stage, M germinated pollen stage, 4 anthesis, petal differentiation and expansion stage; CONTAINS InterPro DOMAIN/s: U box domain (InterPro:IPR003613), Armadillo-like helical…
Solyc05g005000.2	1749.83	833.526	126.189	47.1448	0	0	-1.42042	1.42042	down	up	yes	OK	AT1G23330.1	protein_coding	alpha/beta-Hydrolases superfamily protein		alpha/beta-Hydrolases superfamily protein; FUNCTIONS IN: molecular_function unknown; INVOLVED IN: biological_process unknown; LOCATED IN: endomembrane system; EXPRESSED IN: 22 plant structures; EXPRESSED DURING: 13 growth stages; BEST Arabidopsis thaliana protein match is: alpha/beta-Hydrolases superfamily protein (TAIR:AT1G10740.4); Has 777 Blast hits to 777 proteins in 229 species: Archae - 0; …
Solyc05g005030.2	9950.61	5659.51	1823.55	816.961	0	0	-1.15841	1.15841	down	up	yes	OK	_	_	_	_	_
Solyc05g005220.1	1303.44	729.435	300.125	130.744	0	0	-1.19882	1.19882	down	up	yes	OK	_	_	_	_	_
Solyc05g005320.1	21.9154	73.4231	10.6373	27.5626	9.18e-05	0.000789718	1.37358	-1.37358	up	down	yes	OK	_	_	_	_	_
Solyc05g005530.2	99.6251	49.0885	15.4658	6.00799	5.88e-08	7.76e-07	-1.36413	1.36413	down	up	yes	OK	_	_	_	_	_
Solyc05g006000.2	9.97083	34.1348	0.800595	2.19496	0.00508352	0.0280935	1.45505	-1.45505	up	down	yes	OK	_	_	_	_	_
Solyc05g006230.1	1490.96	779.851	236.582	96.115	0	0	-1.29951	1.29951	down	up	yes	OK	AT4G35000.1	protein_coding	ascorbate peroxidase 3	Encodes a microsomal ascorbate peroxidase APX3. Ascorbate peroxidases are enzymes that scavenge hydrogen peroxide in plant cells. Eight types of APX have been described for Arabidopsis: three cytosolic (APX1, APX2, APX6), two chloroplastic types (stromal sAPX, thylakoid tAPX), and three microsomal (APX3, APX4, APX5) isoforms. The APX3 protein interacts with AKR2 (ankyrin-containing protein that i…	ascorbate peroxidase 3 (APX3); FUNCTIONS IN: L-ascorbate peroxidase activity; INVOLVED IN: response to oxidative stress; LOCATED IN: in 7 components; EXPRESSED IN: 26 plant structures; EXPRESSED DURING: 16 growth stages; CONTAINS InterPro DOMAIN/s: Haem peroxidase (InterPro:IPR010255), Plant ascorbate peroxidase (InterPro:IPR002207), Peroxidases heam-ligand binding site (InterPro:IPR019793), Haem…
Solyc05g007000.2	33.9046	90.4905	2.79552	5.91505	0.000197556	0.00159155	1.08127	-1.08127	up	down	yes	OK	AT1G69850.1	protein_coding	nitrate transporter 1:2	Encodes an inducible component of low-affinity nitrate uptake. mRNA found primarily in root hairs and the epidermis of roots.	nitrate transporter 1:2 (NRT1:2); FUNCTIONS IN: transporter activity, calcium ion binding; INVOLVED IN: response to nematode; LOCATED IN: plasma membrane, membrane; EXPRESSED IN: 22 plant structures; EXPRESSED DURING: 13 growth stages; CONTAINS InterPro DOMAIN/s: Oligopeptide transporter (InterPro:IPR000109), Major facilitator superfamily, general substrate transporter (InterPro:IPR016196); BEST …
Solyc05g007080.2	23869.1	11796.4	1694.51	660.835	0	0	-1.35851	1.35851	down	up	yes	OK	_	_	_	_	_
Solyc05g007460.2	1497.6	788.315	193.321	79.9982	0	0	-1.27296	1.27296	down	up	yes	OK	AT1G69640.1	protein_coding	sphingoid base hydroxylase 1	Encodes one of the two redundant sphingoid base hydroxylases (SBH). Involved in sphingolipid trihydroxy long-chain base (4-hydroxysphinganine) biosynthesis. Double mutants of SBHs were dwarfed and not able to progress from vegetative to reproductive growth.	sphingoid base hydroxylase 1 (SBH1); CONTAINS InterPro DOMAIN/s: Fatty acid hydroxylase (InterPro:IPR006694); BEST Arabidopsis thaliana protein match is: sphingoid base hydroxylase 2 (TAIR:AT1G14290.1); Has 2400 Blast hits to 2339 proteins in 395 species: Archae - 0; Bacteria - 406; Metazoa - 416; Fungi - 708; Plants - 429; Viruses - 3; Other Eukaryotes - 438 (source: NCBI BLink).
Solyc05g007670.2	5916.76	2898.45	381.97	145.49	0	0	-1.39254	1.39254	down	up	yes	OK	AT1G14250.1	protein_coding	GDA1/CD39 nucleoside phosphatase family protein		GDA1/CD39 nucleoside phosphatase family protein; FUNCTIONS IN: hydrolase activity; INVOLVED IN: biological_process unknown; LOCATED IN: vacuole; EXPRESSED IN: male gametophyte, cultured cell, pollen tube; EXPRESSED DURING: L mature pollen stage, M germinated pollen stage; CONTAINS InterPro DOMAIN/s: Nucleoside phosphatase GDA1/CD39 (InterPro:IPR000407); BEST Arabidopsis thaliana protein match is:…
Solyc05g007770.2	214.043	118.747	23.876	10.5153	7.69e-13	1.45e-11	-1.18307	1.18307	down	up	yes	OK	AT1G69490.1	protein_coding	NAC-like, activated by AP3/PI	Encodes a member of the NAC transcription factor gene family. It is expressed in floral primordia and upregulated by AP3 and PI. Its expression is associated with leaf senescence.	NAC-like, activated by AP3/PI (NAP); CONTAINS InterPro DOMAIN/s: No apical meristem (NAM) protein (InterPro:IPR003441); BEST Arabidopsis thaliana protein match is: NAC domain containing protein 25 (TAIR:AT1G61110.1); Has 3046 Blast hits to 3040 proteins in 76 species: Archae - 0; Bacteria - 0; Metazoa - 0; Fungi - 0; Plants - 3046; Viruses - 0; Other Eukaryotes - 0 (source: NCBI BLink).
Solyc05g007830.2	123.256	343.62	18.8434	40.8285	1.78e-13	3.45e-12	1.11552	-1.11552	up	down	yes	OK	AT2G03090.1	protein_coding	expansin A15	member of Alpha-Expansin Gene Family. Naming convention from the Expansin Working Group (Kende et al, 2004. Plant Mol Bio). Involved in the formation of nematode-induced syncytia in roots of Arabidopsis thaliana.	expansin A15 (EXPA15); INVOLVED IN: plant-type cell wall modification involved in multidimensional cell growth, syncytium formation, unidimensional cell growth, plant-type cell wall loosening; LOCATED IN: endomembrane system, extracellular region; EXPRESSED IN: 25 plant structures; EXPRESSED DURING: 13 growth stages; CONTAINS InterPro DOMAIN/s: Pollen allergen, N-terminal (InterPro:IPR014734), Ra…
Solyc05g008020.2	134.373	73.0474	10.8869	4.6708	5.84e-09	8.47e-08	-1.22085	1.22085	down	up	yes	OK	AT3G18040.2	protein_coding	MAP kinase 9	Encodes a protein with similarity to MAP kinases (MAPK9).Expressed preferentially in guard cells and appears to be involved in reactive oxygen species mediated ABA signaling.	MAP kinase 9 (MPK9); CONTAINS InterPro DOMAIN/s: Protein kinase, catalytic domain (InterPro:IPR000719), Serine/threonine-protein kinase-like domain (InterPro:IPR017442), Protein kinase-like domain (InterPro:IPR011009); BEST Arabidopsis thaliana protein match is: MAP kinase 15 (TAIR:AT1G73670.1); Has 35333 Blast hits to 34131 proteins in 2444 species: Archae - 798; Bacteria - 22429; Metazoa - 974;…
Solyc05g008080.1	207.426	124.975	47.4425	22.4552	3.96e-11	6.76e-10	-1.07913	1.07913	down	up	yes	OK	AT5G37820.1	protein_coding	NOD26-like intrinsic protein 4;2		NOD26-like intrinsic protein 4;2 (NIP4;2); FUNCTIONS IN: water channel activity; INVOLVED IN: transport, transmembrane transport; LOCATED IN: integral to membrane, membrane; EXPRESSED IN: root, flower, cultured cell, leaf; CONTAINS InterPro DOMAIN/s: Major intrinsic protein, conserved site (InterPro:IPR022357), Aquaporin (InterPro:IPR012269), Major intrinsic protein (InterPro:IPR000425); BEST Ara…
Solyc05g008220.2	77.1316	17.9671	10.2537	1.9004	1.24e-10	2.04e-09	-2.43177	2.43177	down	up	yes	OK	AT4G11040.2	protein_coding	Protein phosphatase 2C family protein		Protein phosphatase 2C family protein; FUNCTIONS IN: protein serine/threonine phosphatase activity; INVOLVED IN: biological_process unknown; LOCATED IN: cellular_component unknown; CONTAINS InterPro DOMAIN/s: Protein phosphatase 2C (InterPro:IPR015655).
Solyc05g008910.2	62.2425	26.7716	5.25396	1.78015	2.83e-06	3.07e-05	-1.56141	1.56141	down	up	yes	OK	AT5G38200.1	protein_coding	Class I glutamine amidotransferase-like superfamily protein		Class I glutamine amidotransferase-like superfamily protein; FUNCTIONS IN: hydrolase activity; INVOLVED IN: glutamine metabolic process; LOCATED IN: cellular_component unknown; CONTAINS InterPro DOMAIN/s: Peptidase C26 (InterPro:IPR011697), Glutamine amidotransferase type 1 (InterPro:IPR017926); BEST Arabidopsis thaliana protein match is: Class I glutamine amidotransferase-like superfamily protei…
Solyc05g009240.2	76.6494	41.1749	4.48808	1.8935	7.95e-06	8.12e-05	-1.24504	1.24504	down	up	yes	OK	_	_	_	_	_
Solyc05g010010.1	3.50354	63.719	0.759211	10.2998	2.01e-06	2.23e-05	3.76197	-3.76197	up	down	yes	OK	AT5G23100.1	protein_coding	Protein of unknown function, DUF617		Protein of unknown function, DUF617; CONTAINS InterPro DOMAIN/s: Protein of unknown function DUF617, plant (InterPro:IPR006460); BEST Arabidopsis thaliana protein match is: Protein of unknown function, DUF617 (TAIR:AT3G25640.1); Has 1807 Blast hits to 1807 proteins in 277 species: Archae - 0; Bacteria - 0; Metazoa - 736; Fungi - 347; Plants - 385; Viruses - 0; Other Eukaryotes - 339 (source: NCBI…
Solyc05g010350.2	63.239	32.3442	12.1969	4.95074	3.03e-05	0.000282931	-1.3008	1.3008	down	up	yes	OK	_	_	_	_	_
Solyc05g012330.2	12722	7113.16	1297.26	567.52	0	0	-1.19272	1.19272	down	up	yes	OK	AT2G03590.1	protein_coding	ureide permease 1	Encodes a member of a class of allantoin transporters.	ureide permease 1 (UPS1); FUNCTIONS IN: allantoin uptake transmembrane transporter activity; INVOLVED IN: allantoin transport; LOCATED IN: endomembrane system; BEST Arabidopsis thaliana protein match is: ureide permease 2 (TAIR:AT2G03530.2); Has 283 Blast hits to 283 proteins in 80 species: Archae - 0; Bacteria - 139; Metazoa - 0; Fungi - 0; Plants - 116; Viruses - 0; Other Eukaryotes - 28 (sourc…
Solyc05g012520.2	1071.21	509.551	141.58	53.7147	0	0	-1.39823	1.39823	down	up	yes	OK	AT1G13890.1	protein_coding	soluble N-ethylmaleimide-sensitive factor adaptor protein 30	Encodes a member of a gene family homologous to mammalian SNAP25, a type of SNARE proteins with two chains. There are three members in Arabidopsis: SNAP30, SNAP29, and SNAP33.	soluble N-ethylmaleimide-sensitive factor adaptor protein 30 (SNAP30); FUNCTIONS IN: SNAP receptor activity; INVOLVED IN: vesicle-mediated transport, cellular membrane fusion; LOCATED IN: cellular_component unknown; EXPRESSED IN: 7 plant structures; EXPRESSED DURING: L mature pollen stage, M germinated pollen stage, 4 anthesis, seedling growth, petal differentiation and expansion stage; CONTAINS …
Solyc05g012560.1	331.56	210.556	70.5233	34.7869	1.11e-15	2.36e-14	-1.01956	1.01956	down	up	yes	OK	AT1G69330.1	protein_coding	RING/U-box superfamily protein		RING/U-box superfamily protein; FUNCTIONS IN: zinc ion binding; EXPRESSED IN: 23 plant structures; EXPRESSED DURING: 15 growth stages; CONTAINS InterPro DOMAIN/s: Zinc finger, RING-type, conserved site (InterPro:IPR017907), Zinc finger, RING-type (InterPro:IPR001841); BEST Arabidopsis thaliana protein match is: RING/U-box superfamily protein (TAIR:AT3G29270.2); Has 288 Blast hits to 287 proteins …
Solyc05g012570.2	874.967	415.767	73.5768	27.2574	0	0	-1.4326	1.4326	down	up	yes	OK	_	_	_	_	_
Solyc05g013020.1	56.2447	24.4307	7.00088	2.35582	6.96e-06	7.17e-05	-1.57131	1.57131	down	up	yes	OK	AT1G74380.1	protein_coding	xyloglucan xylosyltransferase 5		xyloglucan xylosyltransferase 5 (XXT5); FUNCTIONS IN: xyloglucan 6-xylosyltransferase activity, transferase activity, transferring glycosyl groups, transferase activity; INVOLVED IN: N-terminal protein myristoylation, root hair elongation; LOCATED IN: Golgi apparatus, Golgi membrane; EXPRESSED IN: 26 plant structures; EXPRESSED DURING: 14 growth stages; CONTAINS InterPro DOMAIN/s: Galactosyl tran…
Solyc05g013180.2	172.726	102.439	9.70957	4.51866	8.59e-10	1.33e-08	-1.10351	1.10351	down	up	yes	OK	AT3G29060.1	protein_coding	EXS (ERD1/XPR1/SYG1) family protein		EXS (ERD1/XPR1/SYG1) family protein; LOCATED IN: integral to membrane; EXPRESSED IN: 6 plant structures; EXPRESSED DURING: L mature pollen stage, M germinated pollen stage, 4 anthesis, petal differentiation and expansion stage; CONTAINS InterPro DOMAIN/s: EXS, C-terminal (InterPro:IPR004342), SPX, N-terminal (InterPro:IPR004331); BEST Arabidopsis thaliana protein match is: EXS (ERD1/XPR1/SYG1) fa…
Solyc05g013350.2	4052.32	2219.7	302.077	130.681	0	0	-1.20887	1.20887	down	up	yes	OK	AT5G67400.1	protein_coding	root hair specific 19		root hair specific 19 (RHS19); FUNCTIONS IN: peroxidase activity, heme binding; INVOLVED IN: oxidation reduction, response to oxidative stress; LOCATED IN: endomembrane system; EXPRESSED IN: root hair, root; CONTAINS InterPro DOMAIN/s: Haem peroxidase (InterPro:IPR010255), Plant peroxidase (InterPro:IPR000823), Peroxidases heam-ligand binding site (InterPro:IPR019793), Haem peroxidase, plant/fung…
Solyc05g013410.2	325.016	199.568	33.107	15.8877	2.22e-16	4.83e-15	-1.05923	1.05923	down	up	yes	OK	AT1G70590.1	protein_coding	F-box family protein		F-box family protein; FUNCTIONS IN: binding; INVOLVED IN: biological_process unknown; LOCATED IN: chloroplast; EXPRESSED IN: 24 plant structures; EXPRESSED DURING: 15 growth stages; CONTAINS InterPro DOMAIN/s: F-box domain, cyclin-like (InterPro:IPR001810), F-box domain, Skp2-like (InterPro:IPR022364), Tetratricopeptide-like helical (InterPro:IPR011990), Tetratricopeptide repeat-containing (Inter…
Solyc05g013980.2	5070.77	2973.31	1638.24	750.314	0	0	-1.12658	1.12658	down	up	yes	OK	_	_	_	_	_
Solyc05g014210.2	2462.35	998.401	198.742	64.1568	0	0	-1.63122	1.63122	down	up	yes	OK	_	_	_	_	_
Solyc05g014480.2	85.1352	42.0571	32.1641	12.3885	4.15e-07	4.99e-06	-1.37645	1.37645	down	up	yes	OK	AT1G13440.2	protein_coding	glyceraldehyde-3-phosphate dehydrogenase C2		glyceraldehyde-3-phosphate dehydrogenase C2 (GAPC2); FUNCTIONS IN: copper ion binding, glyceraldehyde-3-phosphate dehydrogenase activity, zinc ion binding; INVOLVED IN: response to oxidative stress, response to cadmium ion, gluconeogenesis, defense response to bacterium, glycolysis; LOCATED IN: cytosol, mitochondrion, chloroplast, plasma membrane, membrane; EXPRESSED IN: 24 plant structures; EXPR…
Solyc05g014700.2	2091.48	1212.13	348.087	157.658	0	0	-1.14265	1.14265	down	up	yes	OK	AT1G67600.1	protein_coding	Acid phosphatase/vanadium-dependent haloperoxidase-related protein		Acid phosphatase/vanadium-dependent haloperoxidase-related protein; FUNCTIONS IN: molecular_function unknown; INVOLVED IN: biological_process unknown; LOCATED IN: endomembrane system; EXPRESSED IN: 9 plant structures; EXPRESSED DURING: 4 anthesis, C globular stage, petal differentiation and expansion stage, D bilateral stage; CONTAINS InterPro DOMAIN/s: Acid phosphatase/vanadium-dependent haloper…
Solyc05g015070.2	1815.37	1034.88	85.9514	38.5684	0	0	-1.1561	1.1561	down	up	yes	OK	AT1G67530.2	protein_coding	ARM repeat superfamily protein		ARM repeat superfamily protein; FUNCTIONS IN: ubiquitin-protein ligase activity, binding; INVOLVED IN: protein ubiquitination; LOCATED IN: ubiquitin ligase complex; EXPRESSED IN: 24 plant structures; EXPRESSED DURING: 15 growth stages; CONTAINS InterPro DOMAIN/s: U box domain (InterPro:IPR003613), Armadillo-like helical (InterPro:IPR011989), Armadillo (InterPro:IPR000225), Armadillo-type fold (In…
Solyc05g015160.2	5620.88	2727.41	468.878	178.799	0	0	-1.39087	1.39087	down	up	yes	OK	_	_	_	_	_
Solyc05g015170.2	1187.98	570.169	100.475	37.8091	0	0	-1.41003	1.41003	down	up	yes	OK	_	_	_	_	_
Solyc05g015320.2	5.97866	25.9069	0.342504	1.21008	0.00540574	0.0295714	1.82091	-1.82091	up	down	yes	OK	AT1G27920.1	protein_coding	microtubule-associated protein 65-8		microtubule-associated protein 65-8 (MAP65-8); CONTAINS InterPro DOMAIN/s: Microtubule-associated protein, MAP65/ASE1-type (InterPro:IPR007145); BEST Arabidopsis thaliana protein match is: microtubule-associated protein 65-2 (TAIR:AT4G26760.1); Has 2013 Blast hits to 1836 proteins in 335 species: Archae - 36; Bacteria - 203; Metazoa - 697; Fungi - 206; Plants - 352; Viruses - 0; Other Eukaryotes …
Solyc05g015980.2	942.433	597.578	72.9104	36.1162	0	0	-1.01348	1.01348	down	up	yes	OK	AT5G13100.1	protein_coding			unknown protein; Has 1807 Blast hits to 1807 proteins in 277 species: Archae - 0; Bacteria - 0; Metazoa - 736; Fungi - 347; Plants - 385; Viruses - 0; Other Eukaryotes - 339 (source: NCBI BLink).
Solyc05g018180.2	903.856	493.103	40.0286	17.0902	0	0	-1.22786	1.22786	down	up	yes	OK	_	_	_	_	_
Solyc05g023740.2	15176	7975.02	576.604	238.873	0	0	-1.27134	1.27134	down	up	yes	OK	AT5G07290.1	protein_coding	MEI2-like 4	AML4 A member of mei2-like gene family, predominantly plant-based family of genes encoding RNA binding proteins with characteristic presence of a highly conserved RNA binding motif first described in the mei2 gene of the fission yeast S. pombe. In silico analyses reveal nine mei2 -like genes in A. thaliana. They were grouped into four distinct clades, based on overall sequence similarity and subf…	MEI2-like 4 (ML4); FUNCTIONS IN: RNA binding, nucleotide binding, nucleic acid binding; INVOLVED IN: meristem development; LOCATED IN: cellular_component unknown; EXPRESSED IN: 27 plant structures; EXPRESSED DURING: 15 growth stages; CONTAINS InterPro DOMAIN/s: RNA recognition motif, RNP-1 (InterPro:IPR000504), RNA recognition motif 2 (InterPro:IPR007201), Nucleotide-binding, alpha-beta plait (In…
Solyc05g024180.2	14.9658	3.79081	13.0671	2.54203	0.00440998	0.0248247	-2.36189	2.36189	down	up	yes	OK	_	_	_	_	_
Solyc05g025780.2	321.653	132.539	22.0256	7.14377	0	0	-1.62442	1.62442	down	up	yes	OK	_	_	_	_	_
Solyc05g025920.2	784.539	338.282	112.143	38.3327	0	0	-1.54869	1.54869	down	up	yes	OK	AT5G20810.2	protein_coding	SAUR-like auxin-responsive protein family		SAUR-like auxin-responsive protein family ; FUNCTIONS IN: calmodulin binding; INVOLVED IN: response to auxin stimulus; LOCATED IN: peroxisome; EXPRESSED IN: 10 plant structures; EXPRESSED DURING: L mature pollen stage, M germinated pollen stage, 4 anthesis, petal differentiation and expansion stage; CONTAINS InterPro DOMAIN/s: Auxin responsive SAUR protein (InterPro:IPR003676); BEST Arabidopsis t…
Solyc05g026360.2	2540.14	1299.5	247.355	99.7413	0	0	-1.31032	1.31032	down	up	yes	OK	AT5G56750.1	protein_coding	N-MYC downregulated-like 1		N-MYC downregulated-like 1 (NDL1); CONTAINS InterPro DOMAIN/s: Pollen specific protein SF21 (InterPro:IPR015511), Ndr (InterPro:IPR004142); BEST Arabidopsis thaliana protein match is: N-MYC downregulated-like 3 (TAIR:AT2G19620.1); Has 776 Blast hits to 775 proteins in 111 species: Archae - 2; Bacteria - 48; Metazoa - 563; Fungi - 0; Plants - 132; Viruses - 0; Other Eukaryotes - 31 (source: NCBI B…
Solyc05g041340.1	76.7389	33.5671	14.9299	5.14159	2.59e-07	3.19e-06	-1.53792	1.53792	down	up	yes	OK	_	_	_	_	_
Solyc05g041590.2	412.084	150.288	55.2388	15.8651	0	0	-1.79983	1.79983	down	up	yes	OK	_	_	_	_	_
Solyc05g042170.1	2172.59	1330.22	3056.66	1405.78	0	0	-1.12059	1.12059	down	up	yes	OK	_	_	_	_	_
Solyc05g043320.1	47.938	27.3656	13.3069	5.76173	0.000476417	0.00350316	-1.2076	1.2076	down	up	yes	OK	_	_	_	_	_
Solyc05g045660.2	3919.12	2077.8	661.024	276.534	0	0	-1.25725	1.25725	down	up	yes	OK	AT5G54840.1	protein_coding	Ras-related small GTP-binding family protein	Monomeric G protein. Expressed in the root quiescent center, flowers, and leaf guard cells and hydathodes.	SGP1; FUNCTIONS IN: GTP binding; INVOLVED IN: small GTPase mediated signal transduction; LOCATED IN: intracellular; EXPRESSED IN: 29 plant structures; EXPRESSED DURING: 13 growth stages; CONTAINS InterPro DOMAIN/s: Ras GTPase (InterPro:IPR001806), Small GTP-binding protein (InterPro:IPR005225), Small GTPase (InterPro:IPR020851), Mitochondrial Rho-like (InterPro:IPR013684), GTPase, Tem1 (InterPro:…
Solyc05g046110.2	133.453	64.9418	11.7363	4.43476	1.26e-10	2.07e-09	-1.40405	1.40405	down	up	yes	OK	_	_	_	_	_
Solyc05g046120.2	2980.47	1494.02	123.713	49.0693	0	0	-1.3341	1.3341	down	up	yes	OK	AT5G54650.1	protein_coding	formin homology5	Encodes a protein with similarity to formins that is involved in cytokinesis. Loss of function mutations exhibit delayed cellularization during endosperm development. FH5 is expressed in the endosperm and the protein localizes to the cell plate. FH5 was shown to be a maternally expressed imprinted gene.	formin homology5 (Fh5); CONTAINS InterPro DOMAIN/s: Actin-binding FH2/DRF autoregulatory (InterPro:IPR003104), Actin-binding FH2 (InterPro:IPR015425); BEST Arabidopsis thaliana protein match is: Actin-binding FH2 (formin homology 2) family protein (TAIR:AT3G05470.1); Has 73342 Blast hits to 35453 proteins in 1612 species: Archae - 110; Bacteria - 13185; Metazoa - 27017; Fungi - 7334; Plants - 129…
Solyc05g046300.2	5213.04	3032.5	453.098	207.091	0	0	-1.12956	1.12956	down	up	yes	OK	AT2G38670.1	protein_coding	phosphorylethanolamine cytidylyltransferase 1	Encodes a mitochondrial ethanolamine-phosphate cytidylyltransferase, involved in phosphatidylethanolamine (PE) biosynthesis.	phosphorylethanolamine cytidylyltransferase 1 (PECT1); CONTAINS InterPro DOMAIN/s: Rossmann-like alpha/beta/alpha sandwich fold (InterPro:IPR014729), Cytidyltransferase-related (InterPro:IPR004821), Cytidylyltransferase (InterPro:IPR004820); BEST Arabidopsis thaliana protein match is: phosphorylcholine cytidylyltransferase (TAIR:AT2G32260.1); Has 10984 Blast hits to 6001 proteins in 1666 species:…
Solyc05g047550.2	6492.67	3220.65	285.021	112.021	0	0	-1.3473	1.3473	down	up	yes	OK	AT4G31230.1	protein_coding	Protein kinase protein with adenine nucleotide alpha hydrolases-like domain		Protein kinase protein with adenine nucleotide alpha hydrolases-like domain; FUNCTIONS IN: protein serine/threonine kinase activity, protein kinase activity, ATP binding; INVOLVED IN: protein amino acid phosphorylation, response to stress; LOCATED IN: cellular_component unknown; EXPRESSED IN: male gametophyte, flower; EXPRESSED DURING: 4 anthesis; CONTAINS InterPro DOMAIN/s: Rossmann-like alpha/b…
Solyc05g047570.2	8941.8	4572	451.6	184.795	0	0	-1.28912	1.28912	down	up	yes	OK	AT5G35390.1	protein_coding	Leucine-rich repeat protein kinase family protein	Encodes a member of the receptor-like kinase family of genes. In pollen tubes, it accumulates in the plasma membrane of the apical growing tip through the process of exocytosis.	Leucine-rich repeat protein kinase family protein; FUNCTIONS IN: protein serine/threonine kinase activity, kinase activity, ATP binding; INVOLVED IN: transmembrane receptor protein tyrosine kinase signaling pathway, protein amino acid phosphorylation; LOCATED IN: apical plasma membrane, apical part of cell; EXPRESSED IN: sepal, male gametophyte, root, flower, pollen tube; EXPRESSED DURING: L matu…
Solyc05g047600.2	321.145	175.155	33.5603	14.4174	0	0	-1.21894	1.21894	down	up	yes	OK	AT1G01140.3	protein_coding	CBL-interacting protein kinase 9	Encodes a CBL-interacting protein kinase with similarity to SOS2	CBL-interacting protein kinase 9 (CIPK9); FUNCTIONS IN: protein serine/threonine kinase activity, protein kinase activity, kinase activity, ATP binding; INVOLVED IN: in 6 processes; EXPRESSED IN: 23 plant structures; EXPRESSED DURING: 15 growth stages; CONTAINS InterPro DOMAIN/s: Protein kinase, ATP binding site (InterPro:IPR017441), Serine/threonine-protein kinase domain (InterPro:IPR002290), NA…
Solyc05g048820.2	539.791	274.249	87.4083	35.6243	0	0	-1.29491	1.29491	down	up	yes	OK	AT5G23750.1	protein_coding	Remorin family protein		Remorin family protein; CONTAINS InterPro DOMAIN/s: Remorin, C-terminal (InterPro:IPR005516), Remorin, N-terminal (InterPro:IPR005518); BEST Arabidopsis thaliana protein match is: Remorin family protein (TAIR:AT3G48940.1); Has 1807 Blast hits to 1807 proteins in 277 species: Archae - 0; Bacteria - 0; Metazoa - 736; Fungi - 347; Plants - 385; Viruses - 0; Other Eukaryotes - 339 (source: NCBI BLink…
Solyc05g049890.1	14.426	4.79529	21.9956	5.4775	0.00835611	0.0428469	-2.00563	2.00563	down	up	yes	OK	_	_	_	_	_
Solyc05g049980.2	134.178	378.602	10.2075	22.6675	2e-15	4.21e-14	1.151	-1.151	up	down	yes	OK	AT4G23500.1	protein_coding	Pectin lyase-like superfamily protein		Pectin lyase-like superfamily protein; FUNCTIONS IN: polygalacturonase activity; INVOLVED IN: carbohydrate metabolic process; LOCATED IN: cell wall; CONTAINS InterPro DOMAIN/s: Pectin lyase fold/virulence factor (InterPro:IPR011050), Glycoside hydrolase, family 28 (InterPro:IPR000743), Pectin lyase fold (InterPro:IPR012334), Parallel beta-helix repeat (InterPro:IPR006626); BEST Arabidopsis thalia…
Solyc05g050020.2	170.091	99.7492	13.9874	6.60022	2.59e-09	3.89e-08	-1.08354	1.08354	down	up	yes	OK	_	_	_	_	_
Solyc05g050090.2	8114.05	3997.56	959.782	370.82	0	0	-1.37199	1.37199	down	up	yes	OK	AT3G61580.1	protein_coding	Fatty acid/sphingolipid desaturase		Fatty acid/sphingolipid desaturase; CONTAINS InterPro DOMAIN/s: Fatty acid desaturase, type 1 (InterPro:IPR005804), Fatty acid/sphingolipid desaturase (InterPro:IPR012171), Cytochrome b5 (InterPro:IPR001199); BEST Arabidopsis thaliana protein match is: Fatty acid/sphingolipid desaturase (TAIR:AT2G46210.1); Has 5416 Blast hits to 5306 proteins in 857 species: Archae - 2; Bacteria - 1062; Metazoa -…
Solyc05g050580.2	1411.7	846.663	131.314	61.888	0	0	-1.08529	1.08529	down	up	yes	OK	AT3G61790.1	protein_coding	Protein with RING/U-box and TRAF-like domains		Protein with RING/U-box and TRAF-like domains; FUNCTIONS IN: ubiquitin-protein ligase activity, zinc ion binding; INVOLVED IN: multicellular organismal development, ubiquitin-dependent protein catabolic process, protein ubiquitination; LOCATED IN: nucleus; EXPRESSED IN: 24 plant structures; EXPRESSED DURING: 13 growth stages; CONTAINS InterPro DOMAIN/s: TRAF-like (InterPro:IPR008974), Seven-in-ab…
Solyc05g050590.2	7692.41	3634.66	430.457	158.845	0	0	-1.43825	1.43825	down	up	yes	OK	AT2G46500.3	protein_coding	phosphoinositide 4-kinase gamma 4	Phosphoinositide kinase which undergo autophosphorylation and phosphorylate serine/threonine residues of protein substrates. Contains phosphoinositide 3/4-kinase and ubiquitin-like domains. Phosphorylates PUFD1 and RPN10 in vitro.	phosphoinositide 4-kinase gamma 4 (PI4K GAMMA 4); CONTAINS InterPro DOMAIN/s: Ubiquitin subgroup (InterPro:IPR019956), Phosphatidylinositol 3-/4-kinase, catalytic (InterPro:IPR000403), Ubiquitin (InterPro:IPR000626), Ubiquitin supergroup (InterPro:IPR019955); BEST Arabidopsis thaliana protein match is: Phosphatidylinositol 3- and 4-kinase ;Ubiquitin family protein (TAIR:AT5G24240.1).
Solyc05g050750.1	86.1764	45.6296	42.9576	17.0899	4.79e-07	5.72e-06	-1.32977	1.32977	down	up	yes	OK	AT3G07490.1	protein_coding	ARF-GAP domain 11	A member of ARF GAP domain (AGD), A thaliana has 15 members, grouped into four classes.	ARF-GAP domain 11 (AGD11); FUNCTIONS IN: calcium ion binding; LOCATED IN: cellular_component unknown; EXPRESSED IN: male gametophyte, pollen tube; EXPRESSED DURING: L mature pollen stage, M germinated pollen stage; CONTAINS InterPro DOMAIN/s: Parvalbumin (InterPro:IPR008080), EF-Hand 1, calcium-binding site (InterPro:IPR018247), EF-HAND 2 (InterPro:IPR018249), EF-hand-like domain (InterPro:IPR011…
Solyc05g050830.1	49.8541	29.4531	10.0031	4.57088	0.000751749	0.00525549	-1.1299	1.1299	down	up	yes	OK	AT2G44940.1	protein_coding	Integrase-type DNA-binding superfamily protein	encodes a member of the DREB subfamily A-4 of ERF/AP2 transcription factor family. The protein contains one AP2 domain. There are 17 members in this subfamily including TINY.	Integrase-type DNA-binding superfamily protein; FUNCTIONS IN: DNA binding, sequence-specific DNA binding transcription factor activity; INVOLVED IN: regulation of transcription, DNA-dependent; LOCATED IN: nucleus, chloroplast; EXPRESSED IN: 22 plant structures; EXPRESSED DURING: 13 growth stages; CONTAINS InterPro DOMAIN/s: DNA-binding, integrase-type (InterPro:IPR016177), Pathogenesis-related tr…
Solyc05g051030.2	451.082	287.779	194.765	96.013	0	0	-1.02043	1.02043	down	up	yes	OK	_	_	_	_	_
Solyc05g051050.2	5435.24	2670.43	378.9	147.255	0	0	-1.3635	1.3635	down	up	yes	OK	AT4G00720.1	protein_coding	shaggy-like protein kinase 32	Encodes ASKtheta, a group III Arabidopsis GSK3/shaggy-like kinase. Functions in the brassinosteroid signalling pathway.	shaggy-like protein kinase 32 (SK32); FUNCTIONS IN: kinase activity; INVOLVED IN: response to brassinosteroid stimulus; LOCATED IN: cytosol, nucleus; EXPRESSED IN: 26 plant structures; EXPRESSED DURING: 15 growth stages; CONTAINS InterPro DOMAIN/s: Protein kinase, ATP binding site (InterPro:IPR017441), Serine/threonine-protein kinase domain (InterPro:IPR002290), Serine/threonine-protein kinase-li…
Solyc05g051330.1	80.1721	38.3886	13.463	4.93977	3.25e-07	3.95e-06	-1.44648	1.44648	down	up	yes	OK	_	_	_	_	_
Solyc05g051390.2	282.817	126.433	11.4338	4.14244	0	0	-1.46475	1.46475	down	up	yes	OK	AT5G10500.1	protein_coding	Kinase interacting (KIP1-like) family protein		Kinase interacting (KIP1-like) family protein; CONTAINS InterPro DOMAIN/s: KIP1-like (InterPro:IPR011684); BEST Arabidopsis thaliana protein match is: Kinase interacting (KIP1-like) family protein (TAIR:AT2G22560.1); Has 30201 Blast hits to 17322 proteins in 780 species: Archae - 12; Bacteria - 1396; Metazoa - 17338; Fungi - 3422; Plants - 5037; Viruses - 0; Other Eukaryotes - 2996 (source: NCBI …
Solyc05g051570.2	3330.24	1798.31	448.217	190.813	0	0	-1.23204	1.23204	down	up	yes	OK	AT5G10260.1	protein_coding	RAB GTPase homolog H1E		RAB GTPase homolog H1E (RABH1e); FUNCTIONS IN: GTP binding; INVOLVED IN: protein transport, small GTPase mediated signal transduction; EXPRESSED IN: 15 plant structures; EXPRESSED DURING: 6 growth stages; CONTAINS InterPro DOMAIN/s: Ras GTPase (InterPro:IPR001806), Small GTP-binding protein (InterPro:IPR005225), Small GTPase (InterPro:IPR020851), Ras (InterPro:IPR013753), Ras small GTPase, Rab ty…
Solyc05g051640.2	15.4545	49.2108	0.679065	1.70484	0.00159499	0.0102378	1.32801	-1.32801	up	down	yes	OK	AT5G61480.1	protein_coding	Leucine-rich repeat protein kinase family protein		PHLOEM INTERCALATED WITH XYLEM (PXY); FUNCTIONS IN: protein serine/threonine kinase activity, protein kinase activity, ATP binding; INVOLVED IN: protein amino acid phosphorylation; LOCATED IN: plasma membrane; EXPRESSED IN: 20 plant structures; EXPRESSED DURING: 13 growth stages; CONTAINS InterPro DOMAIN/s: Protein kinase, ATP binding site (InterPro:IPR017441), Protein kinase, catalytic domain (I…
Solyc05g051760.2	1241.28	625.528	143.725	56.9152	0	0	-1.33643	1.33643	down	up	yes	OK	AT4G39610.1	protein_coding	Protein of unknown function, DUF617		Protein of unknown function, DUF617; FUNCTIONS IN: molecular_function unknown; INVOLVED IN: biological_process unknown; LOCATED IN: chloroplast; EXPRESSED IN: 9 plant structures; EXPRESSED DURING: L mature pollen stage, M germinated pollen stage, 4 anthesis, C globular stage, petal differentiation and expansion stage; CONTAINS InterPro DOMAIN/s: Protein of unknown function DUF617, plant (InterPro…
Solyc05g051830.2	1626.4	749.996	190.391	70.0088	0	0	-1.44336	1.44336	down	up	yes	OK	_	_	_	_	_
Solyc05g051870.2	9.48859	33.375	2.47462	6.79603	0.00603317	0.0325167	1.45749	-1.45749	up	down	yes	OK	_	_	_	_	_
Solyc05g051890.1	2583.43	1380.63	565.684	236.187	0	0	-1.26007	1.26007	down	up	yes	OK	_	_	_	_	_
Solyc05g051970.2	3428.31	1671.03	354.801	136.461	0	0	-1.37852	1.37852	down	up	yes	OK	_	_	_	_	_
Solyc05g052070.2	4111.74	2543.92	521.287	252.583	0	0	-1.04532	1.04532	down	up	yes	OK	AT1G02130.1	protein_coding	RAS 5	Belongs to the Rab1 GTPase subfamily. This small GTP-binding protein is required in ER to Golgi transportation.	RAS 5 (RA-5); FUNCTIONS IN: GTP binding; INVOLVED IN: response to cadmium ion, ER to Golgi vesicle-mediated transport; LOCATED IN: plasma membrane, vacuole; EXPRESSED IN: 24 plant structures; EXPRESSED DURING: 13 growth stages; CONTAINS InterPro DOMAIN/s: Ras GTPase (InterPro:IPR001806), Small GTP-binding protein (InterPro:IPR005225), Small GTPase (InterPro:IPR020851), Ras (InterPro:IPR013753), R…
Solyc05g052110.2	4282.79	1989.62	420.154	154.03	0	0	-1.44771	1.44771	down	up	yes	OK	AT5G61680.1	protein_coding	Pectin lyase-like superfamily protein		Pectin lyase-like superfamily protein; FUNCTIONS IN: pectinesterase activity; INVOLVED IN: cell wall modification; LOCATED IN: endomembrane system, cell wall, plant-type cell wall; EXPRESSED IN: flower; CONTAINS InterPro DOMAIN/s: Pectin lyase fold/virulence factor (InterPro:IPR011050), Pectinesterase, catalytic (InterPro:IPR000070), Pectin lyase fold (InterPro:IPR012334); BEST Arabidopsis thalia…
Solyc05g052120.2	861.394	334.571	100.135	30.6287	0	0	-1.70899	1.70899	down	up	yes	OK	_	_	_	_	_
Solyc05g052320.2	6389.25	3253.39	368.912	147.729	0	0	-1.32032	1.32032	down	up	yes	OK	_	_	_	_	_
Solyc05g052400.2	18.4374	101.601	1.20652	5.14133	1.03e-08	1.45e-07	2.09129	-2.09129	up	down	yes	OK	AT2G40370.1	protein_coding	laccase 5	putative laccase, a member of laccase family of genes (17 members in Arabidopsis).	laccase 5 (LAC5); FUNCTIONS IN: laccase activity; INVOLVED IN: response to copper ion; LOCATED IN: endomembrane system, apoplast; EXPRESSED IN: 8 plant structures; EXPRESSED DURING: 4 anthesis, petal differentiation and expansion stage; CONTAINS InterPro DOMAIN/s: Multicopper oxidase, type 3 (InterPro:IPR011707), Laccase (InterPro:IPR017761), Multicopper oxidase, type 2 (InterPro:IPR011706), Cupr…
Solyc05g052900.2	251.439	146.837	54.7526	25.1276	6.44e-14	1.28e-12	-1.12365	1.12365	down	up	yes	OK	AT5G59150.1	protein_coding	RAB GTPase homolog A2D		RAB GTPase homolog A2D (RABA2D); FUNCTIONS IN: GTP binding; INVOLVED IN: protein transport, small GTPase mediated signal transduction; LOCATED IN: endosome, plasma membrane, cell plate; EXPRESSED IN: 25 plant structures; EXPRESSED DURING: 15 growth stages; CONTAINS InterPro DOMAIN/s: Ras GTPase (InterPro:IPR001806), Small GTP-binding protein (InterPro:IPR005225), Small GTPase (InterPro:IPR020851)…
Solyc05g053450.2	874.252	435.674	343.735	131.168	0	0	-1.38988	1.38988	down	up	yes	OK	_	_	_	_	_
Solyc05g053560.2	323.253	159.485	13.8964	5.35765	0	0	-1.37504	1.37504	down	up	yes	OK	AT5G16910.1	protein_coding	cellulose-synthase like D2	encodes a gene similar to cellulose synthase. Located in golgi membranes.	cellulose-synthase like D2 (CSLD2); FUNCTIONS IN: cellulose synthase activity, transferase activity, transferring glycosyl groups; INVOLVED IN: plant-type cell wall biogenesis, response to cold, polysaccharide biosynthetic process, root hair elongation; LOCATED IN: Golgi apparatus, plasma membrane, integral to Golgi membrane; EXPRESSED IN: 23 plant structures; EXPRESSED DURING: 13 growth stages; …
Solyc05g053600.2	1831.31	721.435	52.0538	16.2294	0	0	-1.68139	1.68139	down	up	yes	OK	AT1G15520.1	protein_coding	pleiotropic drug resistance 12	ABC transporter family involved in ABA transport and resistance to lead. Localizes to plasma membrane. Upregulated by lead. Expressed in leaves, flowers, stomata and roots.	pleiotropic drug resistance 12 (PDR12); CONTAINS InterPro DOMAIN/s: ATPase, AAA+ type, core (InterPro:IPR003593), ABC transporter-like (InterPro:IPR003439), Plant PDR ABC transporter associated (InterPro:IPR013581), ABC-2 type transporter (InterPro:IPR013525); BEST Arabidopsis thaliana protein match is: pleiotropic drug resistance 11 (TAIR:AT1G66950.1); Has 377983 Blast hits to 279992 proteins in…
Solyc05g054050.2	10361.2	5170.21	870.586	340.421	0	0	-1.35467	1.35467	down	up	yes	OK	AT5G17330.1	protein_coding	glutamate decarboxylase	Encodes one of two isoforms of glutamate decarboxylase.	glutamate decarboxylase (GAD); FUNCTIONS IN: calmodulin binding, glutamate decarboxylase activity; INVOLVED IN: response to cadmium ion; EXPRESSED IN: 13 plant structures; EXPRESSED DURING: 6 growth stages; CONTAINS InterPro DOMAIN/s: Pyridoxal phosphate-dependent transferase, major domain (InterPro:IPR015424), Pyridoxal phosphate-dependent decarboxylase (InterPro:IPR002129), Glutamate decarboxyl…
Solyc05g054110.2	2128.77	1107.26	315.202	128.531	0	0	-1.29416	1.29416	down	up	yes	OK	AT3G07880.1	protein_coding	Immunoglobulin E-set superfamily protein		SUPERCENTIPEDE1 (SCN1); FUNCTIONS IN: Rho GDP-dissociation inhibitor activity; INVOLVED IN: root epidermal cell differentiation, cell tip growth; LOCATED IN: cytoplasm; EXPRESSED IN: 25 plant structures; EXPRESSED DURING: 15 growth stages; CONTAINS InterPro DOMAIN/s: Immunoglobulin E-set (InterPro:IPR014756), RHO protein GDP dissociation inhibitor (InterPro:IPR000406); BEST Arabidopsis thaliana p…
Solyc05g054160.1	185.674	107.881	508.036	221.17	6.44e-12	1.16e-10	-1.19978	1.19978	down	up	yes	OK	_	_	_	_	_
Solyc05g054360.2	24036.6	11937	1572.85	613.479	0	0	-1.3583	1.3583	down	up	yes	OK	AT5G27870.1	protein_coding	Plant invertase/pectin methylesterase inhibitor superfamily		Plant invertase/pectin methylesterase inhibitor superfamily; FUNCTIONS IN: enzyme inhibitor activity, pectinesterase activity; INVOLVED IN: cell wall modification; LOCATED IN: cell wall, plant-type cell wall; EXPRESSED IN: 9 plant structures; EXPRESSED DURING: L mature pollen stage, M germinated pollen stage, 4 anthesis, C globular stage, petal differentiation and expansion stage; CONTAINS InterP…
Solyc05g054440.2	35377.3	16897.1	2556.07	958.343	0	0	-1.41531	1.41531	down	up	yes	OK	_	_	_	_	_
Solyc05g054620.2	1071.7	664.895	86.7114	42.2681	0	0	-1.03665	1.03665	down	up	yes	OK	_	_	_	_	_
Solyc05g055180.2	1878.36	777.022	183.385	59.5246	0	0	-1.62332	1.62332	down	up	yes	OK	_	_	_	_	_
Solyc05g055500.1	2356.54	1091.58	308.96	113.511	0	0	-1.44459	1.44459	down	up	yes	OK	AT3G49880.1	protein_coding	glycosyl hydrolase family protein 43		glycosyl hydrolase family protein 43; FUNCTIONS IN: hydrolase activity, hydrolyzing O-glycosyl compounds; INVOLVED IN: carbohydrate metabolic process; LOCATED IN: cellular_component unknown; EXPRESSED IN: 21 plant structures; EXPRESSED DURING: 12 growth stages; CONTAINS InterPro DOMAIN/s: Glycoside hydrolase, family 43 (InterPro:IPR006710); BEST Arabidopsis thaliana protein match is: Arabinanase/…
Solyc05g055710.2	12422.7	7614.36	941.484	451.186	0	0	-1.06121	1.06121	down	up	yes	OK	_	_	_	_	_
Solyc05g055750.2	318.328	153.991	23.8503	9.11857	0	0	-1.38713	1.38713	down	up	yes	OK	AT5G56270.1	protein_coding	WRKY DNA-binding protein 2	WRKY transcription factor 2	WRKY DNA-binding protein 2 (WRKY2); CONTAINS InterPro DOMAIN/s: DNA-binding WRKY (InterPro:IPR003657); BEST Arabidopsis thaliana protein match is: WRKY DNA-binding protein 34 (TAIR:AT4G26440.1); Has 1807 Blast hits to 1807 proteins in 277 species: Archae - 0; Bacteria - 0; Metazoa - 736; Fungi - 347; Plants - 385; Viruses - 0; Other Eukaryotes - 339 (source: NCBI BLink).
Solyc05g055800.2	3533.76	2002.93	266.189	117.3	0	0	-1.18225	1.18225	down	up	yes	OK	_	_	_	_	_
Solyc05g055860.2	2362.41	1202.46	171.064	68.6935	0	0	-1.31629	1.31629	down	up	yes	OK	_	_	_	_	_
Solyc05g055920.2	1473.88	709.774	139.448	53.1207	0	0	-1.39238	1.39238	down	up	yes	OK	AT2G13115.1	pseudogene		pseudogene of bZIP family transcription factor	pseudogene, expressed protein
Solyc05g055980.2	670.018	401.102	65.0988	30.5036	0	0	-1.09365	1.09365	down	up	yes	OK	AT3G12620.1	protein_coding	Protein phosphatase 2C family protein		Protein phosphatase 2C family protein; FUNCTIONS IN: protein serine/threonine phosphatase activity, catalytic activity; INVOLVED IN: protein amino acid dephosphorylation; LOCATED IN: protein serine/threonine phosphatase complex; EXPRESSED IN: 24 plant structures; EXPRESSED DURING: 15 growth stages; CONTAINS InterPro DOMAIN/s: Protein phosphatase 2C, manganese/magnesium aspartate binding site (Int…
Solyc05g056030.2	1513.99	903.682	110.847	51.4511	0	0	-1.1073	1.1073	down	up	yes	OK	AT2G39220.1	protein_coding	PATATIN-like protein 6		PATATIN-like protein 6 (PLP6); FUNCTIONS IN: nutrient reservoir activity; INVOLVED IN: metabolic process, lipid metabolic process; EXPRESSED IN: 22 plant structures; EXPRESSED DURING: 13 growth stages; CONTAINS InterPro DOMAIN/s: Acyl transferase/acyl hydrolase/lysophospholipase (InterPro:IPR016035), Patatin (InterPro:IPR002641); BEST Arabidopsis thaliana protein match is: patatin-like protein 6 …
Solyc05g056080.2	24.8216	64.3478	7.30644	14.7643	0.00302309	0.0179219	1.01487	-1.01487	up	down	yes	OK	AT3G54890.3	protein_coding	photosystem I light harvesting complex gene 1	Encodes a component of the light harvesting complex associated with photosystem I.	photosystem I light harvesting complex gene 1 (LHCA1); FUNCTIONS IN: chlorophyll binding; INVOLVED IN: response to blue light, response to red light, photosynthesis, light harvesting in photosystem I, response to far red light, photosynthesis; LOCATED IN: in 6 components; EXPRESSED IN: 28 plant structures; EXPRESSED DURING: 14 growth stages; CONTAINS InterPro DOMAIN/s: Chlorophyll A-B binding pro…
Solyc05g056420.2	517.118	286.058	28.9502	12.4698	0	0	-1.21513	1.21513	down	up	yes	OK	AT5G63770.2	protein_coding	diacylglycerol kinase 2	a member of the diacylglycerol kinase gene family. Encodes a functional diacylglycerol kinase. Involved in root elongation and plant development. Gene expression is induced by wounding or cold.	diacylglycerol kinase 2 (DGK2); CONTAINS InterPro DOMAIN/s: Protein kinase C-like, phorbol ester/diacylglycerol binding (InterPro:IPR002219), Diacylglycerol kinase, catalytic domain (InterPro:IPR001206), Diacylglycerol kinase, accessory domain (InterPro:IPR000756); BEST Arabidopsis thaliana protein match is: diacylglycerol kinase1 (TAIR:AT5G07920.1); Has 2044 Blast hits to 1731 proteins in 371 sp…
Solyc06g005170.2	79.3547	400.026	7.94779	33.3153	0	0	2.06756	-2.06756	up	down	yes	OK	AT3G45640.1	protein_coding	mitogen-activated protein kinase 3	Encodes a mitogen-activated kinase whose mRNA levels increase in response to touch, cold, salinity stress and chitin oligomers.Also functions in ovule development. Heterozygous MPK3 mutants in a homozygous MPK6 background are female sterile due to defects in integument development. MPK3 can be dephosphorylated by MKP2 in vitro.	mitogen-activated protein kinase 3 (MPK3); CONTAINS InterPro DOMAIN/s: Protein kinase, ATP binding site (InterPro:IPR017441), Serine/threonine-protein kinase domain (InterPro:IPR002290), Serine/threonine-protein kinase-like domain (InterPro:IPR017442), Protein kinase-like domain (InterPro:IPR011009), Serine/threonine-protein kinase, active site (InterPro:IPR008271), MAP kinase, conserved site (In…
Solyc06g005240.2	836.778	393.599	61.2388	22.724	0	0	-1.43023	1.43023	down	up	yes	OK	_	_	_	_	_
Solyc06g005350.2	18.399	7.04011	5.78719	1.68579	0.00832316	0.0427109	-1.77944	1.77944	down	up	yes	OK	AT3G53610.1	protein_coding	RAB GTPase homolog 8	GTPase AtRAB8 (atrab8)	RAB GTPase homolog 8 (RAB8); FUNCTIONS IN: GTP binding; INVOLVED IN: protein transport, small GTPase mediated signal transduction; LOCATED IN: plasma membrane; EXPRESSED IN: 24 plant structures; EXPRESSED DURING: 15 growth stages; CONTAINS InterPro DOMAIN/s: Ras GTPase (InterPro:IPR001806), Small GTP-binding protein (InterPro:IPR005225), Small GTPase (InterPro:IPR020851), Ras (InterPro:IPR013753)…
Solyc06g005390.1	49.8605	30.6934	27.7474	12.9535	0.000898998	0.00615068	-1.09901	1.09901	down	up	yes	OK	AT2G28720.1	protein_coding	Histone superfamily protein		Histone superfamily protein; FUNCTIONS IN: DNA binding; INVOLVED IN: nucleosome assembly; LOCATED IN: nucleus, nucleosome; EXPRESSED IN: 22 plant structures; EXPRESSED DURING: 13 growth stages; CONTAINS InterPro DOMAIN/s: Histone H2B (InterPro:IPR000558), Histone-fold (InterPro:IPR009072), Histone core (InterPro:IPR007125); BEST Arabidopsis thaliana protein match is: Histone superfamily protein (…
Solyc06g005580.2	1147.04	553.328	149.089	55.5179	0	0	-1.42515	1.42515	down	up	yes	OK	_	_	_	_	_
Solyc06g005710.2	54.3349	140.112	3.92318	7.94866	9.95e-06	0.000100114	1.01869	-1.01869	up	down	yes	OK	_	_	_	_	_
Solyc06g005750.2	42.8023	130.6	6.91682	16.5462	7.34e-07	8.57e-06	1.25832	-1.25832	up	down	yes	OK	AT2G29390.2	protein_coding	sterol 4-alpha-methyl-oxidase 2-2	Encodes a sterol 4-alpha-methyl-oxidase, specifically a 4-alpha-methyl-delta-7-sterol-4alpha-methyl-oxidase.	sterol 4-alpha-methyl-oxidase 2-2; CONTAINS InterPro DOMAIN/s: Fatty acid hydroxylase (InterPro:IPR006694); BEST Arabidopsis thaliana protein match is: sterol 4-alpha-methyl-oxidase 2-1 (TAIR:AT1G07420.1); Has 2780 Blast hits to 2775 proteins in 484 species: Archae - 0; Bacteria - 626; Metazoa - 432; Fungi - 682; Plants - 470; Viruses - 3; Other Eukaryotes - 567 (source: NCBI BLink).
Solyc06g005910.2	11131.7	6518.82	1038.59	475.026	0	0	-1.12855	1.12855	down	up	yes	OK	AT2G29550.1	protein_coding	tubulin beta-7 chain	Encodes a beta-tubulin that is expressed in leaves, roots and flowers.	tubulin beta-7 chain (TUB7); FUNCTIONS IN: structural constituent of cytoskeleton; INVOLVED IN: response to cadmium ion, microtubule-based process, response to salt stress; LOCATED IN: tubulin complex, cell wall, plasma membrane, vacuole; EXPRESSED IN: 26 plant structures; EXPRESSED DURING: 16 growth stages; CONTAINS InterPro DOMAIN/s: Beta tubulin (InterPro:IPR002453), Tubulin (InterPro:IPR00021…
Solyc06g005960.2	111.544	42.4065	7.46915	2.23604	2.3e-11	4e-10	-1.74	1.74	down	up	yes	OK	_	_	_	_	_
Solyc06g006110.2	84.2858	36.2748	8.04449	2.72542	5.02e-08	6.66e-07	-1.56152	1.56152	down	up	yes	OK	AT2G07717.1	pseudogene			pseudogene, similar to NADH-ubiquinone oxidoreductase chain 4 (EC 1.6.5.3). (Field mustard), blastp match of 99% identity and 2.0e-226 P-value to SP|Q04050|NU4M_BRACM NADH-ubiquinone oxidoreductase chain 4 (EC 1.6.5.3). (Field mustard) {Brassica campestris}
Solyc06g007130.2	9067.21	4871.19	1110.61	468.849	0	0	-1.24416	1.24416	down	up	yes	OK	AT3G11170.1	protein_coding	fatty acid desaturase 7	Chloroplastic enzyme responsible for the synthesis of 16:3 and 18:3 fatty acids from galactolipids, sulpholipids and phosphatidylglycerol. Uses ferredoxin as electron donor. Gene expression is induced by wounding in shoot and root. The wound-response in shoot is independent of jasmonic acid mediated pathway whereas the root response is mediated by jasmonic acid.	fatty acid desaturase 7 (FAD7); FUNCTIONS IN: omega-3 fatty acid desaturase activity; INVOLVED IN: response to cold, response to wounding, fatty acid biosynthetic process, jasmonic acid mediated signaling pathway; LOCATED IN: plastid membrane, chloroplast, chloroplast envelope; EXPRESSED IN: male gametophyte, guard cell, pollen tube; EXPRESSED DURING: L mature pollen stage, M germinated pollen st…
Solyc06g007430.1	2974.1	1645.81	274.661	120.025	0	0	-1.19432	1.19432	down	up	yes	OK	AT5G21326.1	protein_coding	Ca2+regulated serine-threonine protein kinase family protein		Ca2+regulated serine-threonine protein kinase family protein; FUNCTIONS IN: protein serine/threonine kinase activity, protein kinase activity, ATP binding; INVOLVED IN: signal transduction, protein amino acid phosphorylation; CONTAINS InterPro DOMAIN/s: Protein kinase, ATP binding site (InterPro:IPR017441), Serine/threonine-protein kinase domain (InterPro:IPR002290), NAF/FISL domain (InterPro:IPR…
Solyc06g007440.2	7967.55	3947.81	602.39	235.963	0	0	-1.35214	1.35214	down	up	yes	OK	AT5G45810.1	protein_coding	CBL-interacting protein kinase 19	Encodes a member of the SNF1-related kinase (SnRK) gene family (SnRK3.5), which has also been reported as a member of the CBL-interacting protein kinases (CIPK19).	CBL-interacting protein kinase 19 (CIPK19); FUNCTIONS IN: protein serine/threonine kinase activity, protein kinase activity, kinase activity, ATP binding; INVOLVED IN: signal transduction, protein amino acid phosphorylation; EXPRESSED IN: petal, male gametophyte, flower, pollen tube; EXPRESSED DURING: L mature pollen stage, M germinated pollen stage, 4 anthesis, petal differentiation and expansio…
Solyc06g007490.1	102.678	46.7651	19.362	6.86275	4.12e-09	6.05e-08	-1.49637	1.49637	down	up	yes	OK	_	_	_	_	_
Solyc06g007880.1	97.5683	57.9977	31.2392	14.4558	3.36e-06	3.61e-05	-1.11171	1.11171	down	up	yes	OK	AT2G25820.1	protein_coding	Integrase-type DNA-binding superfamily protein	encodes a member of the DREB subfamily A-4 of ERF/AP2 transcription factor family. The protein contains one AP2 domain. There are 17 members in this subfamily including TINY.	Integrase-type DNA-binding superfamily protein; FUNCTIONS IN: sequence-specific DNA binding transcription factor activity; INVOLVED IN: regulation of transcription, DNA-dependent; EXPRESSED IN: sepal, root, seed, stamen; CONTAINS InterPro DOMAIN/s: DNA-binding, integrase-type (InterPro:IPR016177), Pathogenesis-related transcriptional factor/ERF, DNA-binding (InterPro:IPR001471); BEST Arabidopsis …
Solyc06g008240.2	1269.81	589.114	185.143	68.3723	0	0	-1.43716	1.43716	down	up	yes	OK	AT4G04900.1	protein_coding	ROP-interactive CRIB motif-containing protein 10	encodes a member of a novel protein family that contains contain a CRIB (for Cdc42/Rac-interactive binding) motif required for their specific interaction with GTP-bound Rop1 (plant-specific Rho GTPase). Most similar to RIC9 and RIC11 (subfamily group I). Gene is expressed predominantly in roots, leaves, and seedlings.	ROP-interactive CRIB motif-containing protein 10 (RIC10); FUNCTIONS IN: molecular_function unknown; INVOLVED IN: pollen tube growth; LOCATED IN: cytoplasm; EXPRESSED IN: seed; EXPRESSED DURING: E expanded cotyledon stage; CONTAINS InterPro DOMAIN/s: PAK-box/P21-Rho-binding (InterPro:IPR000095); BEST Arabidopsis thaliana protein match is: PAK-box/P21-Rho-binding family protein (TAIR:AT4G21745.1); …
Solyc06g008300.2	20.4111	54.0846	0.957007	2.0361	0.00365721	0.0210946	1.08921	-1.08921	up	down	yes	OK	_	_	_	_	_
Solyc06g008630.2	49.8222	28.0294	56.8752	23.2315	0.000149396	0.0012324	-1.29172	1.29172	down	up	yes	OK	_	_	_	_	_
Solyc06g008640.2	835.697	379.982	285.457	99.7919	0	0	-1.51628	1.51628	down	up	yes	OK	_	_	_	_	_
Solyc06g008650.2	4805.47	2714.83	2744.8	1182.4	0	0	-1.21498	1.21498	down	up	yes	OK	_	_	_	_	_
Solyc06g008660.2	7414.73	4099.15	2967.55	1265.84	0	0	-1.22918	1.22918	down	up	yes	OK	_	_	_	_	_
Solyc06g008670.2	346.513	205.647	300.373	137.584	0	0	-1.12644	1.12644	down	up	yes	OK	_	_	_	_	_
Solyc06g008680.2	10770.1	5723.63	4909.68	2019.76	0	0	-1.28145	1.28145	down	up	yes	OK	_	_	_	_	_
Solyc06g008760.1	13.9758	43.315	17.7557	40.6827	0.00703743	0.0370819	1.19613	-1.19613	up	down	yes	OK	_	_	_	_	_
Solyc06g008910.2	2181.48	1248.45	286.482	128.263	0	0	-1.15934	1.15934	down	up	yes	OK	AT3G06260.1	protein_coding	galacturonosyltransferase-like 4	Encodes a protein with putative galacturonosyltransferase activity.	galacturonosyltransferase-like 4 (GATL4); FUNCTIONS IN: transferase activity, transferring hexosyl groups, polygalacturonate 4-alpha-galacturonosyltransferase activity, transferase activity, transferring glycosyl groups; INVOLVED IN: carbohydrate biosynthetic process; LOCATED IN: endomembrane system; EXPRESSED IN: 10 plant structures; EXPRESSED DURING: L mature pollen stage, M germinated pollen s…
Solyc06g009140.2	5690.38	3299.1	1236.95	565.292	0	0	-1.12972	1.12972	down	up	yes	OK	_	_	_	_	_
Solyc06g009200.2	7058.16	3531.59	689.387	274.077	0	0	-1.33073	1.33073	down	up	yes	OK	AT1G23460.1	protein_coding	Pectin lyase-like superfamily protein		Pectin lyase-like superfamily protein; FUNCTIONS IN: polygalacturonase activity; INVOLVED IN: carbohydrate metabolic process; LOCATED IN: endomembrane system; CONTAINS InterPro DOMAIN/s: Pectin lyase fold/virulence factor (InterPro:IPR011050), Pectin lyase fold (InterPro:IPR012334), Parallel beta-helix repeat (InterPro:IPR006626), Glycoside hydrolase, family 28 (InterPro:IPR000743); BEST Arabidop…
Solyc06g009240.2	1040.49	517.307	56.9826	22.1576	0	0	-1.36272	1.36272	down	up	yes	OK	_	_	_	_	_
Solyc06g009540.1	5283.72	2762.78	284.302	116.529	0	0	-1.28674	1.28674	down	up	yes	OK	AT3G04690.1	protein_coding	Malectin/receptor-like protein kinase family protein	Receptor-like kinase required for maintenance of pollen tube growth. Display polar localization at the plasma membrane of the pollen tube tip.	ANXUR1 (ANX1); FUNCTIONS IN: protein serine/threonine kinase activity, protein kinase activity, kinase activity, ATP binding; INVOLVED IN: pollen tube growth; LOCATED IN: apical plasma membrane; EXPRESSED IN: 8 plant structures; EXPRESSED DURING: L mature pollen stage, M germinated pollen stage, 4 anthesis, petal differentiation and expansion stage; CONTAINS InterPro DOMAIN/s: Protein kinase, ATP…
Solyc06g009550.2	3962.05	1979.72	239.48	94.2151	0	0	-1.34587	1.34587	down	up	yes	OK	AT5G28680.1	protein_coding	Malectin/receptor-like protein kinase family protein	Receptor-like kinase required for maintenance of pollen tube growth. Display polar localization at the plasma membrane of the pollen tube tip.	ANXUR2 (ANX2); FUNCTIONS IN: protein serine/threonine kinase activity, protein kinase activity, kinase activity, ATP binding; INVOLVED IN: pollen tube growth; LOCATED IN: apical plasma membrane; EXPRESSED IN: 11 plant structures; EXPRESSED DURING: L mature pollen stage, M germinated pollen stage, 4 anthesis, C globular stage, petal differentiation and expansion stage; CONTAINS InterPro DOMAIN/s: …
Solyc06g010060.1	70.246	45.2977	62.8761	30.4475	0.000141523	0.00117295	-1.04619	1.04619	down	up	yes	OK	AT5G60460.1	protein_coding	Preprotein translocase Sec, Sec61-beta subunit protein		Preprotein translocase Sec, Sec61-beta subunit protein; FUNCTIONS IN: protein transporter activity; INVOLVED IN: protein transport; LOCATED IN: plasma membrane; EXPRESSED IN: 22 plant structures; EXPRESSED DURING: 13 growth stages; CONTAINS InterPro DOMAIN/s: Preprotein translocase Sec, Sec61-beta subunit, eukarya (InterPro:IPR016482), Preprotein translocase Sec, Sec61-beta subunit (InterPro:IPR0…
Solyc06g011350.2	49.0906	23.4087	6.84115	2.49721	6.01e-05	0.000534584	-1.45392	1.45392	down	up	yes	OK	AT3G53420.2	protein_coding	plasma membrane intrinsic protein 2A	a member of the plasma membrane intrinsic protein subfamily PIP2. localizes to the plasma membrane and exhibits water transport activity in Xenopus oocyte. expressed specifically in the vascular bundles and protein level increases slightly during leaf dev. When expressed in yeast cells can conduct hydrogen peroxide into those cells.	plasma membrane intrinsic protein 2A (PIP2A); FUNCTIONS IN: water channel activity; INVOLVED IN: response to water deprivation, response to salt stress, transport, hydrogen peroxide transmembrane transport, water transport; LOCATED IN: plasma membrane, vacuole, membrane; EXPRESSED IN: 24 plant structures; EXPRESSED DURING: 14 growth stages; CONTAINS InterPro DOMAIN/s: Major intrinsic protein, con…
Solyc06g011440.1	1217.52	618.934	350.477	138.725	0	0	-1.33709	1.33709	down	up	yes	OK	_	_	_	_	_
Solyc06g011520.2	922.594	544.489	63.1702	29.3941	0	0	-1.10372	1.10372	down	up	yes	OK	AT2G13115.1	pseudogene		pseudogene of bZIP family transcription factor	pseudogene, expressed protein
Solyc06g011590.1	775.667	467.336	73.7331	35.2798	0	0	-1.06347	1.06347	down	up	yes	OK	AT2G28120.1	protein_coding	Major facilitator superfamily protein		Major facilitator superfamily protein; INVOLVED IN: N-terminal protein myristoylation, transmembrane transport; LOCATED IN: plasma membrane; EXPRESSED IN: 11 plant structures; EXPRESSED DURING: 6 growth stages; CONTAINS InterPro DOMAIN/s: Nodulin-like (InterPro:IPR010658), Major facilitator superfamily MFS-1 (InterPro:IPR011701), Major facilitator superfamily, general substrate transporter (Inter…
Solyc06g017860.1	0	190.502	0	14.2986	1.24e-43	2.75e-42	3.8378	-3.8378	up	down	yes	OK	AT3G10410.1	protein_coding	SERINE CARBOXYPEPTIDASE-LIKE 49		SERINE CARBOXYPEPTIDASE-LIKE 49 (SCPL49); FUNCTIONS IN: serine-type carboxypeptidase activity; INVOLVED IN: proteolysis; LOCATED IN: vacuole; EXPRESSED IN: 25 plant structures; EXPRESSED DURING: 15 growth stages; CONTAINS InterPro DOMAIN/s: Peptidase S10, serine carboxypeptidase (InterPro:IPR001563), Peptidase S10, serine carboxypeptidase, active site (InterPro:IPR018202); BEST Arabidopsis thalia…
Solyc06g024210.1	3.99856	22.9807	3.12544	13.2345	0.0077322	0.0401426	2.08217	-2.08217	up	down	yes	OK	_	_	_	_	_
Solyc06g030560.1	0	8.58611	0	5.08341	0.00169369	0.0108076	2.3458	-2.3458	up	down	yes	OK	_	_	_	_	_
Solyc06g034030.2	719.409	311.598	85.0244	29.1241	0	0	-1.54566	1.54566	down	up	yes	OK	AT5G56840.1	protein_coding	myb-like transcription factor family protein		myb-like transcription factor family protein; CONTAINS InterPro DOMAIN/s: SANT, DNA-binding (InterPro:IPR001005), Homeodomain-like (InterPro:IPR009057), Myb, DNA-binding (InterPro:IPR014778), Zinc finger, CCHC-type (InterPro:IPR001878), HTH transcriptional regulator, Myb-type, DNA-binding (InterPro:IPR017930), Myb-like DNA-binding domain, SHAQKYF class (InterPro:IPR006447); BEST Arabidopsis thali…
Solyc06g035700.1	0	20.4913	0	6.47483	3e-06	3.24e-05	2.69484	-2.69484	up	down	yes	OK	_	_	_	_	_
Solyc06g036180.2	111.017	67.7019	37.017	17.523	1.24e-06	1.4e-05	-1.07894	1.07894	down	up	yes	OK	_	_	_	_	_
Solyc06g036290.2	15.4992	81.5465	0.854814	3.53779	2.96e-07	3.63e-06	2.04917	-2.04917	up	down	yes	OK	AT5G52640.1	protein_coding	heat shock protein 90.1	Encodes a cytosolic heat shock protein AtHSP90.1. AtHSP90.1 interacts with disease resistance signaling components SGT1b and RAR1 and is required for RPS2-mediated resistance.	heat shock protein 90.1 (HSP90.1); FUNCTIONS IN: unfolded protein binding, ATP binding; INVOLVED IN: defense response to bacterium, response to heat, response to arsenic; LOCATED IN: cytosol, cell wall, plasma membrane; EXPRESSED IN: 25 plant structures; EXPRESSED DURING: 14 growth stages; CONTAINS InterPro DOMAIN/s: Chaperone protein htpG (InterPro:IPR001404), Heat shock protein Hsp90, conserved…
Solyc06g036310.2	23.4516	64.7059	6.22962	13.4533	0.00140193	0.00912773	1.11074	-1.11074	up	down	yes	OK	_	_	_	_	_
Solyc06g036430.2	5861.74	3401.39	755.352	344.032	0	0	-1.13461	1.13461	down	up	yes	OK	_	_	_	_	_
Solyc06g043250.2	6368.45	3184.23	348.214	137.044	0	0	-1.34534	1.34534	down	up	yes	OK	AT5G26150.1	protein_coding	protein kinase family protein		protein kinase family protein; FUNCTIONS IN: protein serine/threonine kinase activity, protein kinase activity, kinase activity, ATP binding; INVOLVED IN: protein amino acid phosphorylation, response to stress; LOCATED IN: cellular_component unknown; EXPRESSED IN: male gametophyte, flower, pollen tube; EXPRESSED DURING: L mature pollen stage, M germinated pollen stage, 4 anthesis; CONTAINS InterP…
Solyc06g048790.1	33.8215	13.7133	3.34427	1.07225	0.000380722	0.00287032	-1.64105	1.64105	down	up	yes	OK	AT5G05350.1	protein_coding	PLAC8 family protein		PLAC8 family protein; FUNCTIONS IN: molecular_function unknown; INVOLVED IN: biological_process unknown; LOCATED IN: chloroplast; EXPRESSED IN: 15 plant structures; EXPRESSED DURING: 6 growth stages; CONTAINS InterPro DOMAIN/s: Protein of unknown function Cys-rich (InterPro:IPR006461), Protein of unknown function DUF2985 (InterPro:IPR021369); BEST Arabidopsis thaliana protein match is: PLAC8 fami…
Solyc06g049050.2	93.0683	274.354	10.6172	25.2135	5.59e-13	1.06e-11	1.24779	-1.24779	up	down	yes	OK	AT1G69530.5	protein_coding	expansin A1	Member of Alpha-Expansin Gene Family. Naming convention from the Expansin Working Group (Kende et al, Plant Mol Bio). Involved in the formation of nematode-induced syncytia in roots of Arabidopsis thaliana.	expansin A1 (EXPA1); CONTAINS InterPro DOMAIN/s: Pollen allergen, N-terminal (InterPro:IPR014734), Rare lipoprotein A (InterPro:IPR005132), Pollen allergen/expansin, C-terminal (InterPro:IPR007117), Barwin-related endoglucanase (InterPro:IPR009009), Expansin (InterPro:IPR002963), Expansin/Lol pI (InterPro:IPR007118), Expansin 45, endoglucanase-like (InterPro:IPR007112); BEST Arabidopsis thaliana …
Solyc06g050570.1	1445.78	749.429	422.406	170.452	0	0	-1.30926	1.30926	down	up	yes	OK	AT2G40380.1	protein_coding	prenylated RAB acceptor 1.B2		prenylated RAB acceptor 1.B2 (PRA1.B2); CONTAINS InterPro DOMAIN/s: Prenylated rab acceptor PRA1 (InterPro:IPR004895); BEST Arabidopsis thaliana protein match is: prenylated RAB acceptor 1.B1 (TAIR:AT3G56110.2); Has 573 Blast hits to 573 proteins in 149 species: Archae - 0; Bacteria - 0; Metazoa - 116; Fungi - 100; Plants - 320; Viruses - 0; Other Eukaryotes - 37 (source: NCBI BLink).
Solyc06g050690.2	655.372	401.844	32.0182	15.5428	0	0	-1.04265	1.04265	down	up	yes	OK	_	_	_	_	_
Solyc06g050900.2	33.9494	191.148	2.6647	11.877	1.11e-15	2.36e-14	2.15613	-2.15613	up	down	yes	OK	AT2G40460.1	protein_coding	Major facilitator superfamily protein		Major facilitator superfamily protein; FUNCTIONS IN: transporter activity; INVOLVED IN: oligopeptide transport, response to nematode; LOCATED IN: membrane; EXPRESSED IN: 22 plant structures; EXPRESSED DURING: 13 growth stages; CONTAINS InterPro DOMAIN/s: Oligopeptide transporter (InterPro:IPR000109), Major facilitator superfamily, general substrate transporter (InterPro:IPR016196); BEST Arabidops…
Solyc06g051730.2	3794.11	2095.78	267.48	115.139	0	0	-1.21605	1.21605	down	up	yes	OK	AT2G40090.1	protein_coding	ABC2 homolog 9	member of ATH subfamily	ABC2 homolog 9 (ATH9); CONTAINS InterPro DOMAIN/s: ABC-1 (InterPro:IPR004147), Protein kinase-like domain (InterPro:IPR011009); BEST Arabidopsis thaliana protein match is: Protein kinase superfamily protein (TAIR:AT1G65950.1); Has 9031 Blast hits to 8998 proteins in 1777 species: Archae - 124; Bacteria - 4320; Metazoa - 397; Fungi - 498; Plants - 701; Viruses - 9; Other Eukaryotes - 2982 (source:…
Solyc06g051940.2	10.4211	36.1613	0.895268	2.47486	0.00382704	0.0219369	1.46696	-1.46696	up	down	yes	OK	AT1G72770.3	protein_coding	homology to ABI1	mutant has ABA hypersensitive inhibition of seed germination; Protein Phosphatase 2C; regulates the activation of the Snf1-related kinase OST1 by abscisic acid.	homology to ABI1 (HAB1); FUNCTIONS IN: protein serine/threonine phosphatase activity; INVOLVED IN: protein amino acid dephosphorylation; LOCATED IN: protein serine/threonine phosphatase complex; EXPRESSED IN: 22 plant structures; EXPRESSED DURING: 15 growth stages; CONTAINS InterPro DOMAIN/s: Protein phosphatase 2C, manganese/magnesium aspartate binding site (InterPro:IPR000222), Protein phosphat…
Solyc06g051980.2	1889.2	1092.12	180.718	82.1915	0	0	-1.13668	1.13668	down	up	yes	OK	AT5G53360.1	protein_coding	TRAF-like superfamily protein		TRAF-like superfamily protein; FUNCTIONS IN: ubiquitin-protein ligase activity, zinc ion binding; INVOLVED IN: multicellular organismal development, protein ubiquitination, ubiquitin-dependent protein catabolic process; LOCATED IN: endomembrane system, nucleus; EXPRESSED IN: 23 plant structures; EXPRESSED DURING: 14 growth stages; CONTAINS InterPro DOMAIN/s: TRAF-like (InterPro:IPR008974), Seven-…
Solyc06g052040.2	1135.65	527.64	436.546	157.611	0	0	-1.46977	1.46977	down	up	yes	OK	_	_	_	_	_
Solyc06g052060.2	1120.28	618.716	431.395	185.468	0	0	-1.21784	1.21784	down	up	yes	OK	_	_	_	_	_
Solyc06g053230.2	3136.18	1578.61	307.5	118.568	0	0	-1.37487	1.37487	down	up	yes	OK	AT1G15360.1	protein_coding	Integrase-type DNA-binding superfamily protein	Encodes a member of the ERF (ethylene response factor) subfamily B-6 of ERF/AP2 transcription factor family. The protein contains one AP2 domain. There are 12 members in this subfamily including RAP2.11. This gene is involved in wax biosynthesis. Over-expression of the gene results in glossy leaf phenotype and increased drought tolerance. Two closely related genes, AT5G25390 and AT5G11190 have si…	SHINE 1 (SHN1); CONTAINS InterPro DOMAIN/s: DNA-binding, integrase-type (InterPro:IPR016177), Pathogenesis-related transcriptional factor/ERF, DNA-binding (InterPro:IPR001471); BEST Arabidopsis thaliana protein match is: Integrase-type DNA-binding superfamily protein (TAIR:AT5G25390.2); Has 5918 Blast hits to 5765 proteins in 265 species: Archae - 0; Bacteria - 6; Metazoa - 9; Fungi - 23; Plants …
Solyc06g053390.2	47.7589	28.7893	13.7667	6.29468	0.000911346	0.00622805	-1.12898	1.12898	down	up	yes	OK	AT1G70810.1	protein_coding	Calcium-dependent lipid-binding (CaLB domain) family protein		Calcium-dependent lipid-binding (CaLB domain) family protein; CONTAINS InterPro DOMAIN/s: C2 membrane targeting protein (InterPro:IPR018029), C2 calcium/lipid-binding domain, CaLB (InterPro:IPR008973), C2 calcium-dependent membrane targeting (InterPro:IPR000008); BEST Arabidopsis thaliana protein match is: Calcium-dependent lipid-binding (CaLB domain) family protein (TAIR:AT1G70800.1); Has 2955 B…
Solyc06g053640.1	10.4595	43.2537	1.92144	6.21748	0.000654361	0.00465008	1.69414	-1.69414	up	down	yes	OK	AT5G43420.1	protein_coding	RING/U-box superfamily protein		RING/U-box superfamily protein; FUNCTIONS IN: zinc ion binding; CONTAINS InterPro DOMAIN/s: Zinc finger, RING-type (InterPro:IPR001841), Zinc finger, C3HC4 RING-type (InterPro:IPR018957); BEST Arabidopsis thaliana protein match is: RING/U-box superfamily protein (TAIR:AT1G04360.1); Has 1807 Blast hits to 1807 proteins in 277 species: Archae - 0; Bacteria - 0; Metazoa - 736; Fungi - 347; Plants - …
Solyc06g053990.1	313.212	150.707	1502.11	530.369	0	0	-1.50192	1.50192	down	up	yes	OK	_	_	_	_	_
Solyc06g054000.1	415.718	236.891	2054.15	870.599	0	0	-1.23846	1.23846	down	up	yes	OK	_	_	_	_	_
Solyc06g054270.2	96601.1	52336.1	5515.65	2364.95	0	0	-1.22172	1.22172	down	up	yes	OK	AT5G26250.1	protein_coding	Major facilitator superfamily protein		Major facilitator superfamily protein; FUNCTIONS IN: carbohydrate transmembrane transporter activity, sugar:hydrogen symporter activity; INVOLVED IN: transport, transmembrane transport; LOCATED IN: endomembrane system, integral to membrane, membrane; CONTAINS InterPro DOMAIN/s: Sugar transporter, conserved site (InterPro:IPR005829), Major facilitator superfamily (InterPro:IPR020846), General subs…
Solyc06g054470.1	1071.21	597.683	364.58	156.037	0	0	-1.22435	1.22435	down	up	yes	OK	_	_	_	_	_
Solyc06g054480.2	1028.17	588.983	79.523	35.9187	0	0	-1.14664	1.14664	down	up	yes	OK	AT5G18910.1	protein_coding	Protein kinase superfamily protein		Protein kinase superfamily protein; FUNCTIONS IN: protein serine/threonine kinase activity, protein kinase activity, kinase activity, ATP binding; INVOLVED IN: protein amino acid phosphorylation; LOCATED IN: peroxisome; EXPRESSED IN: 9 plant structures; EXPRESSED DURING: L mature pollen stage, M germinated pollen stage, 4 anthesis, C globular stage, petal differentiation and expansion stage; CONT…
Solyc06g054540.2	1088.56	573.296	116.57	48.0946	0	0	-1.27725	1.27725	down	up	yes	OK	AT5G18650.1	protein_coding	CHY-type/CTCHY-type/RING-type Zinc finger protein		CHY-type/CTCHY-type/RING-type Zinc finger protein; FUNCTIONS IN: zinc ion binding; EXPRESSED IN: 24 plant structures; EXPRESSED DURING: 15 growth stages; CONTAINS InterPro DOMAIN/s: Zinc finger, CTCHY-type (InterPro:IPR017921), Zinc finger, CHY-type (InterPro:IPR008913), Zinc finger, RING-type (InterPro:IPR001841), Zinc finger, C3HC4 RING-type (InterPro:IPR018957); BEST Arabidopsis thaliana prote…
Solyc06g054690.2	1018.63	627.992	56.7874	27.7203	0	0	-1.03463	1.03463	down	up	yes	OK	AT3G08670.1	protein_coding			unknown protein; BEST Arabidopsis thaliana protein match is: unknown protein (TAIR:AT3G51540.1); Has 48380 Blast hits to 29827 proteins in 1356 species: Archae - 46; Bacteria - 5589; Metazoa - 17361; Fungi - 13192; Plants - 2237; Viruses - 905; Other Eukaryotes - 9050 (source: NCBI BLink).
Solyc06g059790.2	355.584	973.369	123.197	257.06	0	0	1.06114	-1.06114	up	down	yes	OK	_	_	_	_	_
Solyc06g059850.1	15.9559	82.1665	2.21119	8.7804	4.64e-07	5.55e-06	1.98946	-1.98946	up	down	yes	OK	AT5G09300.1	protein_coding	Thiamin diphosphate-binding fold (THDP-binding) superfamily protein		Thiamin diphosphate-binding fold (THDP-binding) superfamily protein; FUNCTIONS IN: oxidoreductase activity, acting on the aldehyde or oxo group of donors, disulfide as acceptor, 3-methyl-2-oxobutanoate dehydrogenase (2-methylpropanoyl-transferring) activity; INVOLVED IN: metabolic process; LOCATED IN: mitochondrion; EXPRESSED IN: 22 plant structures; EXPRESSED DURING: 10 growth stages; CONTAINS I…
Solyc06g059870.1	15.4672	53.5694	71.4129	176.122	0.00176425	0.0112007	1.30232	-1.30232	up	down	yes	OK	_	_	_	_	_
Solyc06g059880.2	32.7484	2.00896	2.098	0.0969798	2.34e-05	0.000222516	-4.43519	4.43519	down	up	yes	OK	AT3G48560.1	protein_coding	chlorsulfuron/imidazolinone resistant 1	Catalyzes the formation of acetolactate from pyruvate, the first step in valine and isoleucine biosynthesis. Requires FAD, thiamine pyrophosphate and Mg. Inhibited by the sulphonylurea herbicide, chlorsulphuron, and the imidazolinone herbicide, imazapyr. The obtained crystal structure of acetohydroxyacid synthase AHAS, EC 2.2.1.6)in complex with herbicides of the sulphonylurea and imidazolinone f…	chlorsulfuron/imidazolinone resistant 1 (CSR1); FUNCTIONS IN: acetolactate synthase activity, pyruvate decarboxylase activity; INVOLVED IN: branched chain family amino acid biosynthetic process; LOCATED IN: chloroplast; EXPRESSED IN: 24 plant structures; EXPRESSED DURING: 15 growth stages; CONTAINS InterPro DOMAIN/s: TPP-binding enzyme, conserved site (InterPro:IPR000399), Thiamine pyrophosphate …
Solyc06g060160.1	349.69	191.209	9.38334	4.00919	0	0	-1.22679	1.22679	down	up	yes	OK	AT1G77460.1	protein_coding	Armadillo/beta-catenin-like repeat ; C2 calcium/lipid-binding domain (CaLB) protein		Armadillo/beta-catenin-like repeat ; C2 calcium/lipid-binding domain (CaLB) protein; FUNCTIONS IN: binding; INVOLVED IN: biological_process unknown; LOCATED IN: cellular_component unknown; EXPRESSED IN: 21 plant structures; EXPRESSED DURING: 13 growth stages; CONTAINS InterPro DOMAIN/s: Armadillo-like helical (InterPro:IPR011989), C2 membrane targeting protein (InterPro:IPR018029), Armadillo (Int…
Solyc06g060170.2	182.838	99.3998	13.1775	5.60228	6.71e-12	1.21e-10	-1.23399	1.23399	down	up	yes	OK	AT4G33440.1	protein_coding	Pectin lyase-like superfamily protein		Pectin lyase-like superfamily protein; FUNCTIONS IN: polygalacturonase activity; INVOLVED IN: carbohydrate metabolic process; LOCATED IN: endomembrane system; EXPRESSED IN: 16 plant structures; EXPRESSED DURING: 9 growth stages; CONTAINS InterPro DOMAIN/s: Pectin lyase fold/virulence factor (InterPro:IPR011050), Glycoside hydrolase, family 28 (InterPro:IPR000743), Pectin lyase fold (InterPro:IPR0…
Solyc06g060240.1	85.5854	50.5209	10.321	4.79579	1.56e-05	0.000152286	-1.10574	1.10574	down	up	yes	OK	_	_	_	_	_
Solyc06g060570.2	26.3642	13.5037	4.08493	1.66923	0.00748763	0.0390761	-1.29113	1.29113	down	up	yes	OK	_	_	_	_	_
Solyc06g060630.1	81.7531	44.9745	4.48109	1.93694	6.25e-06	6.48e-05	-1.21007	1.21007	down	up	yes	OK	AT2G13620.1	protein_coding	cation/hydrogen exchanger 15	member of Putative Na+/H+ antiporter family	cation/hydrogen exchanger 15 (CHX15); FUNCTIONS IN: monovalent cation:hydrogen antiporter activity, sodium:hydrogen antiporter activity; INVOLVED IN: cation transport; LOCATED IN: integral to membrane; EXPRESSED IN: male gametophyte, flower, pollen tube; EXPRESSED DURING: L mature pollen stage, M germinated pollen stage, 4 anthesis; CONTAINS InterPro DOMAIN/s: Cation/H+ exchanger (InterPro:IPR006…
Solyc06g060690.2	8.00351	28.5272	0.740981	2.18698	0.00681477	0.0360768	1.56143	-1.56143	up	down	yes	OK	_	_	_	_	_
Solyc06g060710.2	21.4139	53.3858	2.27745	4.6077	0.00587179	0.0317842	1.01663	-1.01663	up	down	yes	OK	AT4G16600.1	protein_coding	Nucleotide-diphospho-sugar transferases superfamily protein		Nucleotide-diphospho-sugar transferases superfamily protein; FUNCTIONS IN: transferase activity, transferring hexosyl groups, transferase activity, transferring glycosyl groups; INVOLVED IN: carbohydrate biosynthetic process, biosynthetic process; LOCATED IN: endomembrane system; EXPRESSED IN: 17 plant structures; EXPRESSED DURING: 11 growth stages; CONTAINS InterPro DOMAIN/s: Glycosyl transferas…
Solyc06g060910.1	139.971	81.1358	13.6634	6.06555	5.88e-09	8.52e-08	-1.17161	1.17161	down	up	yes	OK	AT4G17550.1	protein_coding	Major facilitator superfamily protein		Major facilitator superfamily protein; FUNCTIONS IN: sugar:hydrogen symporter activity; INVOLVED IN: carbohydrate transport, transmembrane transport; LOCATED IN: plasma membrane; EXPRESSED IN: 24 plant structures; EXPRESSED DURING: 14 growth stages; CONTAINS InterPro DOMAIN/s: Major facilitator superfamily (InterPro:IPR020846), Major facilitator superfamily MFS-1 (InterPro:IPR011701), Major facil…
Solyc06g061200.1	187.593	580.948	35.0973	81.6718	0	0	1.21848	-1.21848	up	down	yes	OK	AT3G50180.1	protein_coding	Plant protein of unknown function (DUF247)		Plant protein of unknown function (DUF247); INVOLVED IN: biological_process unknown; LOCATED IN: chloroplast; EXPRESSED IN: petiole, leaf; EXPRESSED DURING: LP.04 four leaves visible; CONTAINS InterPro DOMAIN/s: Protein of unknown function DUF247, plant (InterPro:IPR004158); BEST Arabidopsis thaliana protein match is: Plant protein of unknown function (DUF247) (TAIR:AT3G50120.1); Has 18820 Blast …
Solyc06g061230.2	35.987	113.864	12.9799	32.1113	2.17e-06	2.39e-05	1.3068	-1.3068	up	down	yes	OK	_	_	_	_	_
Solyc06g062370.2	9.48859	175.898	1.3249	19.2638	8.88e-16	1.89e-14	3.86194	-3.86194	up	down	yes	OK	_	_	_	_	_
Solyc06g062430.2	121.045	315.013	19.3838	39.4846	2.87e-11	4.95e-10	1.02644	-1.02644	up	down	yes	OK	AT5G56640.1	protein_coding	myo-inositol oxygenase 5	Myo-Inositol Oxygenase gene family	myo-inositol oxygenase 5 (MIOX5); FUNCTIONS IN: inositol oxygenase activity, iron ion binding; INVOLVED IN: syncytium formation; LOCATED IN: cytoplasm; EXPRESSED IN: 9 plant structures; EXPRESSED DURING: L mature pollen stage, M germinated pollen stage, 4 anthesis, petal differentiation and expansion stage; CONTAINS InterPro DOMAIN/s: Protein of unknown function DUF706 (InterPro:IPR007828); BEST …
Solyc06g062540.2	8.9552	55.0979	1.42644	6.8432	1.35e-05	0.000132662	2.26225	-2.26225	up	down	yes	OK	AT1G73010.1	protein_coding	phosphate starvation-induced gene 2		phosphate starvation-induced gene 2 (PS2); FUNCTIONS IN: phosphatase activity; INVOLVED IN: metabolic process; LOCATED IN: cellular_component unknown; EXPRESSED IN: 19 plant structures; EXPRESSED DURING: 10 growth stages; CONTAINS InterPro DOMAIN/s: Pyridoxal phosphate phosphatase, PHOSPHO2 (InterPro:IPR016965), HAD-superfamily hydrolase, subfamily IB, PSPase-like (InterPro:IPR006383), Pyridoxal …
Solyc06g062560.1	0	9.37223	0	1.4762	0.00110149	0.00737929	0.561888	-0.561888	up	down	yes	OK	AT1G73010.1	protein_coding	phosphate starvation-induced gene 2		phosphate starvation-induced gene 2 (PS2); FUNCTIONS IN: phosphatase activity; INVOLVED IN: metabolic process; LOCATED IN: cellular_component unknown; EXPRESSED IN: 19 plant structures; EXPRESSED DURING: 10 growth stages; CONTAINS InterPro DOMAIN/s: Pyridoxal phosphate phosphatase, PHOSPHO2 (InterPro:IPR016965), HAD-superfamily hydrolase, subfamily IB, PSPase-like (InterPro:IPR006383), Pyridoxal …
Solyc06g062750.2	115.993	58.024	13.9631	5.48369	6.15e-09	8.9e-08	-1.3484	1.3484	down	up	yes	OK	_	_	_	_	_
Solyc06g062820.2	2872.66	1527.02	128.717	53.9909	0	0	-1.25341	1.25341	down	up	yes	OK	AT5G28065.1	transposable_element_gene	transposable element gene	CACTA-like transposase family (En/Spm), has a 6.4e-100 P-value blast match to GB:AAD55677 putative transposase protein (CACTA-element) transposon= Shooter (Zea mays)	CACTA-like transposase family (En/Spm), has a 6.4e-100 P-value blast match to GB:AAD55677 putative transposase protein (CACTA-element) transposon="Shooter" (Zea mays)
Solyc06g062910.2	183.224	116.485	65.2062	32.446	3.86e-09	5.69e-08	-1.00697	1.00697	down	up	yes	OK	_	_	_	_	_
Solyc06g063050.2	1033.49	477.171	55.9283	20.5607	0	0	-1.44369	1.44369	down	up	yes	OK	AT1G17360.1	protein_coding			BEST Arabidopsis thaliana protein match is: COP1-interacting protein-related (TAIR:AT1G72410.1); Has 9949 Blast hits to 7480 proteins in 576 species: Archae - 12; Bacteria - 1007; Metazoa - 3636; Fungi - 982; Plants - 444; Viruses - 50; Other Eukaryotes - 3818 (source: NCBI BLink).
Solyc06g063060.2	8285.59	3572.35	1413.7	474.414	0	0	-1.57526	1.57526	down	up	yes	OK	_	_	_	_	_
Solyc06g063120.2	19.9225	8.58611	1.5926	0.547037	0.00885543	0.0450296	-1.54167	1.54167	down	up	yes	OK	AT1G53770.1	protein_coding	O-fucosyltransferase family protein		O-fucosyltransferase family protein; FUNCTIONS IN: molecular_function unknown; INVOLVED IN: biological_process unknown; LOCATED IN: plasma membrane; EXPRESSED IN: 24 plant structures; EXPRESSED DURING: 14 growth stages; CONTAINS InterPro DOMAIN/s: GDP-fucose protein O-fucosyltransferase (InterPro:IPR019378); BEST Arabidopsis thaliana protein match is: O-fucosyltransferase family protein (TAIR:AT1…
Solyc06g063150.2	414.715	176.299	24.0697	8.00369	0	0	-1.58848	1.58848	down	up	yes	OK	AT3G14350.1	protein_coding	STRUBBELIG-receptor family 7		STRUBBELIG-receptor family 7 (SRF7); FUNCTIONS IN: protein serine/threonine kinase activity, protein kinase activity, ATP binding; INVOLVED IN: transmembrane receptor protein tyrosine kinase signaling pathway, protein amino acid phosphorylation; LOCATED IN: cytosol, nucleus, plasma membrane; EXPRESSED IN: 23 plant structures; EXPRESSED DURING: 13 growth stages; CONTAINS InterPro DOMAIN/s: Protein…
Solyc06g063360.2	5009.04	2379.21	276.763	103.054	0	0	-1.42525	1.42525	down	up	yes	OK	AT1G78980.1	protein_coding	STRUBBELIG-receptor family 5		STRUBBELIG-receptor family 5 (SRF5); FUNCTIONS IN: protein serine/threonine kinase activity, kinase activity, ATP binding; INVOLVED IN: transmembrane receptor protein tyrosine kinase signaling pathway, protein amino acid phosphorylation; LOCATED IN: endomembrane system; EXPRESSED IN: 7 plant structures; EXPRESSED DURING: L mature pollen stage, M germinated pollen stage, 4 anthesis, petal differen…
Solyc06g064520.2	39.8322	150.716	4.01116	11.6808	1.98e-09	3e-08	1.54205	-1.54205	up	down	yes	OK	_	_	_	_	_
Solyc06g064660.2	567.864	284.259	31.5948	12.427	0	0	-1.34621	1.34621	down	up	yes	OK	AT1G33770.1	protein_coding	Protein kinase superfamily protein		Protein kinase superfamily protein; FUNCTIONS IN: protein serine/threonine kinase activity, protein kinase activity, kinase activity, ATP binding; INVOLVED IN: protein amino acid phosphorylation, N-terminal protein myristoylation; LOCATED IN: cellular_component unknown; EXPRESSED IN: 7 plant structures; EXPRESSED DURING: 6 growth stages; CONTAINS InterPro DOMAIN/s: Protein kinase, ATP binding sit…
Solyc06g064840.2	69.224	33.2702	12.692	5.02847	1.14e-05	0.000113385	-1.33573	1.33573	down	up	yes	OK	_	_	_	_	_
Solyc06g064910.2	2585.76	1500.87	90.7085	41.5637	0	0	-1.12591	1.12591	down	up	yes	OK	_	_	_	_	_
Solyc06g065380.2	333.09	191.864	24.5147	11.0697	0	0	-1.14703	1.14703	down	up	yes	OK	AT4G09570.1	protein_coding	calcium-dependent protein kinase 4	Encodes a member of Calcium Dependent Protein Kinase (CDPK) gene family.Positive regulator of ABA signaling. Phosphorylates ABA responsive transcription factors ABF1 and ABF4.	calcium-dependent protein kinase 4 (CPK4); CONTAINS InterPro DOMAIN/s: Protein kinase, ATP binding site (InterPro:IPR017441), EF-Hand 1, calcium-binding site (InterPro:IPR018247), Serine/threonine-protein kinase domain (InterPro:IPR002290), Calcium-binding EF-hand (InterPro:IPR002048), EF-hand-like domain (InterPro:IPR011992), EF-hand (InterPro:IPR018248), Serine/threonine-protein kinase-like dom…
Solyc06g065740.2	1302.1	785.005	189.071	90.2384	0	0	-1.06711	1.06711	down	up	yes	OK	AT1G15880.1	protein_coding	golgi snare 11	Golgi SNARE 11 protein (GOS11)	golgi snare 11 (GOS11); BEST Arabidopsis thaliana protein match is: golgi snare 12 (TAIR:AT2G45200.1); Has 412 Blast hits to 412 proteins in 171 species: Archae - 0; Bacteria - 0; Metazoa - 161; Fungi - 123; Plants - 99; Viruses - 0; Other Eukaryotes - 29 (source: NCBI BLink).
Solyc06g065830.1	74.2446	38.3711	5.39686	2.23749	9.49e-06	9.59e-05	-1.27024	1.27024	down	up	yes	OK	AT5G35160.2	protein_coding	Endomembrane protein 70 protein family		Endomembrane protein 70 protein family; CONTAINS InterPro DOMAIN/s: Nonaspanin (TM9SF) (InterPro:IPR004240); BEST Arabidopsis thaliana protein match is: Endomembrane protein 70 protein family (TAIR:AT4G12650.1).
Solyc06g065900.2	447.783	272.546	97.9331	46.1311	0	0	-1.08606	1.08606	down	up	yes	OK	_	_	_	_	_
Solyc06g065910.2	126.433	64.6011	7.37188	2.99968	4.12e-09	6.05e-08	-1.29722	1.29722	down	up	yes	OK	AT2G25290.3	protein_coding	Octicosapeptide/Phox/Bem1p (PB1) domain-containing protein / tetratricopeptide repeat (TPR)-containing protein		Octicosapeptide/Phox/Bem1p (PB1) domain-containing protein / tetratricopeptide repeat (TPR)-containing protein; FUNCTIONS IN: binding; INVOLVED IN: biological_process unknown; LOCATED IN: cellular_component unknown; CONTAINS InterPro DOMAIN/s: Octicosapeptide/Phox/Bem1p (InterPro:IPR000270), Tetratricopeptide-like helical (InterPro:IPR011990), Tetratricopeptide repeat-containing (InterPro:IPR0130…
Solyc06g066010.2	18.9516	68.3047	2.72381	7.67867	6.55e-05	0.000579143	1.49523	-1.49523	up	down	yes	OK	_	_	_	_	_
Solyc06g066020.2	1.00284	24.4482	0.167168	3.35278	0.00325003	0.0190505	4.32599	-4.32599	up	down	yes	OK	AT1G15580.1	protein_coding	indole-3-acetic acid inducible 5	auxin induced protein	indole-3-acetic acid inducible 5 (IAA5); FUNCTIONS IN: sequence-specific DNA binding transcription factor activity; INVOLVED IN: response to auxin stimulus, response to cyclopentenone, response to brassinosteroid stimulus; LOCATED IN: nucleus; EXPRESSED IN: flower; EXPRESSED DURING: petal differentiation and expansion stage; CONTAINS InterPro DOMAIN/s: Aux/IAA-ARF-dimerisation (InterPro:IPR011525…
Solyc06g066120.2	774.504	443.735	57.5558	26.1179	0	0	-1.13992	1.13992	down	up	yes	OK	AT3G43860.1	protein_coding	glycosyl hydrolase 9A4		glycosyl hydrolase 9A4 (GH9A4); FUNCTIONS IN: hydrolase activity, hydrolyzing O-glycosyl compounds, catalytic activity; INVOLVED IN: carbohydrate metabolic process; LOCATED IN: endomembrane system; EXPRESSED IN: 9 plant structures; EXPRESSED DURING: L mature pollen stage, M germinated pollen stage, 4 anthesis, C globular stage, petal differentiation and expansion stage; CONTAINS InterPro DOMAIN/s…
Solyc06g066640.2	35.3641	110.737	8.06168	19.6485	3.98e-06	4.24e-05	1.28527	-1.28527	up	down	yes	OK	AT1G52230.1	protein_coding	photosystem I subunit H2		photosystem I subunit H2 (PSAH2); FUNCTIONS IN: molecular_function unknown; INVOLVED IN: photosynthesis; LOCATED IN: in 6 components; EXPRESSED IN: 21 plant structures; EXPRESSED DURING: 13 growth stages; CONTAINS InterPro DOMAIN/s: Photosystem I reaction centre subunit VI (InterPro:IPR004928); BEST Arabidopsis thaliana protein match is: photosystem I subunit H-1 (TAIR:AT3G16140.1); Has 102 Blast…
Solyc06g067980.2	283.21	144.89	109.869	42.6681	0	0	-1.36455	1.36455	down	up	yes	OK	AT1G52680.1	protein_coding	late embryogenesis abundant protein-related / LEA protein-related		late embryogenesis abundant protein-related / LEA protein-related; Has 75 Blast hits to 75 proteins in 15 species: Archae - 0; Bacteria - 0; Metazoa - 0; Fungi - 0; Plants - 75; Viruses - 0; Other Eukaryotes - 0 (source: NCBI BLink).
Solyc06g068040.2	19.9608	6.25399	1.80772	0.442795	0.00214248	0.0132749	-2.02946	2.02946	down	up	yes	OK	AT3G59850.1	protein_coding	Pectin lyase-like superfamily protein		Pectin lyase-like superfamily protein; FUNCTIONS IN: polygalacturonase activity; INVOLVED IN: carbohydrate metabolic process; LOCATED IN: endomembrane system; EXPRESSED IN: embryo, pedicel; EXPRESSED DURING: 4 anthesis, C globular stage; CONTAINS InterPro DOMAIN/s: Pectin lyase fold/virulence factor (InterPro:IPR011050), Pectin lyase fold (InterPro:IPR012334), Glycoside hydrolase, family 28 (Inte…
Solyc06g068110.2	87.6614	32.449	19.689	5.58086	8.5e-10	1.32e-08	-1.81883	1.81883	down	up	yes	OK	_	_	_	_	_
Solyc06g068120.2	1005.56	537.108	153.568	63.9632	0	0	-1.26356	1.26356	down	up	yes	OK	AT3G15770.1	protein_coding			unknown protein; BEST Arabidopsis thaliana protein match is: unknown protein (TAIR:AT5G25360.2); Has 143 Blast hits to 143 proteins in 25 species: Archae - 0; Bacteria - 0; Metazoa - 0; Fungi - 0; Plants - 136; Viruses - 0; Other Eukaryotes - 7 (source: NCBI BLink).
Solyc06g068150.2	48.2923	28.7718	6.10545	2.82316	0.00112119	0.00749791	-1.11279	1.11279	down	up	yes	OK	_	_	_	_	_
Solyc06g068570.2	17.4282	56.4868	2.02095	5.30253	0.000430963	0.00320234	1.39165	-1.39165	up	down	yes	OK	AT1G16060.1	protein_coding	ARIA-interacting double AP2 domain protein	Encodes ADAP, an AP2-domain protein that interacts with ARIA. ADAP is a positive regulator of the ABA response and is also involved in regulating seedling growth.	ARIA-interacting double AP2 domain protein (ADAP); CONTAINS InterPro DOMAIN/s: DNA-binding, integrase-type (InterPro:IPR016177), Pathogenesis-related transcriptional factor/ERF, DNA-binding (InterPro:IPR001471); BEST Arabidopsis thaliana protein match is: Integrase-type DNA-binding superfamily protein (TAIR:AT1G79700.2); Has 6422 Blast hits to 4728 proteins in 256 species: Archae - 0; Bacteria - …
Solyc06g068900.2	124.999	64.837	16.8879	6.89124	4.72e-09	6.89e-08	-1.29315	1.29315	down	up	yes	OK	_	_	_	_	_
Solyc06g069080.2	162.35	101.479	6.05649	2.95809	1.61e-08	2.24e-07	-1.03382	1.03382	down	up	yes	OK	AT2G43040.1	protein_coding	tetratricopeptide repeat (TPR)-containing protein	encodes a calmodulin-binding protein that is expressed specifically in pollen and is required for pollen development.	no pollen germination 1 (NPG1); CONTAINS InterPro DOMAIN/s: Tetratricopeptide-like helical (InterPro:IPR011990), Tetratricopeptide repeat-containing (InterPro:IPR013026), Tetratricopeptide repeat (InterPro:IPR019734); BEST Arabidopsis thaliana protein match is: no pollen germination related 2 (TAIR:AT4G28600.1); Has 573 Blast hits to 561 proteins in 155 species: Archae - 29; Bacteria - 89; Metazo…
Solyc06g069130.2	1262.59	542.148	48.6697	16.6262	0	0	-1.54957	1.54957	down	up	yes	OK	AT1G73860.1	protein_coding	P-loop containing nucleoside triphosphate hydrolases superfamily protein		P-loop containing nucleoside triphosphate hydrolases superfamily protein; FUNCTIONS IN: microtubule motor activity, ATP binding; INVOLVED IN: microtubule-based movement; LOCATED IN: chloroplast; EXPRESSED IN: petal, sepal, male gametophyte, flower, pollen tube; EXPRESSED DURING: L mature pollen stage, M germinated pollen stage, 4 anthesis, petal differentiation and expansion stage; CONTAINS Inter…
Solyc06g069320.2	5109.3	2675.5	743.926	305.573	0	0	-1.28364	1.28364	down	up	yes	OK	_	_	_	_	_
Solyc06g069410.2	1119.34	646.413	125.757	56.5705	0	0	-1.15252	1.15252	down	up	yes	OK	AT5G17400.1	protein_coding	endoplasmic reticulum-adenine nucleotide transporter 1	This gene is predicted to encode an ER-localized adenine nucleotide transporter with six putative transmembrane helices. It appears to act as a ATP:ADP antiporter when expressed in E.coli plasma membranes. Transcript levels for several ER-localized chaperones (e.g. BIP1/2) and other ATP-requiring ER proteins (e.g. CPK2) are reduced in er-ant1 knock-out lines, suggesting a lack of adequate ATP tra…	endoplasmic reticulum-adenine nucleotide transporter 1 (ER-ANT1); CONTAINS InterPro DOMAIN/s: Mitochondrial carrier protein (InterPro:IPR002067), Mitochondrial substrate carrier (InterPro:IPR001993), Mitochondrial substrate/solute carrier (InterPro:IPR018108), Adenine nucleotide translocator 1 (InterPro:IPR002113); BEST Arabidopsis thaliana protein match is: ADP/ATP carrier 3 (TAIR:AT4G28390.1); …
Solyc06g069620.1	2833.19	1458.63	247.044	101.57	0	0	-1.28229	1.28229	down	up	yes	OK	_	_	_	_	_
Solyc06g069660.1	33.0902	7.69518	4.91423	0.894185	2.91e-05	0.000272264	-2.45832	2.45832	down	up	yes	OK	AT5G07740.1	protein_coding	actin binding		actin binding; FUNCTIONS IN: actin binding; INVOLVED IN: cellular component organization, actin cytoskeleton organization; EXPRESSED IN: shoot apex, stem; CONTAINS InterPro DOMAIN/s: Actin-binding FH2/DRF autoregulatory (InterPro:IPR003104), C2 calcium/lipid-binding domain, CaLB (InterPro:IPR008973), Tensin phosphatase, C2 domain (InterPro:IPR014020), Actin-binding FH2 (InterPro:IPR015425); BEST …
Solyc06g069670.2	136.209	50.1017	5.10676	1.49597	1.62e-13	3.15e-12	-1.77133	1.77133	down	up	yes	OK	AT5G07650.1	protein_coding	Actin-binding FH2 protein		Actin-binding FH2 protein; FUNCTIONS IN: actin binding; INVOLVED IN: cellular component organization, actin cytoskeleton organization; LOCATED IN: chloroplast; CONTAINS InterPro DOMAIN/s: Actin-binding FH2/DRF autoregulatory (InterPro:IPR003104), Actin-binding FH2 (InterPro:IPR015425); BEST Arabidopsis thaliana protein match is: formin homology 2 domain-containing protein / FH2 domain-containing …
Solyc06g069730.2	1.99289	35.5498	0.311009	4.33575	0.000295161	0.00229159	3.80125	-3.80125	up	down	yes	OK	AT3G47470.1	protein_coding	light-harvesting chlorophyll-protein complex I subunit A4	Encodes a chlorophyll a/b-binding protein that is more similar to the PSI Cab proteins than the PSII cab proteins. The predicted protein is about 20 amino acids shorter than most known Cab proteins.	light-harvesting chlorophyll-protein complex I subunit A4 (LHCA4); FUNCTIONS IN: chlorophyll binding; INVOLVED IN: response to karrikin, photosynthesis; LOCATED IN: in 7 components; EXPRESSED IN: 24 plant structures; EXPRESSED DURING: 14 growth stages; CONTAINS InterPro DOMAIN/s: Chlorophyll A-B binding protein (InterPro:IPR001344); BEST Arabidopsis thaliana protein match is: photosystem I light …
Solyc06g069870.2	145.905	69.8506	9.93943	3.71627	1.37e-11	2.41e-10	-1.41931	1.41931	down	up	yes	OK	AT1G26850.2	protein_coding	S-adenosyl-L-methionine-dependent methyltransferases superfamily protein		S-adenosyl-L-methionine-dependent methyltransferases superfamily protein; LOCATED IN: Golgi apparatus, membrane; EXPRESSED IN: 25 plant structures; EXPRESSED DURING: 15 growth stages; CONTAINS InterPro DOMAIN/s: Protein of unknown function DUF248, methyltransferase putative (InterPro:IPR004159); BEST Arabidopsis thaliana protein match is: S-adenosyl-L-methionine-dependent methyltransferases super…
Solyc06g070920.2	6529.18	2793.61	392.236	131.062	0	0	-1.58147	1.58147	down	up	yes	OK	AT3G47780.1	protein_coding	ABC2 homolog 6	member of ATH subfamily	ABC2 homolog 6 (ATH6); FUNCTIONS IN: ATPase activity, coupled to transmembrane movement of substances, transporter activity; INVOLVED IN: response to cyclopentenone; LOCATED IN: plasma membrane; EXPRESSED IN: 12 plant structures; EXPRESSED DURING: 8 growth stages; CONTAINS InterPro DOMAIN/s: ATPase, AAA+ type, core (InterPro:IPR003593), ABC transporter-like (InterPro:IPR003439), ABC transporter, …
Solyc06g070930.2	1666.68	736.653	292.759	101.636	0	0	-1.5263	1.5263	down	up	yes	OK	_	_	_	_	_
Solyc06g070940.2	4904.39	2338.1	208.652	78.001	0	0	-1.41953	1.41953	down	up	yes	OK	AT3G47730.1	protein_coding	ATP-binding cassette A2	member of ATH subfamily	ATP-binding cassette A2 (ABCA2); FUNCTIONS IN: ATPase activity, coupled to transmembrane movement of substances, transporter activity; INVOLVED IN: response to cyclopentenone; LOCATED IN: mitochondrion; EXPRESSED IN: 24 plant structures; EXPRESSED DURING: 15 growth stages; CONTAINS InterPro DOMAIN/s: ATPase, AAA+ type, core (InterPro:IPR003593), ABC transporter-like (InterPro:IPR003439), ABC tran…
Solyc06g071190.2	1078.31	600.504	63.185	27.7617	0	0	-1.18649	1.18649	down	up	yes	OK	AT1G18990.1	protein_coding	Protein of unknown function, DUF593		Protein of unknown function, DUF593; FUNCTIONS IN: molecular_function unknown; INVOLVED IN: biological_process unknown; LOCATED IN: endomembrane system; EXPRESSED IN: 9 plant structures; EXPRESSED DURING: L mature pollen stage, M germinated pollen stage, 4 anthesis, C globular stage, petal differentiation and expansion stage; CONTAINS InterPro DOMAIN/s: Protein of unknown function DUF593 (InterPr…
Solyc06g071400.2	33689	19151.1	4964.68	2227.34	0	0	-1.15638	1.15638	down	up	yes	OK	_	_	_	_	_
Solyc06g071480.2	34.3229	109.025	3.868	9.65808	2.94e-06	3.18e-05	1.32015	-1.32015	up	down	yes	OK	AT5G62940.1	protein_coding	Dof-type zinc finger DNA-binding family protein	HCA2 induces the formation of interfascicular cambium and regulates vascular tissue development in the aerial parts of the plant. Evidence from both gain of function and dominant negative alleles.	HIGH CAMBIAL ACTIVITY2 (HCA2); CONTAINS InterPro DOMAIN/s: Zinc finger, Dof-type (InterPro:IPR003851); BEST Arabidopsis thaliana protein match is: TARGET OF MONOPTEROS 6 (TAIR:AT5G60200.1); Has 1915 Blast hits to 1778 proteins in 135 species: Archae - 0; Bacteria - 49; Metazoa - 135; Fungi - 61; Plants - 1116; Viruses - 0; Other Eukaryotes - 554 (source: NCBI BLink).
Solyc06g071810.1	31.9054	81.7121	2.3525	4.72098	0.000848228	0.00584625	1.00489	-1.00489	up	down	yes	OK	AT2G31880.1	protein_coding	Leucine-rich repeat protein kinase family protein	Encodes a putative leucine rich repeat transmembrane protein that is expressed in response to Pseudomonas syringae. Expression of SRRLK may be required for silencing via lsiRNAs. Regulates cell death and innate immunity.	SUPPRESSOR OF BIR1 1 (SOBIR1); FUNCTIONS IN: protein serine/threonine kinase activity, kinase activity, ATP binding; INVOLVED IN: protein amino acid phosphorylation, transmembrane receptor protein tyrosine kinase signaling pathway, positive regulation of defense response, negative regulation of floral organ abscission, positive regulation of cell death; LOCATED IN: plasma membrane; EXPRESSED IN: …
Solyc06g072230.1	14.4644	57.9192	4.62343	14.3323	0.000118593	0.000997958	1.63223	-1.63223	up	down	yes	OK	_	_	_	_	_
Solyc06g072320.2	2725.86	1315.02	196.032	74.4403	0	0	-1.39693	1.39693	down	up	yes	OK	AT5G23670.2	protein_coding	long chain base2	Encodes the LCB2 subunit of serine palmitoyltransferase, an enzyme involved in sphingosine biosynthesis. The protein is localized to the endoplasmic reticulum.	long chain base2 (LCB2); CONTAINS InterPro DOMAIN/s: Aminotransferase, class I/classII (InterPro:IPR004839), Pyridoxal phosphate-dependent transferase, major domain (InterPro:IPR015424), Aminotransferase, class-II, pyridoxal-phosphate binding site (InterPro:IPR001917), Pyridoxal phosphate-dependent transferase, major region, subdomain 1 (InterPro:IPR015421); BEST Arabidopsis thaliana protein matc…
Solyc06g072350.2	280.828	115.035	57.9292	18.8516	0	0	-1.6196	1.6196	down	up	yes	OK	_	_	_	_	_
Solyc06g072420.2	30258	14349.4	3033.66	1135.42	0	0	-1.41783	1.41783	down	up	yes	OK	AT2G01890.1	protein_coding	purple acid phosphatase 8	Encodes a purple acid phosphatase (PAP) belonging to the low molecular weight plant PAP group.	purple acid phosphatase 8 (PAP8); FUNCTIONS IN: protein serine/threonine phosphatase activity, acid phosphatase activity; INVOLVED IN: dephosphorylation; LOCATED IN: endomembrane system; EXPRESSED IN: 22 plant structures; EXPRESSED DURING: 12 growth stages; CONTAINS InterPro DOMAIN/s: Metallophosphoesterase (InterPro:IPR004843); BEST Arabidopsis thaliana protein match is: purple acid phosphatase …
Solyc06g072510.2	171.625	93.3556	20.1021	8.4417	1.51e-11	2.66e-10	-1.25174	1.25174	down	up	yes	OK	AT5G14040.1	protein_coding	phosphate transporter 3;1		phosphate transporter 3;1 (PHT3;1); FUNCTIONS IN: binding; INVOLVED IN: transport, transmembrane transport; LOCATED IN: in 6 components; EXPRESSED IN: 27 plant structures; EXPRESSED DURING: 16 growth stages; CONTAINS InterPro DOMAIN/s: Mitochondrial substrate carrier (InterPro:IPR001993), Mitochondrial substrate/solute carrier (InterPro:IPR018108); BEST Arabidopsis thaliana protein match is: phos…
Solyc06g072590.2	1711.83	886.763	268.825	109.802	0	0	-1.29176	1.29176	down	up	yes	OK	_	_	_	_	_
Solyc06g072740.1	59.266	33.4623	10.022	4.4147	0.000149782	0.00123508	-1.18278	1.18278	down	up	yes	OK	_	_	_	_	_
Solyc06g072910.2	16.8884	6.69945	4.69285	1.39626	0.0079316	0.0410214	-1.7489	1.7489	down	up	yes	OK	_	_	_	_	_
Solyc06g072920.1	30.3564	13.8269	3.8953	1.38997	0.00149244	0.00965788	-1.48668	1.48668	down	up	yes	OK	AT1G25480.1	protein_coding	Aluminium activated malate transporter family protein		Aluminium activated malate transporter family protein; FUNCTIONS IN: molecular_function unknown; INVOLVED IN: response to aluminum ion; LOCATED IN: cellular_component unknown; CONTAINS InterPro DOMAIN/s: Malate transporter, aliminium toerance (InterPro:IPR020966); BEST Arabidopsis thaliana protein match is: Aluminium activated malate transporter family protein (TAIR:AT1G68600.1); Has 866 Blast hi…
Solyc06g073010.2	26037.6	15260.3	5739.47	2687.97	0	0	-1.0944	1.0944	down	up	yes	OK	_	_	_	_	_
Solyc06g073050.2	133.239	375.989	7.99779	17.6981	3.33e-15	6.95e-14	1.14592	-1.14592	up	down	yes	OK	AT5G24590.2	protein_coding	TCV-interacting protein	Member of NAc protein family. Interacts with turnip crinkle virus (TCV) capsid protein. Transcription factor involved in regulating the defense response of Arabidopsis to TCV.	TCV-interacting protein (TIP); CONTAINS InterPro DOMAIN/s: No apical meristem (NAM) protein (InterPro:IPR003441); BEST Arabidopsis thaliana protein match is: NAC domain containing protein 62 (TAIR:AT3G49530.1); Has 2952 Blast hits to 2945 proteins in 75 species: Archae - 0; Bacteria - 0; Metazoa - 0; Fungi - 0; Plants - 2952; Viruses - 0; Other Eukaryotes - 0 (source: NCBI BLink).
Solyc06g073080.2	576.145	273.105	71.1645	26.6121	0	0	-1.41908	1.41908	down	up	yes	OK	AT5G24530.1	protein_coding	2-oxoglutarate (2OG) and Fe(II)-dependent oxygenase superfamily protein	Encodes a putative 2OG-Fe(II) oxygenase that is defense-associated but required for susceptibility to downy mildew.	DOWNY MILDEW RESISTANT 6 (DMR6); FUNCTIONS IN: oxidoreductase activity, acting on paired donors, with incorporation or reduction of molecular oxygen, 2-oxoglutarate as one donor, and incorporation of one atom each of oxygen into both donors, oxidoreductase activity; INVOLVED IN: response to fungus, response to bacterium, flavonoid biosynthetic process; LOCATED IN: cellular_component unknown; EXPR…
Solyc06g073350.2	4129.18	2070.85	321.822	126.225	0	0	-1.35027	1.35027	down	up	yes	OK	AT3G57530.1	protein_coding	calcium-dependent protein kinase 32	Calcium-dependent Protein Kinase. ABA signaling component that regulates the ABA-responsive gene expression via ABF4. AtCPK32 has autophosphorylation activity and can phosphorylate ABF4 in vitro	calcium-dependent protein kinase 32 (CPK32); FUNCTIONS IN: protein binding, calcium-dependent protein kinase C activity, calmodulin-dependent protein kinase activity, kinase activity; INVOLVED IN: response to salt stress, protein amino acid phosphorylation, N-terminal protein myristoylation, abscisic acid mediated signaling pathway; LOCATED IN: nucleus, plasma membrane, cytoplasm; EXPRESSED IN: 2…
Solyc06g073940.2	27.4437	85.4594	3.51881	8.92473	2.22e-05	0.000211264	1.34272	-1.34272	up	down	yes	OK	_	_	_	_	_
Solyc06g074030.1	29.4942	134.39	6.21056	20.9411	2.26e-09	3.41e-08	1.75354	-1.75354	up	down	yes	OK	AT5G22250.1	protein_coding	Polynucleotidyl transferase, ribonuclease H-like superfamily protein		Polynucleotidyl transferase, ribonuclease H-like superfamily protein; FUNCTIONS IN: ribonuclease activity, nucleic acid binding; INVOLVED IN: RNA modification; LOCATED IN: nucleus; EXPRESSED IN: 21 plant structures; EXPRESSED DURING: 11 growth stages; CONTAINS InterPro DOMAIN/s: Ribonuclease CAF1 (InterPro:IPR006941), Polynucleotidyl transferase, ribonuclease H fold (InterPro:IPR012337); BEST Ara…
Solyc06g074270.1	174.179	91.3552	34.5728	14.3455	9.81e-12	1.75e-10	-1.26904	1.26904	down	up	yes	OK	_	_	_	_	_
Solyc06g074530.1	46.7881	163.18	4.68606	12.2456	6.94e-09	9.98e-08	1.38582	-1.38582	up	down	yes	OK	AT1G08250.1	protein_coding	arogenate dehydratase 6	Encodes a plastid-localized arogenate dehydratase involved in phenylalanine biosynthesis. Although this enzyme has sequence similarity to prephenate dehydratases, it is 98 times more active with arogenate than prephenate in enzymatic assays.	arogenate dehydratase 6 (ADT6); FUNCTIONS IN: arogenate dehydratase activity, prephenate dehydratase activity; INVOLVED IN: L-phenylalanine biosynthetic process; LOCATED IN: chloroplast; EXPRESSED IN: 21 plant structures; EXPRESSED DURING: 13 growth stages; CONTAINS InterPro DOMAIN/s: Prephenate dehydratase (InterPro:IPR001086), Prephenate dehydratase, conserved site (InterPro:IPR018528); BEST Ar…
Solyc06g074730.2	759.871	440.076	29.2343	13.2272	0	0	-1.14415	1.14415	down	up	yes	OK	AT5G43810.2	protein_coding	Stabilizer of iron transporter SufD / Polynucleotidyl transferase	Encodes a member of the EIF2C (elongation initiation factor 2c)/ Argonaute class of proteins. Required to establish the central-peripheral organization of the embryo apex. Along with WUS and CLV genes, controls the relative organization of central zone and peripheral zone cells in meristems. Acts in embryonic provascular tissue potentiating WUSCHEL function during meristem development in the embr…	ZWILLE (ZLL); CONTAINS InterPro DOMAIN/s: Domain of unknown function DUF1785 (InterPro:IPR014811), Stem cell self-renewal protein Piwi (InterPro:IPR003165), Argonaute/Dicer protein, PAZ (InterPro:IPR003100), Polynucleotidyl transferase, ribonuclease H fold (InterPro:IPR012337); BEST Arabidopsis thaliana protein match is: Stabilizer of iron transporter SufD / Polynucleotidyl transferase (TAIR:AT1G…
Solyc06g075020.2	142.871	73.2135	5.19596	2.11731	4.21e-10	6.7e-09	-1.29516	1.29516	down	up	yes	OK	AT5G60740.1	protein_coding	ABC transporter family protein		ABC transporter family protein; FUNCTIONS IN: ATPase activity, coupled to transmembrane movement of substances; LOCATED IN: endomembrane system; EXPRESSED IN: 10 plant structures; EXPRESSED DURING: L mature pollen stage, M germinated pollen stage, 4 anthesis, C globular stage, petal differentiation and expansion stage; CONTAINS InterPro DOMAIN/s: ATPase, AAA+ type, core (InterPro:IPR003593), ABC …
Solyc06g075220.1	12.4587	39.9521	2.88285	7.18687	0.00487614	0.0270723	1.31787	-1.31787	up	down	yes	OK	_	_	_	_	_
Solyc06g075320.2	22.3912	9.82645	1.99238	0.687386	0.00541834	0.0296241	-1.5353	1.5353	down	up	yes	OK	_	_	_	_	_
Solyc06g075400.2	1456.14	839.596	77.2905	34.607	0	0	-1.15923	1.15923	down	up	yes	OK	AT2G28520.1	protein_coding	vacuolar proton ATPase A1	Vacuolar proton ATPase subunit VHA-a isoform 1. Localized in the trans-Golgi network.	vacuolar proton ATPase A1 (VHA-A1); FUNCTIONS IN: ATPase activity; INVOLVED IN: ATP synthesis coupled proton transport; LOCATED IN: trans-Golgi network transport vesicle membrane, vacuole; EXPRESSED IN: 25 plant structures; EXPRESSED DURING: 13 growth stages; CONTAINS InterPro DOMAIN/s: ATPase, V0/A0 complex, 116kDa subunit (InterPro:IPR002490); BEST Arabidopsis thaliana protein match is: vacuola…
Solyc06g075550.2	2086.14	1180.71	174.774	77.5765	0	0	-1.1718	1.1718	down	up	yes	OK	AT1G07870.1	protein_coding	Protein kinase superfamily protein		Protein kinase superfamily protein; FUNCTIONS IN: protein serine/threonine kinase activity, protein kinase activity, kinase activity, ATP binding; INVOLVED IN: response to salt stress, N-terminal protein myristoylation; LOCATED IN: plasma membrane; EXPRESSED IN: 24 plant structures; EXPRESSED DURING: 13 growth stages; CONTAINS InterPro DOMAIN/s: Protein kinase, ATP binding site (InterPro:IPR01744…
Solyc06g075560.1	47.3854	29.6977	4.48964	2.21515	0.00254057	0.0153966	-1.0192	1.0192	down	up	yes	OK	AT4G23490.1	protein_coding	Protein of unknown function (DUF604)		Protein of unknown function (DUF604); CONTAINS InterPro DOMAIN/s: Protein of unknown function DUF604 (InterPro:IPR006740); BEST Arabidopsis thaliana protein match is: Protein of unknown function (DUF604) (TAIR:AT4G11350.1); Has 30201 Blast hits to 17322 proteins in 780 species: Archae - 12; Bacteria - 1396; Metazoa - 17338; Fungi - 3422; Plants - 5037; Viruses - 0; Other Eukaryotes - 2996 (source…
Solyc06g075580.2	2287.5	1161.68	76.0151	30.6975	0	0	-1.30816	1.30816	down	up	yes	OK	AT3G45850.2	protein_coding	P-loop containing nucleoside triphosphate hydrolases superfamily protein		P-loop containing nucleoside triphosphate hydrolases superfamily protein; FUNCTIONS IN: microtubule motor activity, ATP binding; INVOLVED IN: microtubule-based movement; EXPRESSED IN: 23 plant structures; EXPRESSED DURING: 13 growth stages; CONTAINS InterPro DOMAIN/s: Kinesin, motor region, conserved site (InterPro:IPR019821), Kinesin, motor domain (InterPro:IPR001752); BEST Arabidopsis thaliana …
Solyc06g075690.2	12.9921	94.019	1.0117	4.98036	7.24e-08	9.46e-07	2.29947	-2.29947	up	down	yes	OK	AT5G59790.1	protein_coding	Domain of unknown function (DUF966)		CONTAINS InterPro DOMAIN/s: Protein of unknown function DUF966 (InterPro:IPR010369), Uncharacterised conserved protein UCP031043 (InterPro:IPR021182); BEST Arabidopsis thaliana protein match is: Domain of unknown function (DUF966) (TAIR:AT3G46110.1); Has 1807 Blast hits to 1807 proteins in 277 species: Archae - 0; Bacteria - 0; Metazoa - 736; Fungi - 347; Plants - 385; Viruses - 0; Other Eukaryot…
Solyc06g075780.1	6.01063	31.89	2.98892	12.6951	0.00114373	0.00762475	2.08658	-2.08658	up	down	yes	OK	_	_	_	_	_
Solyc06g076020.2	69.5437	460.295	4.02145	19.6195	0	0	2.2865	-2.2865	up	down	yes	OK	AT5G02490.1	protein_coding	Heat shock protein 70 (Hsp 70) family protein		Heat shock protein 70 (Hsp 70) family protein; FUNCTIONS IN: protein binding; INVOLVED IN: protein folding, response to cadmium ion, response to heat, response to bacterium; LOCATED IN: cytosol, cell wall, plasma membrane; EXPRESSED IN: 19 plant structures; EXPRESSED DURING: 10 growth stages; CONTAINS InterPro DOMAIN/s: Heat shock protein 70, conserved site (InterPro:IPR018181), Heat shock protei…
Solyc06g076090.2	21025.4	11674.6	2261.99	977.954	0	0	-1.20975	1.20975	down	up	yes	OK	AT3G12110.1	protein_coding	actin-11	Encodes an actin that is expressed predominantly during reproductive development.	actin-11 (ACT11); FUNCTIONS IN: structural constituent of cytoskeleton; INVOLVED IN: response to cyclopentenone, actin cytoskeleton organization; LOCATED IN: mitochondrion, cytoskeleton, plasma membrane; EXPRESSED IN: 28 plant structures; EXPRESSED DURING: 15 growth stages; CONTAINS InterPro DOMAIN/s: Actin, conserved site (InterPro:IPR004001), Actin/actin-like (InterPro:IPR004000), Actin/actin-l…
Solyc06g076220.2	44.8911	169.635	5.16012	15.1303	1.46e-10	2.39e-09	1.55196	-1.55196	up	down	yes	OK	AT2G28950.1	protein_coding	expansin A6	Encodes an expansin. Naming convention from the Expansin Working Group (Kende et al, 2004. Plant Mol Bio). Involved in the formation of nematode-induced syncytia in roots of Arabidopsis thaliana.	expansin A6 (EXPA6); CONTAINS InterPro DOMAIN/s: Barwin-related endoglucanase (InterPro:IPR009009), Pollen allergen, N-terminal (InterPro:IPR014734), Expansin (InterPro:IPR002963), Rare lipoprotein A (InterPro:IPR005132), Expansin/Lol pI (InterPro:IPR007118), Expansin 45, endoglucanase-like (InterPro:IPR007112), Pollen allergen/expansin, C-terminal (InterPro:IPR007117); BEST Arabidopsis thaliana …
Solyc06g076270.2	263.974	151.476	13.9548	6.36953	1.42e-14	2.9e-13	-1.1315	1.1315	down	up	yes	OK	AT1G07540.1	protein_coding	TRF-like 2	Arabidopsis thaliana telomere-binding protein, putative (At1g07540)	TRF-like 2 (TRFL2); FUNCTIONS IN: DNA binding; INVOLVED IN: regulation of transcription; EXPRESSED IN: petal, leaf whorl, flower; EXPRESSED DURING: 4 anthesis, petal differentiation and expansion stage; CONTAINS InterPro DOMAIN/s: SANT, DNA-binding (InterPro:IPR001005), Homeodomain-like (InterPro:IPR009057), HTH transcriptional regulator, Myb-type, DNA-binding (InterPro:IPR017930), Homeodomain-re…
Solyc06g076330.2	62.1119	204.434	4.25748	11.218	2.28e-11	3.96e-10	1.39774	-1.39774	up	down	yes	OK	AT5G60020.1	protein_coding	laccase 17	putative laccase, a member of laccase family of genes (17 members in Arabidopsis).	laccase 17 (LAC17); FUNCTIONS IN: laccase activity; INVOLVED IN: oxidation reduction, lignin catabolic process; LOCATED IN: endomembrane system, apoplast; EXPRESSED IN: 14 plant structures; EXPRESSED DURING: LP.04 four leaves visible, 4 anthesis, C globular stage, petal differentiation and expansion stage, LP.12 twelve leaves visible; CONTAINS InterPro DOMAIN/s: Multicopper oxidase, type 3 (Inter…
Solyc06g076440.1	395.128	203.359	59.1438	23.847	0	0	-1.31042	1.31042	down	up	yes	OK	_	_	_	_	_
Solyc06g076450.2	2313.57	1179.06	278.053	111.348	0	0	-1.32028	1.32028	down	up	yes	OK	AT5G59150.1	protein_coding	RAB GTPase homolog A2D		RAB GTPase homolog A2D (RABA2D); FUNCTIONS IN: GTP binding; INVOLVED IN: protein transport, small GTPase mediated signal transduction; LOCATED IN: endosome, plasma membrane, cell plate; EXPRESSED IN: 25 plant structures; EXPRESSED DURING: 15 growth stages; CONTAINS InterPro DOMAIN/s: Ras GTPase (InterPro:IPR001806), Small GTP-binding protein (InterPro:IPR005225), Small GTPase (InterPro:IPR020851)…
Solyc06g076610.2	12.4396	40.7382	1.74549	4.44616	0.00389713	0.0222849	1.34893	-1.34893	up	down	yes	OK	AT5G05830.1	protein_coding	RING/FYVE/PHD zinc finger superfamily protein		RING/FYVE/PHD zinc finger superfamily protein; FUNCTIONS IN: zinc ion binding; CONTAINS InterPro DOMAIN/s: Zinc finger, C3HC4 RING-type (InterPro:IPR018957), Zinc finger, RING-CH-type (InterPro:IPR011016); BEST Arabidopsis thaliana protein match is: RING/FYVE/PHD zinc finger superfamily protein (TAIR:AT5G01070.2); Has 1807 Blast hits to 1807 proteins in 277 species: Archae - 0; Bacteria - 0; Meta…
Solyc06g076830.1	36.303	22.7449	4.34705	2.12976	0.00762856	0.0397043	-1.02935	1.02935	down	up	yes	OK	AT1G07290.1	protein_coding	golgi nucleotide sugar transporter 2	Encodes a GDP-mannose transporter.	golgi nucleotide sugar transporter 2 (GONST2); CONTAINS InterPro DOMAIN/s: Protein of unknown function DUF250 (InterPro:IPR004853); BEST Arabidopsis thaliana protein match is: golgi nucleotide sugar transporter 1 (TAIR:AT2G13650.3); Has 1672 Blast hits to 1666 proteins in 234 species: Archae - 0; Bacteria - 5; Metazoa - 480; Fungi - 272; Plants - 768; Viruses - 0; Other Eukaryotes - 147 (source: …
Solyc06g076870.2	70.2716	36.3796	8.83962	3.59462	1.06e-05	0.00010557	-1.29815	1.29815	down	up	yes	OK	AT2G40010.1	protein_coding	Ribosomal protein L10 family protein		Ribosomal protein L10 family protein; FUNCTIONS IN: structural constituent of ribosome; INVOLVED IN: translational elongation, translation, ribosome biogenesis; LOCATED IN: cytosolic ribosome, ribosome; EXPRESSED IN: 19 plant structures; EXPRESSED DURING: 13 growth stages; CONTAINS InterPro DOMAIN/s: Ribosomal protein 60S (InterPro:IPR001813), Ribosomal protein L10 (InterPro:IPR001790); BEST Arab…
Solyc06g076930.1	195.996	75.5894	6.00638	1.81136	0	0	-1.72942	1.72942	down	up	yes	OK	AT2G29940.1	protein_coding	pleiotropic drug resistance 3		pleiotropic drug resistance 3 (PDR3); FUNCTIONS IN: ATPase activity, coupled to transmembrane movement of substances; INVOLVED IN: drug transmembrane transport; LOCATED IN: membrane; EXPRESSED IN: 10 plant structures; EXPRESSED DURING: L mature pollen stage, M germinated pollen stage, 4 anthesis, C globular stage, petal differentiation and expansion stage; CONTAINS InterPro DOMAIN/s: ATPase, AAA+…
Solyc06g076980.2	212.693	111.139	21.7332	8.94624	3.35e-14	6.74e-13	-1.28055	1.28055	down	up	yes	OK	_	_	_	_	_
Solyc06g082230.2	152.996	78.7862	7.50544	3.0371	6.83e-11	1.15e-09	-1.30524	1.30524	down	up	yes	OK	_	_	_	_	_
Solyc06g082340.1	81.1686	33.2439	11.1298	3.58349	3.72e-08	5.01e-07	-1.63499	1.63499	down	up	yes	OK	_	_	_	_	_
Solyc06g082480.2	306.326	194.651	16.146	7.90828	6.88e-15	1.42e-13	-1.02974	1.02974	down	up	yes	OK	AT3G51620.2	protein_coding	PAP/OAS1 substrate-binding domain superfamily		PAP/OAS1 substrate-binding domain superfamily; BEST Arabidopsis thaliana protein match is: nucleotidyltransferases (TAIR:AT3G61690.1); Has 386 Blast hits to 356 proteins in 104 species: Archae - 0; Bacteria - 4; Metazoa - 102; Fungi - 40; Plants - 181; Viruses - 0; Other Eukaryotes - 59 (source: NCBI BLink).
Solyc06g082820.2	3083.15	1567.21	249.649	98.4852	0	0	-1.34192	1.34192	down	up	yes	OK	AT4G02600.1	protein_coding	Seven transmembrane MLO family protein	A member of a large family of seven-transmembrane domain proteins specific to plants, homologs of the barley mildew resistance locus o (MLO) protein. The Arabidopsis genome contains 15 genes encoding MLO proteins, with localization in plasma membrane. Phylogenetic analysis revealed four clades of closely-related AtMLO genes. ATMLO1 belongs to the clade II, with ATMLO13 and ATMLO15. The gene is ex…	MLO1; FUNCTIONS IN: calmodulin binding; INVOLVED IN: cell death, defense response; LOCATED IN: plasma membrane; EXPRESSED IN: 27 plant structures; EXPRESSED DURING: 15 growth stages; CONTAINS InterPro DOMAIN/s: Mlo-related protein (InterPro:IPR004326); BEST Arabidopsis thaliana protein match is: Seven transmembrane MLO family protein (TAIR:AT2G44110.1); Has 552 Blast hits to 532 proteins in 57 sp…
Solyc06g083140.2	28.4658	13.495	5.61631	2.04101	0.00219352	0.0135623	-1.46034	1.46034	down	up	yes	OK	_	_	_	_	_
Solyc06g083490.2	261.455	708.063	44.632	96.2164	0	0	1.1082	-1.1082	up	down	yes	OK	AT2G29290.2	protein_coding	NAD(P)-binding Rossmann-fold superfamily protein		NAD(P)-binding Rossmann-fold superfamily protein; FUNCTIONS IN: oxidoreductase activity, binding, catalytic activity; INVOLVED IN: oxidation reduction, metabolic process; EXPRESSED IN: 16 plant structures; EXPRESSED DURING: 11 growth stages; CONTAINS InterPro DOMAIN/s: Short-chain dehydrogenase/reductase, conserved site (InterPro:IPR020904), NAD(P)-binding domain (InterPro:IPR016040), Glucose/rib…
Solyc06g083500.2	1012.12	603.011	91.5407	42.9687	0	0	-1.09113	1.09113	down	up	yes	OK	AT3G24790.1	protein_coding	Protein kinase superfamily protein		Protein kinase superfamily protein; FUNCTIONS IN: protein serine/threonine kinase activity, protein kinase activity, kinase activity, ATP binding; INVOLVED IN: protein amino acid phosphorylation; EXPRESSED IN: pollen tube; CONTAINS InterPro DOMAIN/s: Protein kinase, ATP binding site (InterPro:IPR017441), Protein kinase, catalytic domain (InterPro:IPR000719), Serine/threonine-protein kinase-like d…
Solyc06g083610.2	887.467	296.593	251.764	65.4206	0	0	-1.94426	1.94426	down	up	yes	OK	_	_	_	_	_
Solyc06g083710.1	191.049	115.358	11.0974	5.20983	1.43e-10	2.34e-09	-1.09091	1.09091	down	up	yes	OK	AT2G20320.1	protein_coding	DENN (AEX-3) domain-containing protein		DENN (AEX-3) domain-containing protein; CONTAINS InterPro DOMAIN/s: uDENN (InterPro:IPR005113), dDENN (InterPro:IPR005112), DENN (InterPro:IPR001194); BEST Arabidopsis thaliana protein match is: DENN (AEX-3) domain-containing protein (TAIR:AT5G35560.1); Has 1567 Blast hits to 1546 proteins in 147 species: Archae - 0; Bacteria - 2; Metazoa - 1072; Fungi - 78; Plants - 117; Viruses - 0; Other Eukar…
Solyc06g083800.2	882.628	522.251	146.15	68.6666	0	0	-1.08977	1.08977	down	up	yes	OK	AT2G33460.1	protein_coding	ROP-interactive CRIB motif-containing protein 1	encodes a member of a novel protein family that contains contain a CRIB (for Cdc42/Rac-interactive binding) motif required for their specific interaction with GTP-bound Rop1 (plant-specific Rho GTPase). Interacts with Rop1 and is involved in pollen tube growth and function. Protein most similar to RIC3(family subgroup III). RIC1 is localized to the apical region of the plasma membrane in pollen t…	ROP-interactive CRIB motif-containing protein 1 (RIC1); FUNCTIONS IN: protein binding; INVOLVED IN: cell morphogenesis, pollen tube growth, cellulose microfibril organization, cytoplasmic microtubule organization; LOCATED IN: cortical microtubule, transverse to long axis, apical plasma membrane; EXPRESSED IN: 11 plant structures; EXPRESSED DURING: L mature pollen stage, M germinated pollen stage,…
Solyc06g083860.2	14.4197	41.0876	1.83829	4.27926	0.00577166	0.0313129	1.219	-1.219	up	down	yes	OK	AT2G31160.1	protein_coding	Protein of unknown function (DUF640)		LIGHT SENSITIVE HYPOCOTYLS 3 (LSH3); CONTAINS InterPro DOMAIN/s: Protein of unknown function DUF640 (InterPro:IPR006936); BEST Arabidopsis thaliana protein match is: Protein of unknown function (DUF640) (TAIR:AT1G07090.1); Has 309 Blast hits to 309 proteins in 18 species: Archae - 0; Bacteria - 0; Metazoa - 12; Fungi - 0; Plants - 297; Viruses - 0; Other Eukaryotes - 0 (source: NCBI BLink).
Solyc06g083900.2	24.9367	68.4445	4.85385	10.4496	0.00104461	0.00703762	1.10625	-1.10625	up	down	yes	OK	AT1G06180.1	protein_coding	myb domain protein 13	member of MYB3R- and R2R3- type MYB- encoding genes	myb domain protein 13 (MYB13); CONTAINS InterPro DOMAIN/s: SANT, DNA-binding (InterPro:IPR001005), Homeodomain-like (InterPro:IPR009057), Myb, DNA-binding (InterPro:IPR014778), HTH transcriptional regulator, Myb-type, DNA-binding (InterPro:IPR017930), Homeodomain-related (InterPro:IPR012287), Myb transcription factor (InterPro:IPR015495); BEST Arabidopsis thaliana protein match is: myb domain pro…
Solyc06g083960.1	1265.39	590.756	47.2738	17.4846	0	0	-1.43496	1.43496	down	up	yes	OK	AT1G08730.1	protein_coding	Myosin family protein with Dil domain	Class XI myosin gene	XIC; CONTAINS InterPro DOMAIN/s: Dil domain (InterPro:IPR018444), Dilute (InterPro:IPR002710), Myosin, N-terminal, SH3-like (InterPro:IPR004009), Myosin head, motor domain (InterPro:IPR001609), IQ calmodulin-binding region (InterPro:IPR000048); BEST Arabidopsis thaliana protein match is: Myosin family protein with Dil domain (TAIR:AT1G54560.1); Has 57567 Blast hits to 36765 proteins in 2556 speci…
Solyc06g084050.2	34.8691	93.1721	13.8933	28.5719	0.000281332	0.00219389	1.04021	-1.04021	up	down	yes	OK	_	_	_	_	_
Solyc06g084060.2	740.906	456.392	42.9556	20.8306	0	0	-1.04414	1.04414	down	up	yes	OK	AT3G54650.1	protein_coding	RNI-like superfamily protein		FBL17; FUNCTIONS IN: ubiquitin-protein ligase activity; INVOLVED IN: generative cell mitosis, seed development, embryo development, ubiquitin-dependent protein catabolic process, pollen development; LOCATED IN: chloroplast; EXPRESSED IN: 21 plant structures; EXPRESSED DURING: 12 growth stages; CONTAINS InterPro DOMAIN/s: F-box domain, cyclin-like (InterPro:IPR001810); Has 1738 Blast hits to 1195 …
Solyc06g084180.2	13120.7	7705.01	7111.02	3187.08	0	0	-1.15782	1.15782	down	up	yes	OK	_	_	_	_	_
Solyc06g084620.1	60816.2	34877.6	5159.57	2313.56	0	0	-1.15714	1.15714	down	up	yes	OK	_	_	_	_	_
Solyc07g005040.2	38280.9	17673.3	3885.12	1418.31	0	0	-1.45379	1.45379	down	up	yes	OK	AT3G42640.1	protein_coding	H(+)-ATPase 8		H(+)-ATPase 8 (HA8); FUNCTIONS IN: ATPase activity; INVOLVED IN: cation transport, metabolic process, ATP biosynthetic process; LOCATED IN: plasma membrane, membrane; EXPRESSED IN: 23 plant structures; EXPRESSED DURING: 12 growth stages; CONTAINS InterPro DOMAIN/s: ATPase, P-type, ATPase-associated domain (InterPro:IPR008250), ATPase, P-type cation-transporter, N-terminal (InterPro:IPR004014), Ha…
Solyc07g005680.2	80.2297	42.0659	7.70481	3.17838	3.29e-06	3.54e-05	-1.27747	1.27747	down	up	yes	OK	AT4G30610.1	protein_coding	alpha/beta-Hydrolases superfamily protein	Encodes a secreted glycosylated serine carboxypeptidase with broad substrate preference that is involved in brassinosteroid signalling via BRI1. It is proteolytically processed in vivo by a separate as yet unidentified protease.	BRI1 SUPPRESSOR 1 (BRS1); CONTAINS InterPro DOMAIN/s: Peptidase S10, serine carboxypeptidase (InterPro:IPR001563), Peptidase S10, serine carboxypeptidase, active site (InterPro:IPR018202); BEST Arabidopsis thaliana protein match is: serine carboxypeptidase-like 22 (TAIR:AT2G24000.1); Has 3492 Blast hits to 3440 proteins in 297 species: Archae - 0; Bacteria - 59; Metazoa - 632; Fungi - 854; Plants…
Solyc07g005910.2	224.819	113.515	19.8037	7.81888	6.66e-16	1.43e-14	-1.34074	1.34074	down	up	yes	OK	AT5G57830.1	protein_coding	Protein of unknown function, DUF593		Protein of unknown function, DUF593; FUNCTIONS IN: molecular_function unknown; INVOLVED IN: biological_process unknown; LOCATED IN: cellular_component unknown; EXPRESSED IN: 18 plant structures; EXPRESSED DURING: 8 growth stages; CONTAINS InterPro DOMAIN/s: Protein of unknown function DUF593 (InterPro:IPR007656); BEST Arabidopsis thaliana protein match is: Protein of unknown function, DUF593 (TAI…
Solyc07g006020.2	9542.22	4975.95	665.172	272.095	0	0	-1.28962	1.28962	down	up	yes	OK	AT4G30850.1	protein_coding	heptahelical transmembrane protein2	heptahelical transmembrane protein homologous to human adiponectin receptors and progestin receptors	heptahelical transmembrane protein2 (HHP2); FUNCTIONS IN: receptor activity; INVOLVED IN: response to hormone stimulus, response to sucrose stimulus; LOCATED IN: integral to membrane; EXPRESSED IN: 6 plant structures; EXPRESSED DURING: L mature pollen stage, M germinated pollen stage; CONTAINS InterPro DOMAIN/s: Hly-III related (InterPro:IPR004254); BEST Arabidopsis thaliana protein match is: hep…
Solyc07g006100.2	217.965	134.653	11.2604	5.51981	7.8e-11	1.31e-09	-1.02857	1.02857	down	up	yes	OK	AT2G31030.1	protein_coding	OSBP(oxysterol binding protein)-related protein 1B		OSBP(oxysterol binding protein)-related protein 1B (ORP1B); FUNCTIONS IN: oxysterol binding; INVOLVED IN: steroid metabolic process; LOCATED IN: cellular_component unknown; CONTAINS InterPro DOMAIN/s: Oxysterol-binding protein (InterPro:IPR000648); BEST Arabidopsis thaliana protein match is: OSBP(oxysterol binding protein)-related protein 1A (TAIR:AT2G31020.1); Has 2291 Blast hits to 2240 protein…
Solyc07g006350.2	1701.52	939.512	96.6446	41.462	0	0	-1.2209	1.2209	down	up	yes	OK	AT5G57740.1	protein_coding	XB3 ortholog 2 in Arabidopsis thaliana	ubiquitin ligase	XB3 ortholog 2 in Arabidopsis thaliana (XBAT32); FUNCTIONS IN: zinc ion binding; EXPRESSED IN: 23 plant structures; EXPRESSED DURING: 15 growth stages; CONTAINS InterPro DOMAIN/s: Zinc finger, RING-type, conserved site (InterPro:IPR017907), Zinc finger, RING-type (InterPro:IPR001841), Ankyrin repeat-containing domain (InterPro:IPR020683), Ankyrin repeat (InterPro:IPR002110); BEST Arabidopsis thal…
Solyc07g006480.2	16.9331	105.208	1.1616	5.80188	8.12e-10	1.26e-08	2.32041	-2.32041	up	down	yes	OK	_	_	_	_	_
Solyc07g006560.2	48.3818	696.734	13.0387	144.594	0	0	3.47114	-3.47114	up	down	yes	OK	_	_	_	_	_
Solyc07g006570.2	85.263	749.334	13.1972	91.1659	0	0	2.78826	-2.78826	up	down	yes	OK	_	_	_	_	_
Solyc07g006720.2	546.689	333.164	61.4088	29.6239	0	0	-1.05168	1.05168	down	up	yes	OK	_	_	_	_	_
Solyc07g006850.1	68.7354	33.5846	10.273	3.96567	6.15e-06	6.39e-05	-1.37322	1.37322	down	up	yes	OK	AT3G23730.1	protein_coding	xyloglucan endotransglucosylase/hydrolase 16		xyloglucan endotransglucosylase/hydrolase 16 (XTH16); FUNCTIONS IN: hydrolase activity, acting on glycosyl bonds, hydrolase activity, hydrolyzing O-glycosyl compounds, xyloglucan:xyloglucosyl transferase activity; INVOLVED IN: carbohydrate metabolic process, cellular glucan metabolic process; LOCATED IN: endomembrane system, cell wall, apoplast; EXPRESSED IN: 22 plant structures; EXPRESSED DURING…
Solyc07g006890.1	29.9828	216.784	2.81992	15.5489	0	0	2.46309	-2.46309	up	down	yes	OK	AT1G24540.1	protein_coding	cytochrome P450, family 86, subfamily C, polypeptide 1	member of CYP86C	cytochrome P450, family 86, subfamily C, polypeptide 1 (CYP86C1); FUNCTIONS IN: electron carrier activity, monooxygenase activity, iron ion binding, oxygen binding, heme binding; INVOLVED IN: oxidation reduction; LOCATED IN: endomembrane system; EXPRESSED IN: petal, embryo, sepal, pedicel; EXPRESSED DURING: 4 anthesis, C globular stage, petal differentiation and expansion stage; CONTAINS InterPro…
Solyc07g007130.1	22.9118	66.5401	10.6177	23.6302	0.000957602	0.00651222	1.15416	-1.15416	up	down	yes	OK	_	_	_	_	_
Solyc07g007250.2	5277.29	14796.3	2308.46	4944.36	0	0	1.09885	-1.09885	up	down	yes	OK	_	_	_	_	_
Solyc07g007430.2	1259.93	799.67	77.5788	38.4081	0	0	-1.01425	1.01425	down	up	yes	OK	AT5G20350.1	protein_coding	Ankyrin repeat family protein with DHHC zinc finger domain	Encodes a protein containing ankyrin and DHHC-CRD domain. Acts to restrict the size of the swelling that forms at the beginning of root hair cell growth, possibly by a mechanism that requires RHD1. Mutant displays defects in both root hair and pollen tube growth.	TIP GROWTH DEFECTIVE 1 (TIP1); FUNCTIONS IN: acyl binding, S-acyltransferase activity; INVOLVED IN: response to salt stress, cell tip growth; EXPRESSED IN: 28 plant structures; EXPRESSED DURING: 15 growth stages; CONTAINS InterPro DOMAIN/s: Zinc finger, DHHC-type (InterPro:IPR001594), Ankyrin repeat-containing domain (InterPro:IPR020683), Ankyrin repeat (InterPro:IPR002110); BEST Arabidopsis thal…
Solyc07g007610.2	549.975	348.537	87.9796	43.8396	0	0	-1.00493	1.00493	down	up	yes	OK	_	_	_	_	_
Solyc07g007760.2	748.793	2061.37	248.946	546.77	0	0	1.1351	-1.1351	up	down	yes	OK	AT2G02120.1	protein_coding	Scorpion toxin-like knottin superfamily protein	Predicted to encode a PR (pathogenesis-related) protein. Belongs to the plant defensin (PDF) family with the following members: At1g75830/PDF1.1, At5g44420/PDF1.2a, At2g26020/PDF1.2b, At5g44430/PDF1.2c, At2g26010/PDF1.3, At1g19610/PDF1.4, At1g55010/PDF1.5, At2g02120/PDF2.1, At2g02100/PDF2.2, At2g02130/PDF2.3, At1g61070/PDF2.4, At5g63660/PDF2.5, At2g02140/PDF2.6, At5g38330/PDF3.1 and At4g30070/PDF…	PDF2.1; FUNCTIONS IN: peptidase inhibitor activity; INVOLVED IN: defense response; LOCATED IN: endomembrane system; EXPRESSED IN: hypocotyl, root; CONTAINS InterPro DOMAIN/s: Gamma thionin (InterPro:IPR008176), Knottin (InterPro:IPR003614), Gamma Purothionin (InterPro:IPR008177); BEST Arabidopsis thaliana protein match is: low-molecular-weight cysteine-rich 69 (TAIR:AT2G02100.1); Has 395 Blast hi…
Solyc07g007980.2	23.9274	76.882	2.09573	5.2831	7.82e-05	0.000681535	1.33393	-1.33393	up	down	yes	OK	AT3G28690.2	protein_coding	Protein kinase superfamily protein		Protein kinase superfamily protein; FUNCTIONS IN: protein serine/threonine kinase activity, protein kinase activity, kinase activity, ATP binding; INVOLVED IN: protein amino acid phosphorylation; LOCATED IN: plasma membrane; EXPRESSED IN: 22 plant structures; EXPRESSED DURING: 13 growth stages; CONTAINS InterPro DOMAIN/s: Protein kinase, ATP binding site (InterPro:IPR017441), Protein kinase, cata…
Solyc07g008020.2	3.47157	31.9075	0.721987	5.07158	0.000561941	0.0040637	2.81239	-2.81239	up	down	yes	OK	_	_	_	_	_
Solyc07g008070.1	2288.31	1329.13	295.126	133.772	0	0	-1.14155	1.14155	down	up	yes	OK	_	_	_	_	_
[truncated: 679 more rows]
