# Supplementary material for: Overexpression of a tomato miR171 target gene SlGRAS24 impacts multiple agronomical traits via regulating gibberellin and auxin homeostasis
Source: Plant Biotechnol J. 2016 Nov 4;15(4):472–88. doi: 10.1111/pbi.12646 (PMC5362688; doi:10.1111/pbi.12646)
Supplement: Supplementary file 4 — File S2. DEGs between WT and OE L15 anthesis flowers. [file PBI-15-472-s003.xls]

## Sheet: WT vs OE L15
gene_id	WT_count	OE_L15_count	WT_fpkm	OE_L15_fpkm	pvalue	FDR	log2FC(OE_L15/WT)	log2FC(WT/OE_L15)	up-down-regulation(OE_L15/WT)	up-down-regulation(WT/OE_L15)	significant(FDR<=0.05,|logFC|>=1)	status	Hit-Name	Type	Short_description	Curator_summary	Computational_description
Solyc00g007100.2	2413.98	1390.96	184.619	87.7558	0	0	-1.07298	1.07298	down	up	yes	OK	AT4G35500.1	protein_coding	Protein kinase superfamily protein		Protein kinase superfamily protein; FUNCTIONS IN: protein serine/threonine kinase activity, protein kinase activity, kinase activity, ATP binding; INVOLVED IN: protein amino acid phosphorylation; LOCATED IN: cellular_component unknown; EXPRESSED IN: 22 plant structures; EXPRESSED DURING: 14 growth stages; CONTAINS InterPro DOMAIN/s: Protein kinase, ATP binding site (InterPro:IPR017441), Protein k…
Solyc00g009760.2	5.50921	33.3718	2.58308	12.4759	0.000615958	0.0044054	2.27198	-2.27198	up	down	yes	OK	_	_	_	_	_
Solyc00g020540.1	36.862	15.9715	2.17974	0.763602	0.000462749	0.00341397	-1.51326	1.51326	down	up	yes	OK	_	_	_	_	_
Solyc00g030510.2	63259.6	28690.3	6887.72	2579	0	0	-1.41721	1.41721	down	up	yes	OK	_	_	_	_	_
Solyc00g052940.2	17.441	52.8604	2.65532	6.70196	0.000800092	0.00555263	1.3357	-1.3357	up	down	yes	OK	_	_	_	_	_
Solyc00g068970.2	275.252	1404.12	70.3892	290.08	0	0	2.04302	-2.04302	up	down	yes	OK	_	_	_	_	_
Solyc00g071180.2	377.611	1155.87	50.168	124.589	0	0	1.31234	-1.31234	up	down	yes	OK	_	_	_	_	_
Solyc00g075030.2	379.6	197.424	55.7899	24.1397	0	0	-1.2086	1.2086	down	up	yes	OK	AT5G28635.1	transposable_element_gene	transposable element gene		copia-like retrotransposon family, has a 5.1e-162 P-value blast match to GB:CAA72989 open reading frame 1 (Ty1_Copia-element) (Brassica oleracea)
Solyc00g085070.2	6044.47	3573.63	485.762	237.004	0	0	-1.03534	1.03534	down	up	yes	OK	AT4G37760.1	protein_coding	squalene epoxidase 3		squalene epoxidase 3 (SQE3); FUNCTIONS IN: squalene monooxygenase activity; INVOLVED IN: response to jasmonic acid stimulus, response to wounding, sterol biosynthetic process; LOCATED IN: endomembrane system, integral to membrane; EXPRESSED IN: 23 plant structures; EXPRESSED DURING: 15 growth stages; CONTAINS InterPro DOMAIN/s: Squalene epoxidase (InterPro:IPR013698), Fumarate reductase/succinate…
Solyc00g095860.1	7.00068	39.3291	1.91449	8.80738	0.000198898	0.00160107	2.20175	-2.20175	up	down	yes	OK	AT4G08040.1	protein_coding	1-aminocyclopropane-1-carboxylate synthase 11	encodes an aminotransferase that belongs to ACC synthase gene family structurally	1-aminocyclopropane-1-carboxylate synthase 11 (ACS11); FUNCTIONS IN: 1-aminocyclopropane-1-carboxylate synthase activity; INVOLVED IN: ethylene biosynthetic process, biosynthetic process; LOCATED IN: cellular_component unknown; EXPRESSED IN: cotyledon, petiole, leaf; EXPRESSED DURING: LP.10 ten leaves visible, LP.12 twelve leaves visible; CONTAINS InterPro DOMAIN/s: 1-aminocyclopropane-1-carboxyl…
Solyc00g136560.2	24.3074	124.39	6.90465	29.6927	4.78e-11	8.11e-10	2.10447	-2.10447	up	down	yes	OK	_	_	_	_	_
Solyc00g157080.1	436.701	215.533	179.677	71.9784	0	0	-1.31977	1.31977	down	up	yes	OK	_	_	_	_	_
Solyc00g171710.1	430.696	231.865	84.7125	37.0743	0	0	-1.19216	1.19216	down	up	yes	OK	_	_	_	_	_
Solyc00g187050.2	148.231	1031.78	11.7754	68.4061	0	0	2.53835	-2.53835	up	down	yes	OK	AT4G30910.1	protein_coding	Cytosol aminopeptidase family protein		Cytosol aminopeptidase family protein; FUNCTIONS IN: manganese ion binding, metalloexopeptidase activity, aminopeptidase activity; INVOLVED IN: proteolysis, protein metabolic process; LOCATED IN: chloroplast; EXPRESSED IN: guard cell; CONTAINS InterPro DOMAIN/s: Peptidase M17, leucyl aminopeptidase, C-terminal (InterPro:IPR000819), Peptidase M17, leucyl aminopeptidase, N-terminal (InterPro:IPR008…
Solyc00g247300.2	31.9054	12.9715	2.7984	0.962267	0.00118772	0.00787861	-1.54009	1.54009	down	up	yes	OK	_	_	_	_	_
Solyc00g254910.1	19.9225	7.48575	4.0755	1.24866	0.00579191	0.0314057	-1.7066	1.7066	down	up	yes	OK	_	_	_	_	_
Solyc00g257110.2	75768.4	40168.3	5287.2	2330.18	0	0	-1.18206	1.18206	down	up	yes	OK	AT1G80660.1	protein_coding	H(+)-ATPase 9		H(+)-ATPase 9 (HA9); FUNCTIONS IN: hydrogen-exporting ATPase activity, phosphorylative mechanism; INVOLVED IN: proton transport; LOCATED IN: plasma membrane; EXPRESSED IN: 12 plant structures; EXPRESSED DURING: L mature pollen stage, M germinated pollen stage, 4 anthesis, petal differentiation and expansion stage; CONTAINS InterPro DOMAIN/s: ATPase, P-type, ATPase-associated domain (InterPro:IPR0…
Solyc00g272810.1	58.2823	164.343	14.668	35.0777	1.07e-08	1.51e-07	1.25788	-1.25788	up	down	yes	OK	_	_	_	_	_
Solyc01g005050.2	980.151	481.232	274.224	109.646	0	0	-1.3225	1.3225	down	up	yes	OK	_	_	_	_	_
Solyc01g005070.2	1658.16	731.651	169.763	60.8488	0	0	-1.48022	1.48022	down	up	yes	OK	_	_	_	_	_
Solyc01g005120.2	417.928	1010.63	39.4782	79.3508	0	0	1.00719	-1.00719	up	down	yes	OK	AT2G01850.1	protein_coding	endoxyloglucan transferase A3	EXGT-A3 has homology to xyloglucan endotransglucosylases/hydrolases (XTHs). Mutants in this gene show a lesion mimic phenotype associated with leaf maturation and a reduction in the number of tertiary veins. Individual tracheary elements in the mutants are shorter, but phloem transport activity is not severely affected. EXGT-A3 plays a role in xyloglucan degradation in the differentiating trachea…	endoxyloglucan transferase A3 (EXGT-A3); FUNCTIONS IN: hydrolase activity, acting on glycosyl bonds, xyloglucan:xyloglucosyl transferase activity; INVOLVED IN: phloem or xylem histogenesis; LOCATED IN: endomembrane system, cell wall, apoplast; EXPRESSED IN: 25 plant structures; EXPRESSED DURING: 13 growth stages; CONTAINS InterPro DOMAIN/s: Xyloglucan endotransglucosylase/hydrolase (InterPro:IPR0…
Solyc01g005130.2	35.8528	20.4487	4.71069	2.20509	0.00616005	0.0331001	-1.0951	1.0951	down	up	yes	OK	_	_	_	_	_
Solyc01g005140.2	13.9118	1.4943	2.27162	0.184172	0.00351797	0.0203719	-3.6246	3.6246	down	up	yes	OK	_	_	_	_	_
Solyc01g005290.2	24.9367	11.4715	5.55084	2.14182	0.00760044	0.0395752	-1.37387	1.37387	down	up	yes	OK	_	_	_	_	_
Solyc01g005370.2	26.9423	70.7863	4.52592	9.70131	0.000756849	0.00528559	1.09997	-1.09997	up	down	yes	OK	_	_	_	_	_
Solyc01g005430.2	1750.66	984.07	155.044	72.1209	0	0	-1.10419	1.10419	down	up	yes	OK	AT2G01650.1	protein_coding	plant UBX domain-containing protein 2	encodes a peripheral membrane protein that contains UBX domain and interacts with AtCDC48 in vitro and co-fractionates with membrane-associated but not soluble AtCDC48 in vivo.	plant UBX domain-containing protein 2 (PUX2); CONTAINS InterPro DOMAIN/s: PUB domain (InterPro:IPR018997), UBX (InterPro:IPR001012), PUG domain (InterPro:IPR006567); BEST Arabidopsis thaliana protein match is: ubiquitin-associated (UBA)/TS-N domain-containing protein (TAIR:AT1G04850.1); Has 563 Blast hits to 563 proteins in 115 species: Archae - 0; Bacteria - 15; Metazoa - 269; Fungi - 22; Plants…
Solyc01g005510.2	92038.7	53843.7	5404.64	2632.83	0	0	-1.03758	1.03758	down	up	yes	OK	AT3G13390.1	protein_coding	SKU5 similar 11		SKU5 similar 11 (sks11); FUNCTIONS IN: oxidoreductase activity, copper ion binding; INVOLVED IN: oxidation reduction; LOCATED IN: endomembrane system; EXPRESSED IN: 11 plant structures; EXPRESSED DURING: L mature pollen stage, M germinated pollen stage, 4 anthesis, C globular stage, petal differentiation and expansion stage; CONTAINS InterPro DOMAIN/s: Multicopper oxidase, type 3 (InterPro:IPR011…
Solyc01g005610.2	25.8756	3.9886	3.90301	0.479037	9.63e-05	0.000824428	-3.02638	3.02638	down	up	yes	OK	_	_	_	_	_
Solyc01g005920.2	84.2538	47.4088	7.20373	3.38686	3.23e-05	0.000299398	-1.0888	1.0888	down	up	yes	OK	AT3G13620.1	protein_coding	Amino acid permease family protein		Amino acid permease family protein; FUNCTIONS IN: cationic amino acid transmembrane transporter activity; INVOLVED IN: transport, amino acid transport, transmembrane transport; LOCATED IN: membrane; EXPRESSED IN: 23 plant structures; EXPRESSED DURING: 12 growth stages; CONTAINS InterPro DOMAIN/s: Amino acid/polyamine transporter I (InterPro:IPR002293), Amino acid permease domain (InterPro:IPR0048…
Solyc01g006300.2	34.3421	114.999	4.42678	11.6644	6.28e-07	7.41e-06	1.39778	-1.39778	up	down	yes	OK	AT5G19890.1	protein_coding	Peroxidase superfamily protein		Peroxidase superfamily protein; FUNCTIONS IN: peroxidase activity, heme binding; INVOLVED IN: oxidation reduction, response to oxidative stress; LOCATED IN: nucleus, cytoplasm; EXPRESSED IN: 17 plant structures; EXPRESSED DURING: 10 growth stages; CONTAINS InterPro DOMAIN/s: Haem peroxidase (InterPro:IPR010255), Plant peroxidase (InterPro:IPR000823), Peroxidases heam-ligand binding site (InterPro…
Solyc01g006390.2	85.2886	226.762	27.2381	59.4645	7.91e-10	1.23e-08	1.1264	-1.1264	up	down	yes	OK	_	_	_	_	_
Solyc01g006400.2	754.768	2554.42	105.119	293.766	0	0	1.48264	-1.48264	up	down	yes	OK	AT3G50180.1	protein_coding	Plant protein of unknown function (DUF247)		Plant protein of unknown function (DUF247); INVOLVED IN: biological_process unknown; LOCATED IN: chloroplast; EXPRESSED IN: petiole, leaf; EXPRESSED DURING: LP.04 four leaves visible; CONTAINS InterPro DOMAIN/s: Protein of unknown function DUF247, plant (InterPro:IPR004158); BEST Arabidopsis thaliana protein match is: Plant protein of unknown function (DUF247) (TAIR:AT3G50120.1); Has 18820 Blast …
Solyc01g006680.2	301.536	166.818	28.5897	12.6781	0	0	-1.17316	1.17316	down	up	yes	OK	AT3G20810.1	protein_coding	2-oxoglutarate (2OG) and Fe(II)-dependent oxygenase superfamily protein		2-oxoglutarate (2OG) and Fe(II)-dependent oxygenase superfamily protein; CONTAINS InterPro DOMAIN/s: Transcription factor jumonji/aspartyl beta-hydroxylase (InterPro:IPR003347); BEST Arabidopsis thaliana protein match is: 2-oxoglutarate (2OG) and Fe(II)-dependent oxygenase superfamily protein (TAIR:AT5G19840.2); Has 1946 Blast hits to 1923 proteins in 341 species: Archae - 0; Bacteria - 483; Meta…
Solyc01g006730.2	1606.74	710.439	98.274	35.6603	0	0	-1.46249	1.46249	down	up	yes	OK	AT2G38910.1	protein_coding	calcium-dependent protein kinase 20	member of Calcium Dependent Protein Kinase	calcium-dependent protein kinase 20 (CPK20); FUNCTIONS IN: in 6 functions; INVOLVED IN: protein amino acid phosphorylation, N-terminal protein myristoylation; EXPRESSED IN: sperm cell, male gametophyte, flower, pollen tube; EXPRESSED DURING: L mature pollen stage, M germinated pollen stage, 4 anthesis; CONTAINS InterPro DOMAIN/s: Protein kinase, ATP binding site (InterPro:IPR017441), EF-Hand 1, c…
Solyc01g006750.2	7620.8	3624.95	3098.17	1213.6	0	0	-1.35212	1.35212	down	up	yes	OK	_	_	_	_	_
Solyc01g006760.2	1493.96	660.09	390.513	142.475	0	0	-1.45466	1.45466	down	up	yes	OK	_	_	_	_	_
Solyc01g006780.2	370.731	220.51	104.31	50.6804	0	0	-1.04138	1.04138	down	up	yes	OK	_	_	_	_	_
Solyc01g006790.2	717.557	425.383	172.59	84.344	0	0	-1.03299	1.03299	down	up	yes	OK	AT3G11690.1	protein_coding			unknown protein; FUNCTIONS IN: molecular_function unknown; INVOLVED IN: biological_process unknown; LOCATED IN: chloroplast; EXPRESSED IN: 24 plant structures; EXPRESSED DURING: 15 growth stages; BEST Arabidopsis thaliana protein match is: unknown protein (TAIR:AT5G06380.1); Has 84 Blast hits to 84 proteins in 12 species: Archae - 0; Bacteria - 0; Metazoa - 0; Fungi - 0; Plants - 84; Viruses - 0;…
Solyc01g006950.2	4.4808	25.4373	0.615147	2.90368	0.00245347	0.0149353	2.23888	-2.23888	up	down	yes	OK	AT3G11820.2	protein_coding	syntaxin of plants 121	Encodes a syntaxin localized at the plasma membrane (SYR1, Syntaxin Related Protein 1, also known as SYP121, PENETRATION1/PEN1). SYR1/PEN1 is a member of the SNARE superfamily proteins. SNARE proteins are involved in cell signaling, vesicle traffic, growth and development. SYR1/PEN1 functions in positioning anchoring of the KAT1 K+ channel protein at the plasma membrane. Transcription is upregula…	syntaxin of plants 121 (SYP121); FUNCTIONS IN: protein anchor, SNAP receptor activity; INVOLVED IN: in 13 processes; LOCATED IN: SNARE complex, plasma membrane; EXPRESSED IN: 24 plant structures; EXPRESSED DURING: 13 growth stages; CONTAINS InterPro DOMAIN/s: Target SNARE coiled-coil domain (InterPro:IPR000727), t-SNARE (InterPro:IPR010989), Syntaxin/epimorphin, conserved site (InterPro:IPR006012…
Solyc01g007210.2	440.488	221.413	281.093	114.859	0	0	-1.29118	1.29118	down	up	yes	OK	_	_	_	_	_
Solyc01g007240.2	2283.22	1056.46	553.373	211.94	0	0	-1.3846	1.3846	down	up	yes	OK	_	_	_	_	_
Solyc01g007330.2	36.4629	114.575	2.77709	7.17874	5.89e-07	6.96e-06	1.37016	-1.37016	up	down	yes	OK	AT2G07732.1	protein_coding	Ribulose bisphosphate carboxylase large chain, catalytic domain		Ribulose bisphosphate carboxylase large chain, catalytic domain; FUNCTIONS IN: ribulose-bisphosphate carboxylase activity, magnesium ion binding; INVOLVED IN: carbon fixation; LOCATED IN: plastid; CONTAINS InterPro DOMAIN/s: Ribulose bisphosphate carboxylase, large subunit, C-terminal (InterPro:IPR000685); BEST Arabidopsis thaliana protein match is: Ribulose bisphosphate carboxylase large chain, …
Solyc01g007690.2	46.9607	216.245	6.47052	23.4687	1.33e-15	2.82e-14	1.85878	-1.85878	up	down	yes	OK	_	_	_	_	_
Solyc01g007700.2	38.9764	164.862	14.6005	50.3829	3.6e-12	6.59e-11	1.78692	-1.78692	up	down	yes	OK	_	_	_	_	_
Solyc01g007710.2	31.9693	87.1838	15.0463	32.8914	0.000159058	0.00130403	1.1283	-1.1283	up	down	yes	OK	_	_	_	_	_
Solyc01g007730.2	14.0014	69.2265	18.2095	72.0324	2.69e-06	2.93e-05	1.98395	-1.98395	up	down	yes	OK	_	_	_	_	_
Solyc01g007950.2	18774	9930.83	733.452	320.339	0	0	-1.1951	1.1951	down	up	yes	OK	AT1G10740.2	protein_coding	alpha/beta-Hydrolases superfamily protein		alpha/beta-Hydrolases superfamily protein; LOCATED IN: endomembrane system; EXPRESSED IN: 24 plant structures; EXPRESSED DURING: 15 growth stages; BEST Arabidopsis thaliana protein match is: alpha/beta-Hydrolases superfamily protein (TAIR:AT1G23330.1); Has 35333 Blast hits to 34131 proteins in 2444 species: Archae - 798; Bacteria - 22429; Metazoa - 974; Fungi - 991; Plants - 531; Viruses - 0; Oth…
Solyc01g008050.2	889.801	429.98	93.9064	37.4236	0	0	-1.32728	1.32728	down	up	yes	OK	_	_	_	_	_
Solyc01g008240.2	51427.9	26548.2	3830.01	1637.76	0	0	-1.22562	1.22562	down	up	yes	OK	AT3G19940.1	protein_coding	Major facilitator superfamily protein		Major facilitator superfamily protein; FUNCTIONS IN: carbohydrate transmembrane transporter activity, sugar:hydrogen symporter activity; INVOLVED IN: transport, transmembrane transport; LOCATED IN: integral to membrane, membrane; EXPRESSED IN: pollen tube; CONTAINS InterPro DOMAIN/s: Sugar transporter, conserved site (InterPro:IPR005829), Major facilitator superfamily (InterPro:IPR020846), Genera…
Solyc01g008440.2	3890.65	1949.41	288.329	119.576	0	0	-1.26979	1.26979	down	up	yes	OK	AT5G12480.1	protein_coding	calmodulin-domain protein kinase 7	calmodulin-domain protein kinase CDPK isoform 7 (CPK7)	calmodulin-domain protein kinase 7 (CPK7); FUNCTIONS IN: in 6 functions; INVOLVED IN: protein amino acid phosphorylation, N-terminal protein myristoylation; LOCATED IN: plasma membrane; EXPRESSED IN: 23 plant structures; EXPRESSED DURING: 13 growth stages; CONTAINS InterPro DOMAIN/s: Protein kinase, ATP binding site (InterPro:IPR017441), EF-Hand 1, calcium-binding site (InterPro:IPR018247), Serin…
Solyc01g008610.2	768.785	407.54	114.665	50.3426	0	0	-1.18757	1.18757	down	up	yes	OK	_	_	_	_	_
Solyc01g008680.2	155.787	76.3006	46.1004	18.5355	7e-11	1.18e-09	-1.31449	1.31449	down	up	yes	OK	_	_	_	_	_
Solyc01g008740.1	281.827	149.11	25.0956	10.9453	2.22e-16	4.83e-15	-1.19712	1.19712	down	up	yes	OK	AT5G12180.1	protein_coding	calcium-dependent protein kinase 17	member of Calcium Dependent Protein Kinase	calcium-dependent protein kinase 17 (CPK17); FUNCTIONS IN: in 6 functions; INVOLVED IN: regulation of pollen tube growth, protein amino acid phosphorylation, N-terminal protein myristoylation; LOCATED IN: plasma membrane, cytoplasm; EXPRESSED IN: 9 plant structures; EXPRESSED DURING: L mature pollen stage, M germinated pollen stage, 4 anthesis, C globular stage, petal differentiation and expansio…
Solyc01g008800.1	35.3194	89.2578	1.24551	2.56869	0.000271222	0.00212224	1.0443	-1.0443	up	down	yes	OK	_	_	_	_	_
Solyc01g009250.2	242.883	118.178	53.6269	21.7903	8.88e-16	1.89e-14	-1.29927	1.29927	down	up	yes	OK	_	_	_	_	_
Solyc01g009480.2	1221.16	616.081	139.601	57.8975	0	0	-1.26974	1.26974	down	up	yes	OK	_	_	_	_	_
Solyc01g009880.2	26.3578	2.49145	1.55362	0.124931	0.00014301	0.00118413	-3.63643	3.63643	down	up	yes	OK	_	_	_	_	_
Solyc01g010880.2	3877.82	2099.5	392.22	175.303	0	0	-1.16181	1.16181	down	up	yes	OK	_	_	_	_	_
Solyc01g010950.2	1831.83	1009.45	165.146	74.7679	0	0	-1.14325	1.14325	down	up	yes	OK	AT1G14000.1	protein_coding	VH1-interacting kinase	Encodes a protein with similarity to members of the C1 subgroup of MAP kinase kinase kinases. Interacts physically with the receptor kinase BRL2/VH1 and appears to be involved in auxin and brassinosteriod signaling.	VH1-interacting kinase (VIK); CONTAINS InterPro DOMAIN/s: Protein kinase, ATP binding site (InterPro:IPR017441), Integrin-linked protein kinase (InterPro:IPR016253), Serine/threonine-protein kinase domain (InterPro:IPR002290), Serine-threonine/tyrosine-protein kinase (InterPro:IPR001245), Protein kinase-like domain (InterPro:IPR011009), Serine/threonine-protein kinase, active site (InterPro:IPR00…
Solyc01g011030.2	584.966	330.208	69.3982	32.4625	0	0	-1.09612	1.09612	down	up	yes	OK	_	_	_	_	_
Solyc01g011050.2	51123.7	25953.3	5499.54	2319.08	0	0	-1.24576	1.24576	down	up	yes	OK	_	_	_	_	_
Solyc01g011390.2	1942.83	884.486	407.963	153.557	0	0	-1.40966	1.40966	down	up	yes	OK	_	_	_	_	_
Solyc01g014530.2	21.9154	1.49145	3.63432	0.196223	0.000562041	0.00406392	-4.21112	4.21112	down	up	yes	OK	_	_	_	_	_
Solyc01g014880.2	108.58	26.9202	32.5055	6.57067	1.12e-13	2.2e-12	-2.30657	2.30657	down	up	yes	OK	_	_	_	_	_
Solyc01g049980.2	142.383	28.4259	38.1852	6.21605	0	0	-2.61894	2.61894	down	up	yes	OK	_	_	_	_	_
Solyc01g057770.2	143.421	346.778	7.64042	15.3369	2.24e-12	4.14e-11	1.00528	-1.00528	up	down	yes	OK	AT3G62270.1	protein_coding	HCO3- transporter family		HCO3- transporter family; FUNCTIONS IN: anion exchanger activity; INVOLVED IN: anion transport; LOCATED IN: integral to membrane, membrane; EXPRESSED IN: 22 plant structures; EXPRESSED DURING: 13 growth stages; CONTAINS InterPro DOMAIN/s: Bicarbonate transporter, eukaryotic (InterPro:IPR003020), Bicarbonate transporter, C-terminal (InterPro:IPR011531); BEST Arabidopsis thaliana protein match is: …
Solyc01g058500.2	9.99001	37.3547	12.0567	36.0526	0.00210345	0.0130634	1.58027	-1.58027	up	down	yes	OK	_	_	_	_	_
Solyc01g058720.2	810.009	428.543	176.98	76.724	0	0	-1.20584	1.20584	down	up	yes	OK	_	_	_	_	_
Solyc01g059900.2	25.8819	10.9544	8.14591	2.86941	0.00379476	0.0217769	-1.50532	1.50532	down	up	yes	OK	_	_	_	_	_
Solyc01g059910.2	768.922	334.825	39.077	14.075	0	0	-1.47318	1.47318	down	up	yes	OK	AT3G51550.1	protein_coding	Malectin/receptor-like protein kinase family protein	Encodes a synergid-expressed, plasma-membrane localized receptor-like kinase that accumulates asymetrically in the synergid membrnane at the filiform apparatus and mediates male-female gametophyte interactions during pollen tube reception.	FERONIA (FER); FUNCTIONS IN: protein kinase activity, kinase activity; INVOLVED IN: pollen tube reception, post-embryonic development, protein amino acid autophosphorylation; LOCATED IN: filiform apparatus, plasma membrane, membrane; EXPRESSED IN: 28 plant structures; EXPRESSED DURING: 13 growth stages; CONTAINS InterPro DOMAIN/s: Protein kinase, ATP binding site (InterPro:IPR017441), Malectin/re…
Solyc01g060020.2	32.3556	102.635	3.39565	8.75506	3.15e-06	3.4e-05	1.36643	-1.36643	up	down	yes	OK	AT3G57260.1	protein_coding	beta-1,3-glucanase 2	beta 1,3-glucanase	beta-1,3-glucanase 2 (BGL2); FUNCTIONS IN: glucan 1,3-beta-glucosidase activity, protein binding, cellulase activity, hydrolase activity, hydrolyzing O-glycosyl compounds; INVOLVED IN: systemic acquired resistance, response to cold; LOCATED IN: apoplast, cell wall, vacuole; EXPRESSED IN: 17 plant structures; EXPRESSED DURING: 9 growth stages; CONTAINS InterPro DOMAIN/s: Glycoside hydrolase, catal…
Solyc01g066070.2	5182	2557.85	466.422	188.842	0	0	-1.30446	1.30446	down	up	yes	OK	_	_	_	_	_
Solyc01g066290.2	12.9538	2.99145	4.46986	0.846087	0.00946438	0.0475968	-2.40135	2.40135	down	up	yes	OK	_	_	_	_	_
Solyc01g066340.2	55.7177	28.9345	69.0919	28.8261	0.000136278	0.00113308	-1.26114	1.26114	down	up	yes	OK	_	_	_	_	_
Solyc01g066360.2	19308.7	11363.5	1122.47	546.932	0	0	-1.03724	1.03724	down	up	yes	OK	AT3G05610.1	protein_coding	Plant invertase/pectin methylesterase inhibitor superfamily		Plant invertase/pectin methylesterase inhibitor superfamily; FUNCTIONS IN: enzyme inhibitor activity, pectinesterase activity; INVOLVED IN: cell wall modification; LOCATED IN: cell wall, plant-type cell wall; EXPRESSED IN: 11 plant structures; EXPRESSED DURING: L mature pollen stage, M germinated pollen stage, 4 anthesis, C globular stage, petal differentiation and expansion stage; CONTAINS Inter…
Solyc01g066370.2	28.8671	12.4749	3.97511	1.4315	0.00298781	0.017741	-1.47347	1.47347	down	up	yes	OK	AT3G05610.1	protein_coding	Plant invertase/pectin methylesterase inhibitor superfamily		Plant invertase/pectin methylesterase inhibitor superfamily; FUNCTIONS IN: enzyme inhibitor activity, pectinesterase activity; INVOLVED IN: cell wall modification; LOCATED IN: cell wall, plant-type cell wall; EXPRESSED IN: 11 plant structures; EXPRESSED DURING: L mature pollen stage, M germinated pollen stage, 4 anthesis, C globular stage, petal differentiation and expansion stage; CONTAINS Inter…
Solyc01g066380.2	26096.3	12441.4	2145.28	843.598	0	0	-1.34654	1.34654	down	up	yes	OK	AT3G05610.1	protein_coding	Plant invertase/pectin methylesterase inhibitor superfamily		Plant invertase/pectin methylesterase inhibitor superfamily; FUNCTIONS IN: enzyme inhibitor activity, pectinesterase activity; INVOLVED IN: cell wall modification; LOCATED IN: cell wall, plant-type cell wall; EXPRESSED IN: 11 plant structures; EXPRESSED DURING: L mature pollen stage, M germinated pollen stage, 4 anthesis, C globular stage, petal differentiation and expansion stage; CONTAINS Inter…
Solyc01g066390.2	24540	10999.7	4105.07	1539.1	0	0	-1.41532	1.41532	down	up	yes	OK	_	_	_	_	_
Solyc01g066420.2	62865.7	28813.5	4201.42	1610.74	0	0	-1.38315	1.38315	down	up	yes	OK	AT3G05610.1	protein_coding	Plant invertase/pectin methylesterase inhibitor superfamily		Plant invertase/pectin methylesterase inhibitor superfamily; FUNCTIONS IN: enzyme inhibitor activity, pectinesterase activity; INVOLVED IN: cell wall modification; LOCATED IN: cell wall, plant-type cell wall; EXPRESSED IN: 11 plant structures; EXPRESSED DURING: L mature pollen stage, M germinated pollen stage, 4 anthesis, C globular stage, petal differentiation and expansion stage; CONTAINS Inter…
Solyc01g066430.2	56.3342	141.036	6.244	12.8526	4.64e-06	4.9e-05	1.04152	-1.04152	up	down	yes	OK	AT3G16720.1	protein_coding	TOXICOS EN LEVADURA 2	RING-H2 protein induced after exposure to chitin or inactivated crude cellulase preparations.	TOXICOS EN LEVADURA 2 (ATL2); FUNCTIONS IN: zinc ion binding; INVOLVED IN: response to chitin, defense response; EXPRESSED IN: 22 plant structures; EXPRESSED DURING: 13 growth stages; CONTAINS InterPro DOMAIN/s: Zinc finger, RING-type (InterPro:IPR001841), Zinc finger, C3HC4 RING-type (InterPro:IPR018957); BEST Arabidopsis thaliana protein match is: RING/U-box superfamily protein (TAIR:AT4G15975.…
Solyc01g066470.2	22.4423	61.8689	4.44972	9.98449	0.00103895	0.00700575	1.16597	-1.16597	up	down	yes	OK	_	_	_	_	_
Solyc01g066700.2	24.3841	69.7265	7.47528	17.2203	0.000389762	0.00292815	1.20391	-1.20391	up	down	yes	OK	AT3G62830.1	protein_coding	NAD(P)-binding Rossmann-fold superfamily protein	encodes an isoform of UDP-glucuronic acid decarboxylase, which is predicted to be membrane-bound by PSORT. This enzyme produces UDP-xylose, which is a substrate for many cell wall carbohydrates including hemicellulose and pectin. UDP-xylose is also known to feedback regulate several cell wall biosynthetic enzymes.	AUD1; FUNCTIONS IN: UDP-glucuronate decarboxylase activity, dTDP-glucose 4,6-dehydratase activity, catalytic activity; INVOLVED IN: dTDP-rhamnose biosynthetic process, nucleotide-sugar metabolic process, D-xylose metabolic process; LOCATED IN: plasma membrane, Golgi membrane, membrane; EXPRESSED IN: guard cell, cultured cell; CONTAINS InterPro DOMAIN/s: NAD-dependent epimerase/dehydratase (InterP…
Solyc01g066730.2	50.2405	30.4345	6.25611	3.09844	0.00242167	0.0147792	-1.01372	1.01372	down	up	yes	OK	_	_	_	_	_
Solyc01g066770.2	583.302	286.262	59.9782	24.3567	0	0	-1.30012	1.30012	down	up	yes	OK	AT5G49060.1	protein_coding	Heat shock protein DnaJ, N-terminal with domain of unknown function (DUF1977)		FUNCTIONS IN: protein binding; INVOLVED IN: protein folding; LOCATED IN: cellular_component unknown; EXPRESSED IN: 22 plant structures; EXPRESSED DURING: 13 growth stages; CONTAINS InterPro DOMAIN/s: Molecular chaperone, heat shock protein, Hsp40, DnaJ (InterPro:IPR015609), Protein of unknown function DUF1977, DnaJ-like (InterPro:IPR015399), Heat shock protein DnaJ, N-terminal (InterPro:IPR001623…
Solyc01g066810.2	35509.5	18599	6250.87	2700.08	0	0	-1.21105	1.21105	down	up	yes	OK	AT2G47710.1	protein_coding	Adenine nucleotide alpha hydrolases-like superfamily protein		Adenine nucleotide alpha hydrolases-like superfamily protein; FUNCTIONS IN: molecular_function unknown; INVOLVED IN: response to stress; LOCATED IN: vacuole; EXPRESSED IN: 23 plant structures; EXPRESSED DURING: 13 growth stages; CONTAINS InterPro DOMAIN/s: UspA (InterPro:IPR006016), Rossmann-like alpha/beta/alpha sandwich fold (InterPro:IPR014729), Universal stress protein A (InterPro:IPR006015);…
Solyc01g067070.2	2563.54	1519.1	228.492	112.328	0	0	-1.02443	1.02443	down	up	yes	OK	AT5G48970.1	protein_coding	Mitochondrial substrate carrier family protein		Mitochondrial substrate carrier family protein; FUNCTIONS IN: binding; INVOLVED IN: transport, mitochondrial transport, transmembrane transport; LOCATED IN: mitochondrial inner membrane, membrane; EXPRESSED IN: 24 plant structures; EXPRESSED DURING: 15 growth stages; CONTAINS InterPro DOMAIN/s: Mitochondrial carrier protein (InterPro:IPR002067), Mitochondrial substrate carrier (InterPro:IPR001993…
Solyc01g067370.2	5262.5	2658.42	638.874	267.623	0	0	-1.25533	1.25533	down	up	yes	OK	_	_	_	_	_
Solyc01g068110.2	31078	15394.6	5674.45	2316.52	0	0	-1.29252	1.29252	down	up	yes	OK	_	_	_	_	_
Solyc01g068120.2	30762.3	15664.9	5148.27	2162.16	0	0	-1.25161	1.25161	down	up	yes	OK	_	_	_	_	_
Solyc01g068380.2	81.1558	263.87	6.11235	16.3843	7.99e-15	1.65e-13	1.42251	-1.42251	up	down	yes	OK	_	_	_	_	_
Solyc01g068560.2	21.8962	85.1496	5.07439	16.8098	5.77e-07	6.83e-06	1.728	-1.728	up	down	yes	OK	_	_	_	_	_
Solyc01g073720.2	22.9182	59.8234	8.90199	19.0444	0.00196338	0.0122985	1.09717	-1.09717	up	down	yes	OK	_	_	_	_	_
Solyc01g079110.2	80.7119	200.899	24.3875	49.5291	7.61e-08	9.92e-07	1.02213	-1.02213	up	down	yes	OK	AT5G10400.1	protein_coding	Histone superfamily protein		Histone superfamily protein; FUNCTIONS IN: DNA binding; INVOLVED IN: nucleosome assembly; LOCATED IN: chloroplast, nucleosome; EXPRESSED IN: 21 plant structures; EXPRESSED DURING: 14 growth stages; CONTAINS InterPro DOMAIN/s: Histone H3 (InterPro:IPR000164), Histone-fold (InterPro:IPR009072), Histone core (InterPro:IPR007125); BEST Arabidopsis thaliana protein match is: Histone superfamily protei…
Solyc01g079150.2	264.655	674.358	13.2624	27.9213	0	0	1.07402	-1.07402	up	down	yes	OK	AT3G62270.1	protein_coding	HCO3- transporter family		HCO3- transporter family; FUNCTIONS IN: anion exchanger activity; INVOLVED IN: anion transport; LOCATED IN: integral to membrane, membrane; EXPRESSED IN: 22 plant structures; EXPRESSED DURING: 13 growth stages; CONTAINS InterPro DOMAIN/s: Bicarbonate transporter, eukaryotic (InterPro:IPR003020), Bicarbonate transporter, C-terminal (InterPro:IPR011531); BEST Arabidopsis thaliana protein match is: …
Solyc01g079260.2	23.458	67.8889	2.86923	6.96725	0.000211967	0.00169783	1.27993	-1.27993	up	down	yes	OK	AT2G47260.1	protein_coding	WRKY DNA-binding protein 23	Encodes a member of WRKY Transcription Factor; Group I. Involved in nematode feeding site establishment.	WRKY DNA-binding protein 23 (WRKY23); CONTAINS InterPro DOMAIN/s: DNA-binding WRKY (InterPro:IPR003657), Transcription factor, WRKY group IIc (InterPro:IPR017396); BEST Arabidopsis thaliana protein match is: WRKY family transcription factor (TAIR:AT3G62340.1); Has 3541 Blast hits to 3088 proteins in 202 species: Archae - 0; Bacteria - 3; Metazoa - 11; Fungi - 7; Plants - 3503; Viruses - 0; Other …
Solyc01g079470.2	184.626	62.4088	42.455	11.5593	0	0	-1.87688	1.87688	down	up	yes	OK	AT2G47400.1	protein_coding	CP12 domain-containing protein 1	CP12-1 encodes a small peptide found in the chloroplast stroma. It belongs to the CP12 gene family thought to be involved in the formation of a supramolecular complex with glyceraldehyde-3-phosphate dehydrogenase (GAPDH) and phosphoribulokinase (PRK) embedded in the Calvin cycle.	CP12 domain-containing protein 1 (CP12-1); FUNCTIONS IN: molecular_function unknown; INVOLVED IN: negative regulation of reductive pentose-phosphate cycle; LOCATED IN: chloroplast stroma, chloroplast; EXPRESSED IN: 22 plant structures; EXPRESSED DURING: 13 growth stages; CONTAINS InterPro DOMAIN/s: Protein of unknown function CP12 (InterPro:IPR003823); BEST Arabidopsis thaliana protein match is: …
Solyc01g079610.2	108.322	305.671	9.3327	21.2559	1.82e-13	3.54e-12	1.1875	-1.1875	up	down	yes	OK	AT3G62600.1	protein_coding	DNAJ heat shock family protein	J domain protein localized in ER lumen. Can partially compensate for the growth defect in jem1 scj1 mutant yeast. Forms a complex SDF2-ERdj3B-BiP that is required for the proper accumulation of the surface-exposed leucine-rich repeat receptor kinases EFR. EFR is involved in PAMP (pathogen associated molecular patterns) triggered immunity.	ATERDJ3B; FUNCTIONS IN: unfolded protein binding, heat shock protein binding; INVOLVED IN: protein folding, PAMP-induced immunity; LOCATED IN: plasma membrane, endoplasmic reticulum lumen; EXPRESSED IN: 23 plant structures; EXPRESSED DURING: 15 growth stages; CONTAINS InterPro DOMAIN/s: Molecular chaperone, heat shock protein, Hsp40, DnaJ (InterPro:IPR015609), HSP40/DnaJ peptide-binding (InterPro…
Solyc01g079940.2	8.49854	56.4117	0.773723	4.31337	3.02e-06	3.26e-05	2.47893	-2.47893	up	down	yes	OK	_	_	_	_	_
Solyc01g080010.2	31.899	76.3746	3.23583	6.63764	0.000654214	0.00464958	1.03653	-1.03653	up	down	yes	OK	_	_	_	_	_
Solyc01g080370.2	1154.74	518.338	91.1132	33.6555	0	0	-1.43682	1.43682	down	up	yes	OK	AT4G02130.2	protein_coding	galacturonosyltransferase 6	Encodes a protein with putative galacturonosyltransferase activity.	galacturonosyltransferase 6 (GATL6); FUNCTIONS IN: transferase activity, transferring hexosyl groups, polygalacturonate 4-alpha-galacturonosyltransferase activity, transferase activity, transferring glycosyl groups; INVOLVED IN: carbohydrate biosynthetic process; LOCATED IN: endomembrane system; EXPRESSED IN: 22 plant structures; EXPRESSED DURING: 13 growth stages; CONTAINS InterPro DOMAIN/s: Gly…
Solyc01g080410.2	231.99	137.541	44.487	21.7733	3.15e-11	5.4e-10	-1.03082	1.03082	down	up	yes	OK	AT4G21860.3	protein_coding	methionine sulfoxide reductase B 2		methionine sulfoxide reductase B 2 (MSRB2); FUNCTIONS IN: peptide-methionine-(S)-S-oxide reductase activity; INVOLVED IN: oxidation reduction; LOCATED IN: chloroplast; EXPRESSED IN: 24 plant structures; EXPRESSED DURING: 13 growth stages; CONTAINS InterPro DOMAIN/s: Methionine sulphoxide reductase B (InterPro:IPR002579), Mss4-like (InterPro:IPR011057); BEST Arabidopsis thaliana protein match is: …
Solyc01g080500.2	460.344	1299.86	48.709	114.125	0	0	1.22835	-1.22835	up	down	yes	OK	_	_	_	_	_
Solyc01g080520.2	7462.91	3863.68	508.798	218.827	0	0	-1.2173	1.2173	down	up	yes	OK	_	_	_	_	_
Solyc01g080680.2	4.49358	45.8262	0.355639	2.98922	1.66e-05	0.000161025	3.07128	-3.07128	up	down	yes	OK	AT5G18840.1	protein_coding	Major facilitator superfamily protein		Major facilitator superfamily protein; FUNCTIONS IN: carbohydrate transmembrane transporter activity, sugar:hydrogen symporter activity; INVOLVED IN: transport, transmembrane transport; LOCATED IN: integral to membrane, membrane; EXPRESSED IN: 17 plant structures; EXPRESSED DURING: 7 growth stages; CONTAINS InterPro DOMAIN/s: Major facilitator superfamily (InterPro:IPR020846), General substrate t…
Solyc01g080750.2	51.7703	24.4259	7.29335	2.83864	0.000120955	0.0010164	-1.36138	1.36138	down	up	yes	OK	AT4G15830.1	protein_coding	ARM repeat superfamily protein		ARM repeat superfamily protein; FUNCTIONS IN: binding; INVOLVED IN: biological_process unknown; LOCATED IN: cellular_component unknown; EXPRESSED IN: 21 plant structures; EXPRESSED DURING: 14 growth stages; CONTAINS InterPro DOMAIN/s: Armadillo-type fold (InterPro:IPR016024); BEST Arabidopsis thaliana protein match is: ARM repeat superfamily protein (TAIR:AT3G01450.1); Has 30201 Blast hits to 173…
Solyc01g080950.2	24.4928	189.282	17.1526	106.889	0	0	2.63961	-2.63961	up	down	yes	OK	_	_	_	_	_
Solyc01g080970.2	1875.68	914.39	224.831	87.7182	0	0	-1.35789	1.35789	down	up	yes	OK	AT5G35111.1	pseudogene			pseudogene, similar to peroxidase 6, blastp match of 72% identity and 1.1e-17 P-value to GP|5002334|gb|AAD37423.1|AF149281_1|AF149281 peroxidase 6 {Phaseolus vulgaris}
Solyc01g081130.2	29.9828	2.99145	25.7633	2.08789	3.41e-05	0.000315172	-3.6252	3.6252	down	up	yes	OK	_	_	_	_	_
Solyc01g081230.2	397.705	183.601	96.6275	36.7032	0	0	-1.39653	1.39653	down	up	yes	OK	_	_	_	_	_
Solyc01g081600.2	35.3833	16.9487	9.62258	3.77832	0.001553	0.00999826	-1.34868	1.34868	down	up	yes	OK	_	_	_	_	_
Solyc01g086670.2	3.99217	23.9174	1.35213	6.64059	0.00324289	0.0190143	2.29608	-2.29608	up	down	yes	OK	_	_	_	_	_
Solyc01g086720.2	16.4253	46.3604	0.588993	1.38915	0.00280648	0.016789	1.23788	-1.23788	up	down	yes	OK	AT5G06850.1	protein_coding	C2 calcium/lipid-binding plant phosphoribosyltransferase family protein		C2 calcium/lipid-binding plant phosphoribosyltransferase family protein; FUNCTIONS IN: molecular_function unknown; INVOLVED IN: tryptophan biosynthetic process; LOCATED IN: cellular_component unknown; EXPRESSED IN: 8 plant structures; EXPRESSED DURING: LP.04 four leaves visible, 4 anthesis, petal differentiation and expansion stage; CONTAINS InterPro DOMAIN/s: C2 membrane targeting protein (Inter…
Solyc01g087070.2	130.058	427.077	14.6666	38.5769	0	0	1.3952	-1.3952	up	down	yes	OK	AT3G08580.2	protein_coding	ADP/ATP carrier 1	mitochondrial ADP/ATP carrier	ADP/ATP carrier 1 (AAC1); FUNCTIONS IN: binding, copper ion binding, ATP:ADP antiporter activity; INVOLVED IN: transport, purine nucleotide transport; LOCATED IN: in 10 components; EXPRESSED IN: 28 plant structures; EXPRESSED DURING: 16 growth stages; CONTAINS InterPro DOMAIN/s: Mitochondrial carrier protein (InterPro:IPR002067), Mitochondrial substrate carrier (InterPro:IPR001993), Mitochondrial…
Solyc01g087150.2	30.9281	145.621	2.53372	10.0114	3.92e-12	7.17e-11	1.98231	-1.98231	up	down	yes	OK	AT1G51340.1	protein_coding	MATE efflux family protein		MATE efflux family protein; FUNCTIONS IN: antiporter activity, drug transmembrane transporter activity; INVOLVED IN: drug transmembrane transport, transmembrane transport; LOCATED IN: endomembrane system, membrane; EXPRESSED IN: 22 plant structures; EXPRESSED DURING: 12 growth stages; CONTAINS InterPro DOMAIN/s: Multi antimicrobial extrusion protein MatE (InterPro:IPR002528); BEST Arabidopsis tha…
Solyc01g087440.2	2165.22	1060.07	88.5188	35.8509	0	0	-1.30397	1.30397	down	up	yes	OK	_	_	_	_	_
Solyc01g087450.2	12757.9	6441.67	605.712	254.481	0	0	-1.25107	1.25107	down	up	yes	OK	AT5G21080.1	protein_coding	Uncharacterized protein		Uncharacterized protein; BEST Arabidopsis thaliana protein match is: Uncharacterized protein (TAIR:AT2G41830.1); Has 304 Blast hits to 292 proteins in 85 species: Archae - 0; Bacteria - 4; Metazoa - 137; Fungi - 19; Plants - 133; Viruses - 0; Other Eukaryotes - 11 (source: NCBI BLink).
Solyc01g087500.2	159.194	91.2407	4.20082	2.0142	2.17e-08	2.98e-07	-1.06046	1.06046	down	up	yes	OK	AT3G23890.2	protein_coding	topoisomerase II	Encodes a topoisomerase II that is highly expressed in young seedlings. The protein is localized in the nucleus and gene expression levels are increased in proliferative tissues.	topoisomerase II (TOPII); CONTAINS InterPro DOMAIN/s: DNA topoisomerase, type IIA, subunit A/C-terminal (InterPro:IPR002205), DNA topoisomerase, type IIA, conserved site (InterPro:IPR018522), DNA topoisomerase, type IIA, subunit A/ C-terminal, alpha-beta (InterPro:IPR013758), DNA topoisomerase, type IIA, subunit B, domain 2 (InterPro:IPR013506), DNA topoisomerase, type IIA, subunit A, alpha-helic…
Solyc01g087590.2	29.8677	82.641	2.11429	4.99537	5.65e-05	0.000504537	1.24042	-1.24042	up	down	yes	OK	AT5G13700.1	protein_coding	polyamine oxidase 1	Encodes a protein with polyamine oxidase activity. The mRNA of this gene is only expressed in very low amounts in the organs where it was detected (light-grown plants).	polyamine oxidase 1 (PAO1); FUNCTIONS IN: FAD binding, polyamine oxidase activity; INVOLVED IN: oxidation reduction; LOCATED IN: endomembrane system; EXPRESSED IN: 12 plant structures; EXPRESSED DURING: L mature pollen stage, M germinated pollen stage, 4 anthesis, petal differentiation and expansion stage; CONTAINS InterPro DOMAIN/s: Amine oxidase (InterPro:IPR002937), Flavin-containing amine oxi…
Solyc01g087800.2	34.9075	110.769	1.95942	5.07985	9.2e-07	1.06e-05	1.37436	-1.37436	up	down	yes	OK	_	_	_	_	_
Solyc01g087810.2	9.96443	34.9145	0.509988	1.47084	0.00318723	0.0187356	1.52811	-1.52811	up	down	yes	OK	_	_	_	_	_
Solyc01g087850.2	79.7155	267.868	3.3429	9.25328	1.55e-15	3.29e-14	1.46886	-1.46886	up	down	yes	OK	_	_	_	_	_
Solyc01g087990.2	1914.52	1138.74	188.858	93.0204	0	0	-1.02168	1.02168	down	up	yes	OK	AT5G13790.1	protein_coding	AGAMOUS-like 15	AGL15 (AGAMOUS-Like 15) is a member of the MADS domain family of regulatory factors. Although AGL15 is preferentially expressed during embryogenesis, AGL15 is also expressed in leaf primordia, shoot apical meristems and young floral buds, suggesting that AGL15 may play a role during post-germinative development. Transgenic plants that ectopically express AGL15 show delays in the transition to flo…	AGAMOUS-like 15 (AGL15); CONTAINS InterPro DOMAIN/s: Transcription factor, MADS-box (InterPro:IPR002100), Transcription factor, K-box (InterPro:IPR002487); BEST Arabidopsis thaliana protein match is: AGAMOUS-like 18 (TAIR:AT3G57390.1); Has 1807 Blast hits to 1807 proteins in 277 species: Archae - 0; Bacteria - 0; Metazoa - 736; Fungi - 347; Plants - 385; Viruses - 0; Other Eukaryotes - 339 (sourc…
Solyc01g090830.2	34.3677	84.735	2.93526	5.96999	0.000447217	0.0033149	1.02424	-1.02424	up	down	yes	OK	AT1G66620.1	protein_coding	Protein with RING/U-box and TRAF-like domains		Protein with RING/U-box and TRAF-like domains; FUNCTIONS IN: ubiquitin-protein ligase activity, zinc ion binding; INVOLVED IN: multicellular organismal development, protein ubiquitination, ubiquitin-dependent protein catabolic process; LOCATED IN: nucleus; EXPRESSED IN: 19 plant structures; EXPRESSED DURING: 11 growth stages; CONTAINS InterPro DOMAIN/s: TRAF-like (InterPro:IPR008974), Seven-in-ab…
Solyc01g090950.2	554.728	5170.44	44.4486	412.659	0	0	4.28031	-4.28031	up	down	no	OK	AT2G45160.1	protein_coding	GRAS family transcription factor		HAIRY MERISTEM 1 (HAM1); CONTAINS InterPro DOMAIN/s: Transcription factor GRAS (InterPro:IPR005202); BEST Arabidopsis thaliana protein match is: GRAS family transcription factor (TAIR:AT3G60630.1); Has 2292 Blast hits to 2267 proteins in 299 species: Archae - 0; Bacteria - 2; Metazoa - 4; Fungi - 0; Plants - 2284; Viruses - 0; Other Eukaryotes - 2 (source: NCBI BLink).
Solyc01g091170.2	78.8085	277.16	8.0884	23.4362	0	0	1.53481	-1.53481	up	down	yes	OK	AT4G08870.1	protein_coding	Arginase/deacetylase superfamily protein	Encodes one of the two arginase in the genome. Gene expression is enhanced by methyl jasmonate treatment.	Arginase/deacetylase superfamily protein; FUNCTIONS IN: arginase activity, cobalt ion binding, agmatinase activity; INVOLVED IN: response to jasmonic acid stimulus, polyamine metabolic process; LOCATED IN: mitochondrion, chloroplast; EXPRESSED IN: sepal vascular system, cotyledon vascular system, root vascular system, style, leaf; EXPRESSED DURING: seedling growth; CONTAINS InterPro DOMAIN/s: Ure…
Solyc01g091210.2	277.829	161.038	32.9559	16.0009	2.98e-13	5.73e-12	-1.04238	1.04238	down	up	yes	OK	AT2G45330.1	protein_coding	RNA 2'-phosphotransferase, Tpt1 / KptA family		embryo defective 1067 (emb1067); FUNCTIONS IN: tRNA 2'-phosphotransferase activity, transferase activity, transferring phosphorus-containing groups; INVOLVED IN: tRNA splicing, via endonucleolytic cleavage and ligation, embryo development ending in seed dormancy; EXPRESSED IN: male gametophyte, pollen tube; EXPRESSED DURING: L mature pollen stage, M germinated pollen stage; CONTAINS InterPro DOMA…
Solyc01g091260.2	43.3549	153.05	5.90721	17.0781	6.8e-10	1.07e-08	1.5316	-1.5316	up	down	yes	OK	_	_	_	_	_
Solyc01g091320.2	8164.94	4281.23	938.212	406.058	0	0	-1.20823	1.20823	down	up	yes	OK	AT4G12110.1	protein_coding	sterol-4alpha-methyl oxidase 1-1	Encodes a member of the SMO1 family of sterol 4alpha-methyl oxidases. More specifically functions as a 4,4-dimethyl-9beta,19-cyclopropylsterol-4alpha- methyl oxidase.	sterol-4alpha-methyl oxidase 1-1 (SMO1-1); CONTAINS InterPro DOMAIN/s: Fatty acid hydroxylase (InterPro:IPR006694); BEST Arabidopsis thaliana protein match is: sterol C4-methyl oxidase 1-2 (TAIR:AT4G22756.1); Has 2081 Blast hits to 2076 proteins in 340 species: Archae - 0; Bacteria - 283; Metazoa - 426; Fungi - 681; Plants - 428; Viruses - 3; Other Eukaryotes - 260 (source: NCBI BLink).
Solyc01g091360.2	10.9737	35.9031	1.65769	4.38364	0.0048138	0.0267708	1.40296	-1.40296	up	down	yes	OK	AT3G60810.2	protein_coding			unknown protein; CONTAINS InterPro DOMAIN/s: Protein of unknown function DUF1499 (InterPro:IPR010865); Has 35333 Blast hits to 34131 proteins in 2444 species: Archae - 798; Bacteria - 22429; Metazoa - 974; Fungi - 991; Plants - 531; Viruses - 0; Other Eukaryotes - 9610 (source: NCBI BLink).
Solyc01g091410.2	30.4459	127.467	3.78734	13.0308	9.03e-10	1.4e-08	1.78267	-1.78267	up	down	yes	OK	_	_	_	_	_
Solyc01g091560.2	14.4324	3.98006	4.65198	1.02997	0.00774178	0.0401888	-2.17524	2.17524	down	up	yes	OK	_	_	_	_	_
Solyc01g091850.2	59.7354	33.3974	8.78164	4.04175	0.000328794	0.00252418	-1.11951	1.11951	down	up	yes	OK	_	_	_	_	_
Solyc01g094320.2	5198.9	2584.26	852.209	350.092	0	0	-1.28347	1.28347	down	up	yes	OK	AT2G45800.1	protein_coding	GATA type zinc finger transcription factor family protein		GATA type zinc finger transcription factor family protein; FUNCTIONS IN: zinc ion binding; INVOLVED IN: biological_process unknown; LOCATED IN: cellular_component unknown; EXPRESSED IN: 9 plant structures; EXPRESSED DURING: L mature pollen stage, M germinated pollen stage, 4 anthesis, C globular stage, petal differentiation and expansion stage; CONTAINS InterPro DOMAIN/s: Zinc finger, LIM-type (I…
Solyc01g095030.2	33.8407	109.57	2.8522	7.97571	1.71e-07	2.15e-06	1.48354	-1.48354	up	down	yes	OK	AT5G52660.2	protein_coding	Homeodomain-like superfamily protein		Homeodomain-like superfamily protein; CONTAINS InterPro DOMAIN/s: SANT, DNA-binding (InterPro:IPR001005), Homeodomain-like (InterPro:IPR009057), Myb, DNA-binding (InterPro:IPR014778), HTH transcriptional regulator, Myb-type, DNA-binding (InterPro:IPR017930), Myb-like DNA-binding domain, SHAQKYF class (InterPro:IPR006447); BEST Arabidopsis thaliana protein match is: Homeodomain-like superfamily pr…
Solyc01g095080.2	19.8394	2.4943	1.50156	0.155151	0.000728115	0.00510994	-3.27472	3.27472	down	up	yes	OK	AT4G11280.1	protein_coding	1-aminocyclopropane-1-carboxylic acid (acc) synthase 6	encodes a a member of the 1-aminocyclopropane-1-carboxylate (ACC) synthase (S-adenosyl-L-methionine methylthioadenosine-lyase, EC 4.4.1.14) gene family	1-aminocyclopropane-1-carboxylic acid (acc) synthase 6 (ACS6); CONTAINS InterPro DOMAIN/s: 1-aminocyclopropane-1-carboxylate synthase (InterPro:IPR001176), Aminotransferase, class I/classII (InterPro:IPR004839), Pyridoxal phosphate-dependent transferase, major domain (InterPro:IPR015424), Aminotransferases, class-I, pyridoxal-phosphate-binding site (InterPro:IPR004838), Pyridoxal phosphate-depend…
Solyc01g095140.2	26.9359	976.514	6.55476	192.089	0	0	4.87309	-4.87309	up	down	yes	OK	_	_	_	_	_
Solyc01g095150.2	191.02	799.528	33.8042	116.084	0	0	1.77989	-1.77989	up	down	yes	OK	_	_	_	_	_
Solyc01g095440.2	524.898	215.956	78.7324	26.5315	0	0	-1.56925	1.56925	down	up	yes	OK	_	_	_	_	_
Solyc01g095530.2	51.5913	253.741	19.2615	77.1484	0	0	2.00192	-2.00192	up	down	yes	OK	_	_	_	_	_
Solyc01g095550.2	158.23	86.2977	8.66097	3.92886	3.48e-09	5.15e-08	-1.14042	1.14042	down	up	yes	OK	AT1G01450.1	protein_coding	Protein kinase superfamily protein		Protein kinase superfamily protein; FUNCTIONS IN: protein serine/threonine/tyrosine kinase activity, kinase activity; INVOLVED IN: protein amino acid phosphorylation; LOCATED IN: cellular_component unknown; EXPRESSED IN: pollen tube; CONTAINS InterPro DOMAIN/s: Protein kinase, catalytic domain (InterPro:IPR000719), Serine/threonine-protein kinase domain (InterPro:IPR002290), Tyrosine-protein kina…
Solyc01g095990.2	6372.31	3615.28	355.074	166.263	0	0	-1.09465	1.09465	down	up	yes	OK	AT2G46500.3	protein_coding	phosphoinositide 4-kinase gamma 4	Phosphoinositide kinase which undergo autophosphorylation and phosphorylate serine/threonine residues of protein substrates. Contains phosphoinositide 3/4-kinase and ubiquitin-like domains. Phosphorylates PUFD1 and RPN10 in vitro.	phosphoinositide 4-kinase gamma 4 (PI4K GAMMA 4); CONTAINS InterPro DOMAIN/s: Ubiquitin subgroup (InterPro:IPR019956), Phosphatidylinositol 3-/4-kinase, catalytic (InterPro:IPR000403), Ubiquitin (InterPro:IPR000626), Ubiquitin supergroup (InterPro:IPR019955); BEST Arabidopsis thaliana protein match is: Phosphatidylinositol 3- and 4-kinase ;Ubiquitin family protein (TAIR:AT5G24240.1).
Solyc01g096140.2	15.9815	65.7265	1.20071	4.06311	1.24e-05	0.000122446	1.7587	-1.7587	up	down	yes	OK	AT4G00910.1	protein_coding	Aluminium activated malate transporter family protein		Aluminium activated malate transporter family protein; FUNCTIONS IN: molecular_function unknown; INVOLVED IN: response to aluminum ion; LOCATED IN: cellular_component unknown; EXPRESSED IN: sepal, root, pedicel; EXPRESSED DURING: 4 anthesis; CONTAINS InterPro DOMAIN/s: Malate transporter, aliminium toerance (InterPro:IPR020966); BEST Arabidopsis thaliana protein match is: Aluminium activated mala…
Solyc01g096170.2	2581.07	1360.38	145.273	63.1035	0	0	-1.20297	1.20297	down	up	yes	OK	AT1G64630.1	protein_coding	with no lysine (K) kinase 10		with no lysine (K) kinase 10 (WNK10); FUNCTIONS IN: kinase activity, sequence-specific DNA binding transcription factor activity; INVOLVED IN: protein amino acid phosphorylation; LOCATED IN: cellular_component unknown; EXPRESSED IN: sperm cell, male gametophyte, pollen tube; EXPRESSED DURING: L mature pollen stage, M germinated pollen stage; CONTAINS InterPro DOMAIN/s: Protein kinase, catalytic d…
Solyc01g096380.1	66.2986	31.4031	10.5207	4.08505	1.26e-05	0.000124513	-1.36481	1.36481	down	up	yes	OK	_	_	_	_	_
Solyc01g096690.1	49.2952	24.4231	3.51491	1.43264	0.00028674	0.00223229	-1.29481	1.29481	down	up	yes	OK	_	_	_	_	_
Solyc01g097110.1	7.96515	116.258	0.237669	2.89527	8.76e-12	1.57e-10	3.60667	-3.60667	up	down	yes	OK	_	_	_	_	_
Solyc01g097180.2	3333.05	1788.41	448.205	198.458	0	0	-1.17533	1.17533	down	up	yes	OK	AT3G04700.1	protein_coding	Protein of unknown function (DUF1685)		CONTAINS InterPro DOMAIN/s: Protein of unknown function DUF1685 (InterPro:IPR012881); BEST Arabidopsis thaliana protein match is: ankyrin repeat family protein (TAIR:AT3G04710.3); Has 200 Blast hits to 200 proteins in 14 species: Archae - 0; Bacteria - 0; Metazoa - 0; Fungi - 0; Plants - 200; Viruses - 0; Other Eukaryotes - 0 (source: NCBI BLink).
Solyc01g097230.2	1568.44	780.597	242.234	99.4283	0	0	-1.28467	1.28467	down	up	yes	OK	_	_	_	_	_
Solyc01g097270.2	217.611	579.654	32.5856	71.5497	0	0	1.13471	-1.13471	up	down	yes	OK	AT3G04720.1	protein_coding	pathogenesis-related 4	Encodes a protein similar to the antifungal chitin-binding protein hevein from rubber tree latex. mRNA levels increase in response to ethylene and turnip crinkle virus infection.	pathogenesis-related 4 (PR4); FUNCTIONS IN: chitin binding; INVOLVED IN: in 6 processes; LOCATED IN: endomembrane system; EXPRESSED IN: 20 plant structures; EXPRESSED DURING: 10 growth stages; CONTAINS InterPro DOMAIN/s: Barwin (InterPro:IPR001153), Glycoside hydrolase, family 19, catalytic (InterPro:IPR000726), Barwin-related endoglucanase (InterPro:IPR009009), Chitin-binding, type 1, conserved …
Solyc01g097430.2	42.4224	13.963	2.1409	0.58962	2.92e-05	0.000273152	-1.86036	1.86036	down	up	yes	OK	_	_	_	_	_
Solyc01g098980.2	61.6964	32.8917	1.4748	0.666092	0.000231746	0.00184003	-1.14673	1.14673	down	up	yes	OK	AT3G06030.1	protein_coding	NPK1-related protein kinase 3	NPK1-related protein kinase 3	NPK1-related protein kinase 3 (NP3); FUNCTIONS IN: protein serine/threonine kinase activity, protein kinase activity, kinase activity, ATP binding; INVOLVED IN: cortical microtubule organization; LOCATED IN: apoplast; EXPRESSED IN: 21 plant structures; EXPRESSED DURING: 12 growth stages; CONTAINS InterPro DOMAIN/s: Mitogen activated protein kinase kinase kinase 3 (InterPro:IPR015748), Protein kin…
Solyc01g099160.2	1217.82	3184.96	53.9844	117.216	0	0	1.11856	-1.11856	up	down	yes	OK	AT3G22400.1	protein_coding	PLAT/LH2 domain-containing lipoxygenase family protein		LOX5; FUNCTIONS IN: oxidoreductase activity, acting on single donors with incorporation of molecular oxygen, incorporation of two atoms of oxygen, lipoxygenase activity, iron ion binding, metal ion binding; INVOLVED IN: root development; LOCATED IN: chloroplast; EXPRESSED IN: 22 plant structures; EXPRESSED DURING: 13 growth stages; CONTAINS InterPro DOMAIN/s: Lipoxygenase, LH2 (InterPro:IPR001024…
Solyc01g099190.2	426.897	89.1638	16.4882	2.84807	0	0	-2.53338	2.53338	down	up	yes	OK	AT3G22400.1	protein_coding	PLAT/LH2 domain-containing lipoxygenase family protein		LOX5; FUNCTIONS IN: oxidoreductase activity, acting on single donors with incorporation of molecular oxygen, incorporation of two atoms of oxygen, lipoxygenase activity, iron ion binding, metal ion binding; INVOLVED IN: root development; LOCATED IN: chloroplast; EXPRESSED IN: 22 plant structures; EXPRESSED DURING: 13 growth stages; CONTAINS InterPro DOMAIN/s: Lipoxygenase, LH2 (InterPro:IPR001024…
Solyc01g099370.2	155.496	414.422	16.3584	35.7724	0	0	1.12882	-1.12882	up	down	yes	OK	_	_	_	_	_
Solyc01g099390.2	2051.09	1019.15	222.792	91.1581	0	0	-1.28925	1.28925	down	up	yes	OK	_	_	_	_	_
Solyc01g099660.2	8.96799	57.4801	0.530869	2.63636	8.05e-06	8.22e-05	2.31212	-2.31212	up	down	yes	OK	AT5G28540.1	protein_coding	heat shock protein 70 (Hsp 70) family protein	Encodes the luminal binding protein BiP, an ER-localized member of the HSP70 family. BiP is composed of an N-terminal ATP binding domain and a C-terminal domain that binds to hydrophobic patches on improperly/incompletely folded proteins in an ATP-dependent manner. Involved in polar nuclei fusion during proliferation of endosperm nuclei.	BIP1; FUNCTIONS IN: ATP binding; INVOLVED IN: protein folding, ER-associated protein catabolic process, response to heat, polar nucleus fusion; LOCATED IN: cell wall, plasma membrane, chloroplast, vacuole, endoplasmic reticulum lumen; EXPRESSED IN: 8 plant structures; EXPRESSED DURING: L mature pollen stage, M germinated pollen stage, seedling growth; CONTAINS InterPro DOMAIN/s: Heat shock protei…
Solyc01g099820.2	11432.7	6049.03	2870.39	1251.33	0	0	-1.19778	1.19778	down	up	yes	OK	AT5G27760.1	protein_coding	Hypoxia-responsive family protein		Hypoxia-responsive family protein; CONTAINS InterPro DOMAIN/s: Hypoxia induced protein, conserved region (InterPro:IPR007667); BEST Arabidopsis thaliana protein match is: Hypoxia-responsive family protein (TAIR:AT3G05550.1); Has 1807 Blast hits to 1807 proteins in 277 species: Archae - 0; Bacteria - 0; Metazoa - 736; Fungi - 347; Plants - 385; Viruses - 0; Other Eukaryotes - 339 (source: NCBI BLi…
Solyc01g099940.2	12491.3	6268.1	827.889	344.382	0	0	-1.26543	1.26543	down	up	yes	OK	_	_	_	_	_
Solyc01g100120.2	4759.55	2729.85	169.204	80.8433	0	0	-1.06556	1.06556	down	up	yes	OK	AT5G27000.1	protein_coding	kinesin 4	Encodes a kinesin-like protein that binds microtubules in an ATP-dependent manner.	kinesin 4 (ATK4); FUNCTIONS IN: microtubule binding, protein binding, microtubule motor activity, ATPase activity; INVOLVED IN: microtubule-based movement; EXPRESSED IN: 13 plant structures; EXPRESSED DURING: 7 growth stages; CONTAINS InterPro DOMAIN/s: Kinesin, motor region, conserved site (InterPro:IPR019821), Calponin-homology (InterPro:IPR016146), Calponin-like actin-binding (InterPro:IPR0017…
Solyc01g100460.2	5498.35	2607.69	710.298	279.959	0	0	-1.34321	1.34321	down	up	yes	OK	AT1G75390.2	protein_coding	basic leucine-zipper 44		basic leucine-zipper 44 (bZIP44); FUNCTIONS IN: DNA binding, protein heterodimerization activity, sequence-specific DNA binding transcription factor activity; INVOLVED IN: regulation of transcription, DNA-dependent; LOCATED IN: chloroplast; CONTAINS InterPro DOMAIN/s: Basic-leucine zipper (bZIP) transcription factor (InterPro:IPR004827), bZIP transcription factor, bZIP-1 (InterPro:IPR011616); BES…
Solyc01g100490.2	9.99001	30.9088	1.24912	3.24438	0.00872558	0.0444523	1.37703	-1.37703	up	down	yes	OK	_	_	_	_	_
Solyc01g100690.2	638.183	364.197	107.745	50.1848	0	0	-1.1023	1.1023	down	up	yes	OK	_	_	_	_	_
Solyc01g100900.2	113.409	60.7835	13.3488	5.6049	4.79e-08	6.37e-07	-1.25195	1.25195	down	up	yes	OK	_	_	_	_	_
Solyc01g102610.2	261.736	687.614	14.0607	30.2678	0	0	1.10612	-1.10612	up	down	yes	OK	AT5G49730.1	protein_coding	ferric reduction oxidase 6	Encodes a plasma membrane-located ferric chelate reductase. Its mRNA is expressed in green aerial tissues (shoot, flower and cotyledon) in a light- and cell differentiation-specific manner.	ferric reduction oxidase 6 (FRO6); CONTAINS InterPro DOMAIN/s: Ferredoxin reductase-type FAD-binding domain (InterPro:IPR017927), Ferric reductase, NAD binding (InterPro:IPR013121), Cytochrome b245, heavy chain (InterPro:IPR000778), FAD-binding 8 (InterPro:IPR013112), Riboflavin synthase-like beta-barrel (InterPro:IPR017938), Ferric reductase-like transmembrane component, N-terminal (InterPro:IPR…
Solyc01g103240.2	6207.86	3108.06	606.94	250.223	0	0	-1.27834	1.27834	down	up	yes	OK	_	_	_	_	_
Solyc01g103650.2	18.4566	68.3291	1.58228	4.80013	2.33e-05	0.000221633	1.60107	-1.60107	up	down	yes	OK	AT5G49950.1	protein_coding	alpha/beta-Hydrolases superfamily protein		alpha/beta-Hydrolases superfamily protein; FUNCTIONS IN: molecular_function unknown; INVOLVED IN: biological_process unknown; LOCATED IN: endomembrane system; EXPRESSED IN: 22 plant structures; EXPRESSED DURING: 13 growth stages; BEST Arabidopsis thaliana protein match is: alpha/beta-Hydrolases superfamily protein (TAIR:AT1G34340.1); Has 1807 Blast hits to 1807 proteins in 277 species: Archae - 0…
Solyc01g104100.2	1453.94	4303.12	161.598	397.058	0	0	1.29694	-1.29694	up	down	yes	OK	_	_	_	_	_
Solyc01g104750.2	2025.55	1214.59	183.11	90.7224	0	0	-1.01318	1.01318	down	up	yes	OK	_	_	_	_	_
Solyc01g104780.2	3.99856	29.9088	0.823713	5.23104	0.000517301	0.00377092	2.66688	-2.66688	up	down	yes	OK	AT1G21140.1	protein_coding	Vacuolar iron transporter (VIT) family protein		Vacuolar iron transporter (VIT) family protein; CONTAINS InterPro DOMAIN/s: Protein of unknown function DUF125, transmembrane (InterPro:IPR008217); BEST Arabidopsis thaliana protein match is: Vacuolar iron transporter (VIT) family protein (TAIR:AT3G43660.1); Has 1867 Blast hits to 1856 proteins in 645 species: Archae - 60; Bacteria - 1279; Metazoa - 0; Fungi - 103; Plants - 211; Viruses - 0; Othe…
Solyc01g104870.2	503.979	304.328	28.841	14.3904	0	0	-1.00301	1.00301	down	up	yes	OK	AT1G03050.1	protein_coding	ENTH/ANTH/VHS superfamily protein		ENTH/ANTH/VHS superfamily protein; FUNCTIONS IN: phospholipid binding, clathrin binding, binding, phosphatidylinositol binding; INVOLVED IN: N-terminal protein myristoylation, clathrin coat assembly; LOCATED IN: clathrin coat; EXPRESSED IN: 9 plant structures; EXPRESSED DURING: L mature pollen stage, M germinated pollen stage, 4 anthesis, C globular stage, petal differentiation and expansion stag…
Solyc01g105120.2	215.55	842.933	11.1661	35.6632	0	0	1.67531	-1.67531	up	down	yes	OK	AT5G64170.2	protein_coding	dentin sialophosphoprotein-related		dentin sialophosphoprotein-related; FUNCTIONS IN: molecular_function unknown; INVOLVED IN: biological_process unknown; LOCATED IN: cellular_component unknown; EXPRESSED IN: 17 plant structures; EXPRESSED DURING: 9 growth stages; BEST Arabidopsis thaliana protein match is: unknown protein (TAIR:AT3G54500.2); Has 181 Blast hits to 169 proteins in 40 species: Archae - 2; Bacteria - 18; Metazoa - 17;…
Solyc01g105450.2	16.914	84.7892	1.03931	4.32856	8.44e-08	1.09e-06	2.05826	-2.05826	up	down	yes	OK	_	_	_	_	_
Solyc01g105510.2	1649.99	866.818	84.6278	36.7782	0	0	-1.20228	1.20228	down	up	yes	OK	AT5G65290.1	protein_coding	LMBR1-like membrane protein		LMBR1-like membrane protein; FUNCTIONS IN: molecular_function unknown; INVOLVED IN: biological_process unknown; LOCATED IN: endomembrane system, integral to membrane; EXPRESSED IN: 23 plant structures; EXPRESSED DURING: 15 growth stages; CONTAINS InterPro DOMAIN/s: LMBR1-like membrane protein, conserved region (InterPro:IPR006876); Has 1807 Blast hits to 1807 proteins in 277 species: Archae - 0; …
Solyc01g105720.2	16733.1	7566.95	1191.08	443.461	0	0	-1.42539	1.42539	down	up	yes	OK	AT5G43180.1	protein_coding	Protein of unknown function, DUF599		Protein of unknown function, DUF599; FUNCTIONS IN: molecular_function unknown; INVOLVED IN: biological_process unknown; LOCATED IN: endomembrane system; EXPRESSED IN: 10 plant structures; EXPRESSED DURING: LP.04 four leaves visible, 4 anthesis, petal differentiation and expansion stage; CONTAINS InterPro DOMAIN/s: Protein of unknown function DUF599 (InterPro:IPR006747); BEST Arabidopsis thaliana …
Solyc01g105810.2	75.7425	491.892	6.55982	34.6717	0	0	2.40203	-2.40203	up	down	yes	OK	AT5G09550.1	protein_coding	GDP dissociation inhibitor family protein / Rab GTPase activator family protein		GDP dissociation inhibitor family protein / Rab GTPase activator family protein; FUNCTIONS IN: RAB GDP-dissociation inhibitor activity; INVOLVED IN: regulation of GTPase activity, protein transport; LOCATED IN: cellular_component unknown; EXPRESSED IN: 16 plant structures; EXPRESSED DURING: 12 growth stages; CONTAINS InterPro DOMAIN/s: Rab GTPase activator (InterPro:IPR002005), GDP dissociation i…
Solyc01g106420.2	1560.37	857.122	112.357	51.1802	0	0	-1.13443	1.13443	down	up	yes	OK	AT5G64500.1	protein_coding	Major facilitator superfamily protein		Major facilitator superfamily protein; FUNCTIONS IN: molecular_function unknown; INVOLVED IN: transmembrane transport; LOCATED IN: membrane; EXPRESSED IN: 24 plant structures; EXPRESSED DURING: 15 growth stages; CONTAINS InterPro DOMAIN/s: Major facilitator superfamily (InterPro:IPR020846), Major facilitator superfamily MFS-1 (InterPro:IPR011701), Major facilitator superfamily, general substrate …
Solyc01g106470.2	4869.35	2652.69	359.374	161.181	0	0	-1.1568	1.1568	down	up	yes	OK	AT5G64510.1	protein_coding			unknown protein; FUNCTIONS IN: molecular_function unknown; INVOLVED IN: biological_process unknown; LOCATED IN: endomembrane system; EXPRESSED IN: 17 plant structures; EXPRESSED DURING: 10 growth stages; Has 35333 Blast hits to 34131 proteins in 2444 species: Archae - 798; Bacteria - 22429; Metazoa - 974; Fungi - 991; Plants - 531; Viruses - 0; Other Eukaryotes - 9610 (source: NCBI BLink).
Solyc01g106600.2	9878.42	4554.32	2246.56	845.482	0	0	-1.40987	1.40987	down	up	yes	OK	_	_	_	_	_
Solyc01g106830.2	28.453	75.2322	13.8793	29.9949	0.000515575	0.00375926	1.11178	-1.11178	up	down	yes	OK	_	_	_	_	_
Solyc01g107560.2	33.3713	89.735	2.64281	5.83913	9.24e-05	0.000793869	1.14368	-1.14368	up	down	yes	OK	_	_	_	_	_
Solyc01g107760.2	7822.8	2831.22	680.202	201.004	0	0	-1.75874	1.75874	down	up	yes	OK	AT3G19390.1	protein_coding	Granulin repeat cysteine protease family protein		Granulin repeat cysteine protease family protein; FUNCTIONS IN: cysteine-type endopeptidase activity, cysteine-type peptidase activity; INVOLVED IN: proteolysis; LOCATED IN: endomembrane system; EXPRESSED IN: 9 plant structures; EXPRESSED DURING: 4 anthesis, petal differentiation and expansion stage; CONTAINS InterPro DOMAIN/s: Peptidase C1A, papain (InterPro:IPR013128), Proteinase inhibitor I29,…
Solyc01g107830.2	38.5069	4.48575	2.88402	0.273716	2.36e-06	2.58e-05	-3.39733	3.39733	down	up	yes	OK	AT3G53160.1	protein_coding	UDP-glucosyl transferase 73C7		UDP-glucosyl transferase 73C7 (UGT73C7); CONTAINS InterPro DOMAIN/s: UDP-glucuronosyl/UDP-glucosyltransferase (InterPro:IPR002213); BEST Arabidopsis thaliana protein match is: UDP-Glycosyltransferase superfamily protein (TAIR:AT2G36770.1); Has 7083 Blast hits to 7007 proteins in 427 species: Archae - 0; Bacteria - 435; Metazoa - 1539; Fungi - 21; Plants - 4999; Viruses - 33; Other Eukaryotes - 56…
Solyc01g108100.2	44.3321	23.4801	4.35284	1.88856	0.00106974	0.00718832	-1.20467	1.20467	down	up	yes	OK	_	_	_	_	_
Solyc01g108270.2	3630.91	1810.62	207.359	85.5368	0	0	-1.27751	1.27751	down	up	yes	OK	_	_	_	_	_
Solyc01g108310.2	9.45023	92.5669	0.912464	7.44736	7.86e-10	1.22e-08	3.02889	-3.02889	up	down	yes	OK	_	_	_	_	_
Solyc01g108680.2	87.5911	250.568	11.4387	26.6351	9.8e-12	1.75e-10	1.21941	-1.21941	up	down	yes	OK	_	_	_	_	_
Solyc01g108860.2	8.47936	31.8718	0.846514	2.65956	0.00304995	0.0180579	1.65158	-1.65158	up	down	yes	OK	_	_	_	_	_
Solyc01g108900.2	22173	9609.85	1268.38	457.942	0	0	-1.46975	1.46975	down	up	yes	OK	AT3G19020.1	protein_coding	Leucine-rich repeat (LRR) family protein		Leucine-rich repeat (LRR) family protein; FUNCTIONS IN: structural constituent of cell wall; LOCATED IN: endomembrane system; EXPRESSED IN: 10 plant structures; EXPRESSED DURING: L mature pollen stage, M germinated pollen stage, 4 anthesis, C globular stage, petal differentiation and expansion stage; CONTAINS InterPro DOMAIN/s: Leucine-rich repeat-containing N-terminal domain, type 2 (InterPro:IP…
Solyc01g108910.2	890.869	507.762	138.028	64.8131	0	0	-1.0906	1.0906	down	up	yes	OK	_	_	_	_	_
Solyc01g109330.2	159.958	384.577	12.0132	24.0315	1.71e-13	3.33e-12	1.00031	-1.00031	up	down	yes	OK	_	_	_	_	_
Solyc01g109530.2	12604	6930.42	718.293	326.644	0	0	-1.13685	1.13685	down	up	yes	OK	AT4G34440.1	protein_coding	Protein kinase superfamily protein		Protein kinase superfamily protein; FUNCTIONS IN: protein serine/threonine kinase activity, protein kinase activity, kinase activity, ATP binding; INVOLVED IN: protein amino acid phosphorylation; LOCATED IN: chloroplast; EXPRESSED IN: 9 plant structures; EXPRESSED DURING: L mature pollen stage, M germinated pollen stage, 4 anthesis, C globular stage, petal differentiation and expansion stage; CON…
Solyc01g109860.2	7552.85	3535.96	472.188	183.668	0	0	-1.36226	1.36226	down	up	yes	OK	AT2G18180.1	protein_coding	Sec14p-like phosphatidylinositol transfer family protein		Sec14p-like phosphatidylinositol transfer family protein; CONTAINS InterPro DOMAIN/s: Cellular retinaldehyde-binding/triple function, C-terminal (InterPro:IPR001251), Cellular retinaldehyde-binding/triple function, N-terminal (InterPro:IPR008273), Phosphatidylinositol transfer protein-like, N-terminal (InterPro:IPR011074); BEST Arabidopsis thaliana protein match is: SEC14-like 12 (TAIR:AT4G36490.…
Solyc01g109950.2	9547.2	5283.15	439.098	200.759	0	0	-1.12908	1.12908	down	up	yes	OK	AT4G39110.1	protein_coding	Malectin/receptor-like protein kinase family protein		Malectin/receptor-like protein kinase family protein; FUNCTIONS IN: kinase activity; INVOLVED IN: protein amino acid phosphorylation; LOCATED IN: chloroplast; EXPRESSED IN: 10 plant structures; EXPRESSED DURING: L mature pollen stage, M germinated pollen stage, 4 anthesis, C globular stage, petal differentiation and expansion stage; CONTAINS InterPro DOMAIN/s: Protein kinase, ATP binding site (In…
Solyc01g110000.2	633.492	350.591	31.2189	14.217	0	0	-1.1348	1.1348	down	up	yes	OK	AT4G36360.2	protein_coding	beta-galactosidase 3	putative beta-galactosidase (BGAL3 gene)	beta-galactosidase 3 (BGAL3); FUNCTIONS IN: beta-galactosidase activity; INVOLVED IN: carbohydrate metabolic process; LOCATED IN: endomembrane system; EXPRESSED IN: 23 plant structures; EXPRESSED DURING: 13 growth stages; CONTAINS InterPro DOMAIN/s: Glycoside hydrolase, family 35, conserved site (InterPro:IPR019801), Glycoside hydrolase, family 35 (InterPro:IPR001944), D-galactoside/L-rhamnose bi…
Solyc01g110370.2	39.8769	114.061	4.01022	9.66769	1.73e-06	1.93e-05	1.26949	-1.26949	up	down	yes	OK	AT2G21320.1	protein_coding	B-box zinc finger family protein		B-box zinc finger family protein; FUNCTIONS IN: sequence-specific DNA binding transcription factor activity, zinc ion binding; INVOLVED IN: regulation of transcription; LOCATED IN: endomembrane system, intracellular; EXPRESSED IN: 19 plant structures; EXPRESSED DURING: 10 growth stages; CONTAINS InterPro DOMAIN/s: Zinc finger, B-box (InterPro:IPR000315); BEST Arabidopsis thaliana protein match is…
Solyc01g111230.2	326.01	181.299	57.8227	26.0434	0	0	-1.15072	1.15072	down	up	yes	OK	_	_	_	_	_
Solyc01g111250.2	44.4728	11.9801	5.03732	1.07977	2.23e-06	2.45e-05	-2.22193	2.22193	down	up	yes	OK	_	_	_	_	_
Solyc01g111270.2	2346.8	1270.41	136.008	60.6591	0	0	-1.1649	1.1649	down	up	yes	OK	AT4G34940.1	protein_coding	armadillo repeat only 1	Armadillo repeat protein. One of a family of four in Arabidopsis. Located in the nucleus and cytoplasm of pollen vegetative cells, and in the cytoplasm of egg cells. Involved in the signaling network controlling tip growth and actin organization in the pollen tube.	armadillo repeat only 1 (ARO1); FUNCTIONS IN: binding; INVOLVED IN: pollen tube growth, actin cytoskeleton organization; LOCATED IN: nucleus, cytoplasm; EXPRESSED IN: 15 plant structures; EXPRESSED DURING: 6 growth stages; CONTAINS InterPro DOMAIN/s: Armadillo-like helical (InterPro:IPR011989), Armadillo (InterPro:IPR000225), Armadillo-type fold (InterPro:IPR016024); BEST Arabidopsis thaliana pro…
Solyc01g111440.2	235.154	638.309	2.62527	5.86319	0	0	1.15922	-1.15922	up	down	yes	OK	AT3G51260.2	protein_coding	20S proteasome alpha subunit PAD1	20S proteosomal alpha subunits. Interacts with SnRK, SKP1/ASK1 during proteasomal binding of an SCF ubiquitin ligase.	20S proteasome alpha subunit PAD1 (PAD1); FUNCTIONS IN: peptidase activity, endopeptidase activity, threonine-type endopeptidase activity; INVOLVED IN: ubiquitin-dependent protein catabolic process; LOCATED IN: in 8 components; EXPRESSED IN: 24 plant structures; EXPRESSED DURING: 14 growth stages; CONTAINS InterPro DOMAIN/s: Proteasome, alpha-subunit, conserved site (InterPro:IPR000426), Proteaso…
Solyc01g111640.2	535.304	296.694	112.339	51.6977	0	0	-1.11969	1.11969	down	up	yes	OK	AT1G75950.1	protein_coding	S phase kinase-associated protein 1	SKP1 is core component of the SCF family of E3 ubiquitin ligases and serves to tether the rest of the complex to an F-box protein, which provides specificity in binding to ubiquitin ligase substrate proteins. Predominately expressed from leptotene to pachytene. Negatively regulates recombination. Interacts with P0, a silencing suppressor protein encoded by poleroviruses by means of a conserved mi…	S phase kinase-associated protein 1 (SKP1); FUNCTIONS IN: ubiquitin-protein ligase activity, protein binding; INVOLVED IN: negative regulation of DNA recombination, response to cadmium ion, mitosis, male meiosis, ubiquitin-dependent protein catabolic process; LOCATED IN: in 7 components; EXPRESSED IN: 35 plant structures; EXPRESSED DURING: 15 growth stages; CONTAINS InterPro DOMAIN/s: E3 ubiquiti…
Solyc01g111980.2	151.613	502.818	10.1323	27.4805	0	0	1.43945	-1.43945	up	down	yes	OK	_	_	_	_	_
Solyc02g005060.1	11.4303	41.4231	4.38425	13.0091	0.00113261	0.00756161	1.56912	-1.56912	up	down	yes	OK	AT5G46070.1	protein_coding	Guanylate-binding family protein		Guanylate-binding family protein; FUNCTIONS IN: GTP binding, GTPase activity; INVOLVED IN: immune response; LOCATED IN: nucleolus, chloroplast; EXPRESSED IN: 24 plant structures; EXPRESSED DURING: 14 growth stages; CONTAINS InterPro DOMAIN/s: Guanylate-binding protein, N-terminal (InterPro:IPR015894), Guanylate-binding protein, C-terminal (InterPro:IPR003191); BEST Arabidopsis thaliana protein ma…
Solyc02g005070.1	14.4388	54.8661	2.82597	8.76856	0.000129033	0.00107778	1.63359	-1.63359	up	down	yes	OK	_	_	_	_	_
Solyc02g014290.1	492.837	193.03	1562.34	488.044	0	0	-1.67863	1.67863	down	up	yes	OK	_	_	_	_	_
Solyc02g014490.2	4980.76	2624.02	310.175	135.108	0	0	-1.19897	1.19897	down	up	yes	OK	AT2G18030.1	protein_coding	Peptide methionine sulfoxide reductase family protein		Peptide methionine sulfoxide reductase family protein; FUNCTIONS IN: peptide-methionine-(S)-S-oxide reductase activity, oxidoreductase activity, acting on sulfur group of donors, disulfide as acceptor; INVOLVED IN: oxidation reduction, protein modification process, protein metabolic process; LOCATED IN: endomembrane system; EXPRESSED IN: 22 plant structures; EXPRESSED DURING: 13 growth stages; CO…
Solyc02g014530.2	5757.49	2923.48	299.569	125.856	0	0	-1.25111	1.25111	down	up	yes	OK	_	_	_	_	_
Solyc02g014860.2	396.098	136.264	36.0338	10.2575	0	0	-1.81267	1.81267	down	up	yes	OK	AT5G23240.1	protein_coding	DNAJ heat shock N-terminal domain-containing protein		DNAJ heat shock N-terminal domain-containing protein; FUNCTIONS IN: unfolded protein binding, heat shock protein binding; INVOLVED IN: protein folding; LOCATED IN: chloroplast; EXPRESSED IN: 21 plant structures; EXPRESSED DURING: 11 growth stages; CONTAINS InterPro DOMAIN/s: Molecular chaperone, heat shock protein, Hsp40, DnaJ (InterPro:IPR015609), Heat shock protein DnaJ, N-terminal (InterPro:IP…
Solyc02g020890.2	3683.58	2025.2	316.39	144.195	0	0	-1.13368	1.13368	down	up	yes	OK	AT3G19970.1	protein_coding	alpha/beta-Hydrolases superfamily protein		alpha/beta-Hydrolases superfamily protein; CONTAINS InterPro DOMAIN/s: Protein of unknown function DUF829, transmembrane 53 (InterPro:IPR008547); BEST Arabidopsis thaliana protein match is: alpha/beta-Hydrolases superfamily protein (TAIR:AT2G18245.1); Has 401 Blast hits to 400 proteins in 106 species: Archae - 0; Bacteria - 0; Metazoa - 180; Fungi - 77; Plants - 116; Viruses - 0; Other Eukaryotes…
Solyc02g021000.2	364.801	182.99	83.2297	34.4442	0	0	-1.27284	1.27284	down	up	yes	OK	AT5G36120.1	protein_coding	cofactor assembly, complex C (B6F)		cofactor assembly, complex C (B6F) (CCB3); FUNCTIONS IN: molecular_function unknown; INVOLVED IN: cytochrome b6f complex assembly; LOCATED IN: chloroplast thylakoid membrane, chloroplast; CONTAINS InterPro DOMAIN/s: Protein of unknown function YGGT (InterPro:IPR003425); Has 30201 Blast hits to 17322 proteins in 780 species: Archae - 12; Bacteria - 1396; Metazoa - 17338; Fungi - 3422; Plants - 503…
Solyc02g021410.2	1786.7	969.652	129.703	58.05	0	0	-1.15984	1.15984	down	up	yes	OK	_	_	_	_	_
Solyc02g021590.2	1922.35	1150.3	102.363	50.5163	0	0	-1.01887	1.01887	down	up	yes	OK	AT5G45840.1	protein_coding	Leucine-rich repeat protein kinase family protein		Leucine-rich repeat protein kinase family protein; FUNCTIONS IN: protein serine/threonine kinase activity, protein kinase activity, ATP binding; INVOLVED IN: transmembrane receptor protein tyrosine kinase signaling pathway, protein amino acid phosphorylation; LOCATED IN: endomembrane system; EXPRESSED IN: 22 plant structures; EXPRESSED DURING: 13 growth stages; CONTAINS InterPro DOMAIN/s: Protein…
Solyc02g022910.2	2804.25	1465.95	401.724	173.074	0	0	-1.21482	1.21482	down	up	yes	OK	AT4G20870.1	protein_coding	fatty acid hydroxylase 2	encodes a fatty acid hydroxylase, required for the AtBI-1-mediated suppression of programmed cell death.	fatty acid hydroxylase 2 (FAH2); CONTAINS InterPro DOMAIN/s: Fatty acid hydroxylase (InterPro:IPR006694); BEST Arabidopsis thaliana protein match is: fatty acid hydroxylase 1 (TAIR:AT2G34770.1); Has 806 Blast hits to 806 proteins in 373 species: Archae - 0; Bacteria - 413; Metazoa - 105; Fungi - 141; Plants - 78; Viruses - 0; Other Eukaryotes - 69 (source: NCBI BLink).
Solyc02g031960.2	825.252	371.62	348.562	128.598	0	0	-1.43855	1.43855	down	up	yes	OK	_	_	_	_	_
Solyc02g032660.2	50.33	22.4601	4.61065	1.78956	0.000191819	0.00154888	-1.36537	1.36537	down	up	yes	OK	AT1G61890.1	protein_coding	MATE efflux family protein		MATE efflux family protein; FUNCTIONS IN: antiporter activity, drug transmembrane transporter activity, transporter activity; INVOLVED IN: response to karrikin; LOCATED IN: membrane; EXPRESSED IN: 22 plant structures; EXPRESSED DURING: 13 growth stages; CONTAINS InterPro DOMAIN/s: Multi antimicrobial extrusion protein MatE (InterPro:IPR002528); BEST Arabidopsis thaliana protein match is: MATE eff…
Solyc02g032820.2	1553.37	823.162	148.057	64.616	0	0	-1.19619	1.19619	down	up	yes	OK	AT4G04720.1	protein_coding	calcium-dependent protein kinase 21	member of Calcium Dependent Protein Kinase	calcium-dependent protein kinase 21 (CPK21); FUNCTIONS IN: in 6 functions; INVOLVED IN: protein amino acid phosphorylation, N-terminal protein myristoylation; LOCATED IN: plasma membrane; EXPRESSED IN: cultured cell; CONTAINS InterPro DOMAIN/s: Protein kinase, ATP binding site (InterPro:IPR017441), EF-Hand 1, calcium-binding site (InterPro:IPR018247), Serine/threonine-protein kinase domain (Inter…
Solyc02g032940.2	2865.55	1415.64	223.33	91.5823	0	0	-1.28604	1.28604	down	up	yes	OK	AT1G11910.1	protein_coding	aspartic proteinase A1	Encodes an aspartic proteinase that forms a heterodimer and is stable over a broad pH range (ph 3-8).	aspartic proteinase A1 (APA1); FUNCTIONS IN: endopeptidase activity; INVOLVED IN: proteolysis, response to salt stress; LOCATED IN: vacuole; EXPRESSED IN: 25 plant structures; EXPRESSED DURING: 16 growth stages; CONTAINS InterPro DOMAIN/s: Saposin-like (InterPro:IPR011001), Peptidase aspartic (InterPro:IPR021109), Peptidase aspartic, catalytic (InterPro:IPR009007), Saposin-like type B, 1 (InterPr…
Solyc02g036440.2	877.23	475.241	129.21	57.0468	0	0	-1.1795	1.1795	down	up	yes	OK	AT1G54320.1	protein_coding	LEM3 (ligand-effect modulator 3) family protein / CDC50 family protein		LEM3 (ligand-effect modulator 3) family protein / CDC50 family protein; INVOLVED IN: biological_process unknown; LOCATED IN: chloroplast, membrane; EXPRESSED IN: 24 plant structures; EXPRESSED DURING: 15 growth stages; CONTAINS InterPro DOMAIN/s: Protein of unknown function DUF284, transmembrane eukaryotic (InterPro:IPR005045); BEST Arabidopsis thaliana protein match is: ALA-interacting subunit 1…
Solyc02g037550.2	12.4459	52.7863	1.58315	5.30264	0.000124987	0.00104691	1.74391	-1.74391	up	down	yes	OK	_	_	_	_	_
Solyc02g038670.1	22.4168	6.47151	1.33824	0.34532	0.00240015	0.0146734	-1.95433	1.95433	down	up	yes	OK	_	_	_	_	_
Solyc02g038740.2	6237.38	3265.86	388.891	167.781	0	0	-1.21279	1.21279	down	up	yes	OK	AT2G17370.1	protein_coding	3-hydroxy-3-methylglutaryl-CoA reductase 2	Encodes a 3-hydroxy-3-methylglutaryl-CoA reductase (HMGR) that is involved in the synthesis of sterol and triterpenoid compounds.	3-hydroxy-3-methylglutaryl-CoA reductase 2 (HMG2); CONTAINS InterPro DOMAIN/s: Hydroxymethylglutaryl-CoA reductase, class I, catalytic (InterPro:IPR004554), Hydroxymethylglutaryl-CoA reductase, class I/II, substrate-binding (InterPro:IPR009029), Hydroxymethylglutaryl-CoA reductase, class I/II, NAD/NADP-binding (InterPro:IPR009023), Hydroxymethylglutaryl-CoA reductase, class I/II, catalytic (Inter…
Solyc02g043810.2	1227.28	645.947	88.0343	38.3257	0	0	-1.19975	1.19975	down	up	yes	OK	AT5G57200.1	protein_coding	ENTH/ANTH/VHS superfamily protein		ENTH/ANTH/VHS superfamily protein; FUNCTIONS IN: phospholipid binding, clathrin binding, binding, phosphatidylinositol binding; INVOLVED IN: N-terminal protein myristoylation, clathrin coat assembly; LOCATED IN: clathrin coat; EXPRESSED IN: petal, leaf whorl, male gametophyte, flower, pollen tube; EXPRESSED DURING: L mature pollen stage, M germinated pollen stage, 4 anthesis, petal differentiatio…
Solyc02g061800.2	60.6488	15.4544	6.56739	1.3781	4.26e-08	5.71e-07	-2.25264	2.25264	down	up	yes	OK	_	_	_	_	_
Solyc02g062020.2	1461.01	879.866	185.585	92.2927	0	0	-1.00779	1.00779	down	up	yes	OK	AT3G51300.1	protein_coding	RHO-related protein from plants 1	Encodes a pollen-specific Rop GTPase, member of the Rho family of small GTP binding proteins that interacts with RIC3 and RIC4 to control tip growth in pollen tubes. These three proteins promote the proper targeting of exocytic vesicles in the pollen tube tip. ROP1 activity is regulated by the REN1 GTPase activator protein.	RHO-related protein from plants 1 (ROP1); CONTAINS InterPro DOMAIN/s: Ras GTPase (InterPro:IPR001806), Small GTP-binding protein (InterPro:IPR005225), Ras (InterPro:IPR013753), Small GTPase, Rho type (InterPro:IPR003578); BEST Arabidopsis thaliana protein match is: Arabidopsis RAC-like 1 (TAIR:AT2G17800.2); Has 24331 Blast hits to 24300 proteins in 680 species: Archae - 9; Bacteria - 65; Metazoa …
Solyc02g062330.1	2072.32	1131.9	83.8223	37.9401	0	0	-1.14361	1.14361	down	up	yes	OK	AT5G66310.1	protein_coding	ATP binding microtubule motor family protein		ATP binding microtubule motor family protein; FUNCTIONS IN: microtubule motor activity, ATP binding; INVOLVED IN: microtubule-based movement; EXPRESSED IN: 22 plant structures; EXPRESSED DURING: 15 growth stages; CONTAINS InterPro DOMAIN/s: Protein of unknown function DUF3490 (InterPro:IPR021881), Kinesin, motor region, conserved site (InterPro:IPR019821), Kinesin, motor domain (InterPro:IPR00175…
Solyc02g062390.2	360.061	47.8775	68.9818	7.41772	0	0	-3.21717	3.21717	down	up	yes	OK	_	_	_	_	_
Solyc02g062590.2	26.8081	6.4886	3.2258	0.643918	0.000230503	0.00183088	-2.32471	2.32471	down	up	yes	OK	AT2G47180.1	protein_coding	galactinol synthase 1		galactinol synthase 1 (GolS1); FUNCTIONS IN: transferase activity, transferring hexosyl groups, transferase activity, transferring glycosyl groups; INVOLVED IN: response to high light intensity, carbohydrate biosynthetic process, response to hydrogen peroxide, response to heat; LOCATED IN: cellular_component unknown; EXPRESSED IN: 19 plant structures; EXPRESSED DURING: 11 growth stages; CONTAINS …
Solyc02g062710.1	193.157	111.249	20.2729	9.64524	4.35e-10	6.91e-09	-1.07166	1.07166	down	up	yes	OK	_	_	_	_	_
Solyc02g062790.2	5667.18	3090.57	321.165	144.774	0	0	-1.14951	1.14951	down	up	yes	OK	AT1G49270.1	protein_coding	Protein kinase superfamily protein		Protein kinase superfamily protein; FUNCTIONS IN: protein serine/threonine kinase activity, protein kinase activity, ATP binding; INVOLVED IN: protein amino acid phosphorylation; EXPRESSED IN: sepal, male gametophyte, flower, pollen tube; EXPRESSED DURING: L mature pollen stage, M germinated pollen stage, 4 anthesis; CONTAINS InterPro DOMAIN/s: Protein kinase, ATP binding site (InterPro:IPR017441…
Solyc02g063430.2	17.9424	47.4259	2.05706	4.41928	0.00579764	0.0314311	1.10323	-1.10323	up	down	yes	OK	AT5G10570.1	protein_coding	basic helix-loop-helix (bHLH) DNA-binding superfamily protein		basic helix-loop-helix (bHLH) DNA-binding superfamily protein; FUNCTIONS IN: DNA binding, sequence-specific DNA binding transcription factor activity; INVOLVED IN: regulation of transcription; LOCATED IN: nucleus; CONTAINS InterPro DOMAIN/s: Helix-loop-helix DNA-binding domain (InterPro:IPR001092), Helix-loop-helix DNA-binding (InterPro:IPR011598); BEST Arabidopsis thaliana protein match is: beta…
Solyc02g063530.2	1914.85	1080.82	655.907	303.259	0	0	-1.11294	1.11294	down	up	yes	OK	_	_	_	_	_
Solyc02g064680.2	6920.17	4149.66	273.548	134.791	0	0	-1.02107	1.02107	down	up	yes	OK	AT4G37640.1	protein_coding	calcium ATPase 2	Encodes a calmodulin-regulated Ca(2+)-pump located in the endoplasmic reticulum. Belongs to plant 2B ATPase's with an N-terminal autoinhibitor.	calcium ATPase 2 (ACA2); FUNCTIONS IN: calcium-transporting ATPase activity, calmodulin binding, calcium ion transmembrane transporter activity; INVOLVED IN: transport; LOCATED IN: endoplasmic reticulum, plasma membrane, endoplasmic reticulum membrane; EXPRESSED IN: 25 plant structures; EXPRESSED DURING: 15 growth stages; CONTAINS InterPro DOMAIN/s: ATPase, P-type, ATPase-associated domain (Inter…
Solyc02g064980.1	10.5106	46.4031	1.52305	5.77973	9.46e-05	0.000811224	1.92404	-1.92404	up	down	yes	OK	AT5G67080.1	protein_coding	mitogen-activated protein kinase kinase kinase 19	member of MEKK subfamily	mitogen-activated protein kinase kinase kinase 19 (MAPKKK19); FUNCTIONS IN: protein serine/threonine kinase activity, protein kinase activity, kinase activity, ATP binding; INVOLVED IN: protein amino acid phosphorylation; LOCATED IN: cellular_component unknown; EXPRESSED IN: 10 plant structures; EXPRESSED DURING: L mature pollen stage, LP.06 six leaves visible, M germinated pollen stage, LP.04 fo…
Solyc02g065110.2	1632.61	887.252	99.2294	44.7704	0	0	-1.14822	1.14822	down	up	yes	OK	AT5G66850.1	protein_coding	mitogen-activated protein kinase kinase kinase 5	member of MEKK subfamily	mitogen-activated protein kinase kinase kinase 5 (MAPKKK5); FUNCTIONS IN: protein serine/threonine kinase activity, protein kinase activity, kinase activity, ATP binding; INVOLVED IN: protein amino acid phosphorylation; LOCATED IN: plasma membrane; EXPRESSED IN: 22 plant structures; EXPRESSED DURING: 15 growth stages; CONTAINS InterPro DOMAIN/s: Protein kinase, ATP binding site (InterPro:IPR01744…
Solyc02g065640.2	87.898	305.244	59.5034	166.387	0	0	1.4835	-1.4835	up	down	yes	OK	AT5G38760.1	protein_coding	Late embryogenesis abundant protein (LEA) family protein		Late embryogenesis abundant protein (LEA) family protein; BEST Arabidopsis thaliana protein match is: Late embryogenesis abundant protein (LEA) family protein (TAIR:AT5G53820.1); Has 1807 Blast hits to 1807 proteins in 277 species: Archae - 0; Bacteria - 0; Metazoa - 736; Fungi - 347; Plants - 385; Viruses - 0; Other Eukaryotes - 339 (source: NCBI BLink).
Solyc02g065700.2	1238.03	721.694	97.0827	46.7776	0	0	-1.0534	1.0534	down	up	yes	OK	AT4G24760.1	protein_coding	alpha/beta-Hydrolases superfamily protein		alpha/beta-Hydrolases superfamily protein; FUNCTIONS IN: serine-type peptidase activity; INVOLVED IN: proteolysis; EXPRESSED IN: 21 plant structures; EXPRESSED DURING: 13 growth stages; CONTAINS InterPro DOMAIN/s: Peptidase S9, prolyl oligopeptidase, catalytic domain (InterPro:IPR001375); BEST Arabidopsis thaliana protein match is: alpha/beta-Hydrolases superfamily protein (TAIR:AT5G14390.1); Has…
Solyc02g065740.2	251.43	820.03	29.7726	78.4018	0	0	1.3969	-1.3969	up	down	yes	OK	AT3G02230.1	protein_coding	reversibly glycosylated polypeptide 1	reversibly glycosylated polypeptide possibly involved in plant cell wall synthesis	reversibly glycosylated polypeptide 1 (RGP1); FUNCTIONS IN: cellulose synthase (UDP-forming) activity; INVOLVED IN: response to salt stress, plant-type cell wall biogenesis; LOCATED IN: cytosolic ribosome, Golgi stack, cell wall, plasma membrane, Golgi trans cisterna; EXPRESSED IN: 7 plant structures; EXPRESSED DURING: L mature pollen stage, M germinated pollen stage, seed development stages; CON…
Solyc02g067040.2	2148.95	1180.73	135.588	61.6231	0	0	-1.13769	1.13769	down	up	yes	OK	AT1G13970.1	protein_coding	Protein of unknown function (DUF1336)		Protein of unknown function (DUF1336); FUNCTIONS IN: molecular_function unknown; INVOLVED IN: N-terminal protein myristoylation; EXPRESSED IN: 20 plant structures; EXPRESSED DURING: 10 growth stages; CONTAINS InterPro DOMAIN/s: Protein of unknown function DUF1336 (InterPro:IPR009769); BEST Arabidopsis thaliana protein match is: Protein of unknown function (DUF1336) (TAIR:AT3G29180.2); Has 292 Bla…
Solyc02g067220.2	867.096	425.972	234.969	94.7221	0	0	-1.3107	1.3107	down	up	yes	OK	_	_	_	_	_
Solyc02g067350.2	165.467	98.2379	9.93324	4.86204	2.03e-08	2.8e-07	-1.0307	1.0307	down	up	yes	OK	AT4G16475.1	pre_trna	pre-tRNA		tRNA-Leu (anticodon: CAG)
Solyc02g067360.2	40.3464	114.209	3.51529	8.19182	3.85e-06	4.11e-05	1.22054	-1.22054	up	down	yes	OK	AT5G39830.1	protein_coding	Trypsin family protein with PDZ domain	Encodes DEG8. Forms a hexamer with DEG5 in the thylakoid lumen. Involved in the cleavage of photodamaged D2 protein of photosystem II (PSII). Recombinant DEG8 is proteolytically active toward both a model substrate (beta-casein) and photodamaged D1 protein of photosystem II.	DEG8; FUNCTIONS IN: serine-type peptidase activity, peptidase activity; INVOLVED IN: photosystem II repair, proteolysis; LOCATED IN: thylakoid, thylakoid lumen, chloroplast thylakoid lumen, chloroplast; EXPRESSED IN: 22 plant structures; EXPRESSED DURING: 13 growth stages; CONTAINS InterPro DOMAIN/s: Serine/cysteine peptidase, trypsin-like (InterPro:IPR009003), Peptidase S1C, HrtA/DegP2/Q/S (Inte…
Solyc02g067440.2	39.8449	121.17	5.1035	12.7919	4.86e-07	5.8e-06	1.32567	-1.32567	up	down	yes	OK	AT5G15120.1	protein_coding	Protein of unknown function (DUF1637)		Protein of unknown function (DUF1637); FUNCTIONS IN: cysteamine dioxygenase activity; INVOLVED IN: anaerobic respiration; LOCATED IN: cellular_component unknown; EXPRESSED IN: 20 plant structures; EXPRESSED DURING: 8 growth stages; CONTAINS InterPro DOMAIN/s: Protein of unknown function DUF1637 (InterPro:IPR012864); BEST Arabidopsis thaliana protein match is: Protein of unknown function (DUF1637)…
Solyc02g067450.2	65788.1	33256.9	3690.84	1537.21	0	0	-1.26363	1.26363	down	up	yes	OK	AT2G02720.1	protein_coding	Pectate lyase family protein		Pectate lyase family protein; FUNCTIONS IN: lyase activity, pectate lyase activity; INVOLVED IN: biological_process unknown; LOCATED IN: endomembrane system; EXPRESSED IN: 9 plant structures; EXPRESSED DURING: L mature pollen stage, M germinated pollen stage, 4 anthesis, C globular stage, petal differentiation and expansion stage; CONTAINS InterPro DOMAIN/s: Pectin lyase fold/virulence factor (In…
Solyc02g067510.2	4199.62	2289.33	753.971	338.097	0	0	-1.15707	1.15707	down	up	yes	OK	_	_	_	_	_
Solyc02g067680.1	4.49998	27.4687	0.660136	3.68156	0.000726263	0.00509873	2.47948	-2.47948	up	down	yes	OK	AT5G40250.1	protein_coding	RING/U-box superfamily protein		RING/U-box superfamily protein; FUNCTIONS IN: zinc ion binding; EXPRESSED IN: 22 plant structures; EXPRESSED DURING: 13 growth stages; CONTAINS InterPro DOMAIN/s: Zinc finger, RING-type (InterPro:IPR001841), Zinc finger, C3HC4 RING-type (InterPro:IPR018957); BEST Arabidopsis thaliana protein match is: RING/U-box superfamily protein (TAIR:AT1G23980.1); Has 9426 Blast hits to 9402 proteins in 296 s…
Solyc02g067750.2	2835.17	11662.7	433.461	1469.67	0	0	1.76152	-1.76152	up	down	yes	OK	AT1G23730.1	protein_coding	beta carbonic anhydrase 3		beta carbonic anhydrase 3 (BCA3); FUNCTIONS IN: carbonate dehydratase activity, zinc ion binding; INVOLVED IN: carbon utilization; LOCATED IN: cytosol, plasma membrane, membrane; EXPRESSED IN: 14 plant structures; EXPRESSED DURING: 6 growth stages; CONTAINS InterPro DOMAIN/s: Carbonic anhydrase, prokaryotic-like, conserved site (InterPro:IPR015892), Carbonic anhydrase (InterPro:IPR001765); BEST A…
Solyc02g067790.2	18.431	54.9003	1.70293	4.16772	0.000885194	0.0060714	1.29124	-1.29124	up	down	yes	OK	_	_	_	_	_
Solyc02g068680.1	15.3841	60.3319	1.82459	5.62169	8.15e-05	0.000708364	1.62343	-1.62343	up	down	yes	OK	_	_	_	_	_
Solyc02g069300.1	11800.6	5892.8	4725.91	1921.37	0	0	-1.29846	1.29846	down	up	yes	OK	_	_	_	_	_
Solyc02g069420.2	40.9373	10.9886	2.10673	0.48205	1.43e-05	0.000140764	-2.12775	2.12775	down	up	yes	OK	AT3G27870.1	protein_coding	ATPase E1-E2 type family protein / haloacid dehalogenase-like hydrolase family protein		ATPase E1-E2 type family protein / haloacid dehalogenase-like hydrolase family protein; FUNCTIONS IN: ATPase activity, coupled to transmembrane movement of ions, phosphorylative mechanism; INVOLVED IN: metabolic process, ATP biosynthetic process, phospholipid transport; LOCATED IN: integral to membrane, membrane; EXPRESSED IN: 22 plant structures; EXPRESSED DURING: 14 growth stages; CONTAINS Inte…
Solyc02g069430.2	33.4736	8.47436	2.82981	0.595702	7.83e-05	0.000682353	-2.24804	2.24804	down	up	yes	OK	AT1G72700.1	protein_coding	ATPase E1-E2 type family protein / haloacid dehalogenase-like hydrolase family protein		ATPase E1-E2 type family protein / haloacid dehalogenase-like hydrolase family protein; FUNCTIONS IN: ATPase activity, coupled to transmembrane movement of ions, phosphorylative mechanism; INVOLVED IN: metabolic process, ATP biosynthetic process, phospholipid transport; LOCATED IN: integral to membrane, membrane; EXPRESSED IN: 22 plant structures; EXPRESSED DURING: 13 growth stages; CONTAINS Inte…
Solyc02g069490.2	138.346	335.127	8.96792	18.8382	2.06e-13	3.99e-12	1.07082	-1.07082	up	down	yes	OK	AT3G19820.2	protein_coding	cell elongation protein / DWARF1 / DIMINUTO (DIM)	Involved in the conversion of the early brassinosteroid precursor 24-methylenecholesterol to campesterol. Brassinosteroids affect cellular elongation. Mutants have dwarf phenotype. DWF1 is a Ca2+-dependent calmodulin-binding protein.	DWARF 1 (DWF1); FUNCTIONS IN: calmodulin binding, catalytic activity; INVOLVED IN: response to light stimulus, steroid biosynthetic process, unidimensional cell growth, brassinosteroid biosynthetic process; LOCATED IN: integral to membrane, plasma membrane, vacuole, membrane; EXPRESSED IN: 25 plant structures; EXPRESSED DURING: 14 growth stages; CONTAINS InterPro DOMAIN/s: FAD-linked oxidase, FAD…
Solyc02g069930.1	600.007	238.93	102.79	34.553	0	0	-1.57282	1.57282	down	up	yes	OK	_	_	_	_	_
Solyc02g070200.1	5.01418	173.464	0.439251	11.7758	3.87e-13	7.41e-12	4.74464	-4.74464	up	down	yes	OK	AT4G20860.1	protein_coding	FAD-binding Berberine family protein		FAD-binding Berberine family protein; FUNCTIONS IN: electron carrier activity, oxidoreductase activity, FAD binding, catalytic activity; INVOLVED IN: response to cyclopentenone; LOCATED IN: endomembrane system; EXPRESSED IN: 10 plant structures; EXPRESSED DURING: LP.06 six leaves visible, LP.04 four leaves visible, 4 anthesis, LP.10 ten leaves visible, LP.08 eight leaves visible; CONTAINS InterPr…
Solyc02g070800.2	489.851	269.016	61.7725	28.2952	0	0	-1.12641	1.12641	down	up	yes	OK	_	_	_	_	_
Solyc02g070890.2	77.349	293.899	2.79373	8.81323	0	0	1.65748	-1.65748	up	down	yes	OK	AT5G46330.1	protein_coding	Leucine-rich receptor-like protein kinase family protein	Encodes a leucine-rich repeat serine/threonine protein kinase that is expressed ubiquitously. FLS2 is involved in MAP kinase signalling relay involved in innate immunity. Essential in the perception of flagellin, a potent elicitor of the defense response. FLS2 is directed for degradation by the bacterial ubiquitin ligase AvrPtoB.	FLAGELLIN-SENSITIVE 2 (FLS2); FUNCTIONS IN: protein serine/threonine kinase activity, transmembrane receptor protein serine/threonine kinase activity, kinase activity, ATP binding; INVOLVED IN: in 6 processes; LOCATED IN: plasma membrane, membrane; EXPRESSED IN: 21 plant structures; EXPRESSED DURING: 10 growth stages; CONTAINS InterPro DOMAIN/s: Serine/threonine-protein kinase domain (InterPro:IP…
Solyc02g070940.1	111.16	706.194	21.703	119.023	0	0	2.45527	-2.45527	up	down	yes	OK	AT2G34420.1	protein_coding	photosystem II light harvesting complex gene B1B2	Photosystem II type I chlorophyll a/b-binding protein	photosystem II light harvesting complex gene B1B2 (LHB1B2); FUNCTIONS IN: chlorophyll binding; INVOLVED IN: photosynthesis, light harvesting in photosystem II, photosynthesis; LOCATED IN: in 7 components; EXPRESSED IN: cotyledon, guard cell, juvenile leaf, cultured cell, leaf; EXPRESSED DURING: seed development stages; CONTAINS InterPro DOMAIN/s: Chlorophyll A-B binding protein (InterPro:IPR00134…
Solyc02g070950.1	5.95308	24.4373	1.23974	4.20429	0.0075427	0.0393189	1.76182	-1.76182	up	down	yes	OK	AT1G29910.1	protein_coding	chlorophyll A/B binding protein 3	member of Chlorophyll a/b-binding protein family	chlorophyll A/B binding protein 3 (CAB3); FUNCTIONS IN: chlorophyll binding; INVOLVED IN: photosynthesis, light harvesting, photosynthesis; LOCATED IN: in 6 components; EXPRESSED IN: cotyledon, guard cell, juvenile leaf, cultured cell, leaf; CONTAINS InterPro DOMAIN/s: Chlorophyll A-B binding protein (InterPro:IPR001344); BEST Arabidopsis thaliana protein match is: chlorophyll A/B-binding protein…
Solyc02g070970.1	1.98649	22.4544	0.397957	3.72866	0.00250556	0.015209	3.22797	-3.22797	up	down	yes	OK	AT2G34420.1	protein_coding	photosystem II light harvesting complex gene B1B2	Photosystem II type I chlorophyll a/b-binding protein	photosystem II light harvesting complex gene B1B2 (LHB1B2); FUNCTIONS IN: chlorophyll binding; INVOLVED IN: photosynthesis, light harvesting in photosystem II, photosynthesis; LOCATED IN: in 7 components; EXPRESSED IN: cotyledon, guard cell, juvenile leaf, cultured cell, leaf; EXPRESSED DURING: seed development stages; CONTAINS InterPro DOMAIN/s: Chlorophyll A-B binding protein (InterPro:IPR00134…
Solyc02g070980.1	1.9801	27.9088	0.390965	4.7055	0.000717304	0.00504633	3.58924	-3.58924	up	down	yes	OK	AT1G29930.1	protein_coding	chlorophyll A/B binding protein 1	Subunit of light-harvesting complex II (LHCII),which absorbs light and transfers energy to the photosynthetic reaction center.	chlorophyll A/B binding protein 1 (CAB1); FUNCTIONS IN: chlorophyll binding; INVOLVED IN: photosynthesis; LOCATED IN: light-harvesting complex, thylakoid, chloroplast thylakoid membrane, chloroplast; EXPRESSED IN: guard cell, juvenile leaf, cultured cell; CONTAINS InterPro DOMAIN/s: Chlorophyll A-B binding protein (InterPro:IPR001344); BEST Arabidopsis thaliana protein match is: chlorophyll A/B b…
Solyc02g071000.1	8.94881	34.9031	1.80848	5.86264	0.00169614	0.0108221	1.69677	-1.69677	up	down	yes	OK	AT2G34420.1	protein_coding	photosystem II light harvesting complex gene B1B2	Photosystem II type I chlorophyll a/b-binding protein	photosystem II light harvesting complex gene B1B2 (LHB1B2); FUNCTIONS IN: chlorophyll binding; INVOLVED IN: photosynthesis, light harvesting in photosystem II, photosynthesis; LOCATED IN: in 7 components; EXPRESSED IN: cotyledon, guard cell, juvenile leaf, cultured cell, leaf; EXPRESSED DURING: seed development stages; CONTAINS InterPro DOMAIN/s: Chlorophyll A-B binding protein (InterPro:IPR00134…
Solyc02g071010.1	100.791	369.892	20.4667	62.8203	0	0	1.61795	-1.61795	up	down	yes	OK	AT1G29930.1	protein_coding	chlorophyll A/B binding protein 1	Subunit of light-harvesting complex II (LHCII),which absorbs light and transfers energy to the photosynthetic reaction center.	chlorophyll A/B binding protein 1 (CAB1); FUNCTIONS IN: chlorophyll binding; INVOLVED IN: photosynthesis; LOCATED IN: light-harvesting complex, thylakoid, chloroplast thylakoid membrane, chloroplast; EXPRESSED IN: guard cell, juvenile leaf, cultured cell; CONTAINS InterPro DOMAIN/s: Chlorophyll A-B binding protein (InterPro:IPR001344); BEST Arabidopsis thaliana protein match is: chlorophyll A/B b…
Solyc02g071030.1	299.124	730.379	61.7006	125.189	0	0	1.02075	-1.02075	up	down	yes	OK	AT1G29910.1	protein_coding	chlorophyll A/B binding protein 3	member of Chlorophyll a/b-binding protein family	chlorophyll A/B binding protein 3 (CAB3); FUNCTIONS IN: chlorophyll binding; INVOLVED IN: photosynthesis, light harvesting, photosynthesis; LOCATED IN: in 6 components; EXPRESSED IN: cotyledon, guard cell, juvenile leaf, cultured cell, leaf; CONTAINS InterPro DOMAIN/s: Chlorophyll A-B binding protein (InterPro:IPR001344); BEST Arabidopsis thaliana protein match is: chlorophyll A/B-binding protein…
Solyc02g071620.2	160.785	614.36	17.8928	56.4455	0	0	1.65748	-1.65748	up	down	yes	OK	AT5G45670.1	protein_coding	GDSL-like Lipase/Acylhydrolase superfamily protein		GDSL-like Lipase/Acylhydrolase superfamily protein; FUNCTIONS IN: hydrolase activity, acting on ester bonds, carboxylesterase activity; INVOLVED IN: lipid metabolic process; LOCATED IN: endomembrane system; EXPRESSED IN: 19 plant structures; EXPRESSED DURING: 13 growth stages; CONTAINS InterPro DOMAIN/s: Lipase, GDSL (InterPro:IPR001087); BEST Arabidopsis thaliana protein match is: GDSL-like Lipa…
Solyc02g072540.2	4646.5	2346.98	326.635	136.304	0	0	-1.26085	1.26085	down	up	yes	OK	AT5G58380.1	protein_coding	SOS3-interacting protein 1	Encodes a CBL-interacting protein kinase with similarity to SOS protein kinase.	SOS3-interacting protein 1 (SIP1); FUNCTIONS IN: protein serine/threonine kinase activity, protein kinase activity, kinase activity, ATP binding; INVOLVED IN: signal transduction, protein amino acid phosphorylation; LOCATED IN: cellular_component unknown; EXPRESSED IN: 23 plant structures; EXPRESSED DURING: 15 growth stages; CONTAINS InterPro DOMAIN/s: Protein kinase, ATP binding site (InterPro:I…
Solyc02g073580.1	85.0301	469.145	23.2914	103.415	0	0	2.15058	-2.15058	up	down	yes	OK	_	_	_	_	_
Solyc02g076660.2	1780.79	935.209	94.5289	41.0486	0	0	-1.20342	1.20342	down	up	yes	OK	AT3G56050.2	protein_coding	Protein kinase family protein		Protein kinase family protein; FUNCTIONS IN: protein kinase activity, kinase activity, ATP binding; INVOLVED IN: protein amino acid phosphorylation; EXPRESSED IN: 22 plant structures; EXPRESSED DURING: 13 growth stages; CONTAINS InterPro DOMAIN/s: Protein kinase, catalytic domain (InterPro:IPR000719), Serine-threonine/tyrosine-protein kinase (InterPro:IPR001245), Protein kinase-like domain (Inter…
Solyc02g076860.2	8445.08	3954.54	1293.23	499.442	0	0	-1.37259	1.37259	down	up	yes	OK	_	_	_	_	_
Solyc02g077050.2	31.9565	87.2664	3.6006	7.93589	0.000132272	0.00110192	1.14015	-1.14015	up	down	yes	OK	AT3G49340.1	protein_coding	Cysteine proteinases superfamily protein		Cysteine proteinases superfamily protein; FUNCTIONS IN: cysteine-type endopeptidase activity, cysteine-type peptidase activity; INVOLVED IN: proteolysis; EXPRESSED IN: 10 plant structures; EXPRESSED DURING: 9 growth stages; CONTAINS InterPro DOMAIN/s: Peptidase C1A, papain (InterPro:IPR013128), Proteinase inhibitor I29, cathepsin propeptide (InterPro:IPR013201), Peptidase C1A, papain C-terminal (…
Solyc02g077150.1	1.00284	19.9544	0.120799	1.89722	0.00712109	0.0374472	3.97321	-3.97321	up	down	yes	OK	_	_	_	_	_
Solyc02g077240.2	45.8428	119.647	2.78746	5.98611	1.08e-05	0.000107885	1.10267	-1.10267	up	down	yes	OK	AT5G01330.1	protein_coding	pyruvate decarboxylase-3	pyruvate decarboxylase	pyruvate decarboxylase-3 (PDC3); FUNCTIONS IN: in 6 functions; CONTAINS InterPro DOMAIN/s: TPP-binding enzyme, conserved site (InterPro:IPR000399), Thiamine pyrophosphate enzyme, central domain (InterPro:IPR012000), Pyruvate decarboxylase/indolepyruvate decarboxylase (InterPro:IPR012110), Thiamine pyrophosphate enzyme, N-terminal TPP-binding domain (InterPro:IPR012001), Thiamine pyrophosphate enz…
Solyc02g077470.2	40.4167	101.172	5.92533	12.2026	0.000103495	0.000879681	1.04222	-1.04222	up	down	yes	OK	AT1G28510.1	protein_coding	Optic atrophy 3 protein (OPA3)		Optic atrophy 3 protein (OPA3); CONTAINS InterPro DOMAIN/s: Optic atrophy 3-like (InterPro:IPR010754); BEST Arabidopsis thaliana protein match is: Optic atrophy 3 protein (OPA3) (TAIR:AT3G58150.1); Has 397 Blast hits to 393 proteins in 164 species: Archae - 0; Bacteria - 0; Metazoa - 155; Fungi - 114; Plants - 80; Viruses - 0; Other Eukaryotes - 48 (source: NCBI BLink).
Solyc02g077490.2	1711.22	843.051	253.33	103.331	0	0	-1.29374	1.29374	down	up	yes	OK	_	_	_	_	_
Solyc02g077500.2	686.149	322.645	145.602	56.0172	0	0	-1.37809	1.37809	down	up	yes	OK	_	_	_	_	_
Solyc02g077510.2	529.603	304.271	62.2735	29.5171	0	0	-1.07707	1.07707	down	up	yes	OK	_	_	_	_	_
Solyc02g078050.2	596.96	1641.04	63.6695	140.522	0	0	1.14212	-1.14212	up	down	yes	OK	_	_	_	_	_
Solyc02g078400.2	5162.16	2801.88	326.179	146.623	0	0	-1.15355	1.15355	down	up	yes	OK	AT4G04955.1	protein_coding	allantoinase	Encodes an allantoinase which is involved in allantoin degradation and assimilation. Gene expression was induced when allantoin was added to the medium. The insertion mutant, ataln m2-1, did not grow well on the MS medium where allantoin, instead of ammonium nitrate, was supplied.	allantoinase (ALN); CONTAINS InterPro DOMAIN/s: Amidohydrolase 1 (InterPro:IPR006680), Allantoinase (InterPro:IPR017593), Metal-dependent hydrolase, composite domain (InterPro:IPR011059); BEST Arabidopsis thaliana protein match is: pyrimidine 2 (TAIR:AT5G12200.1); Has 30201 Blast hits to 17322 proteins in 780 species: Archae - 12; Bacteria - 1396; Metazoa - 17338; Fungi - 3422; Plants - 5037; Vir…
Solyc02g078430.2	4.98861	41.8547	2.03228	13.8579	5.06e-05	0.000455972	2.76954	-2.76954	up	down	yes	OK	_	_	_	_	_
Solyc02g078760.1	20.4431	59.8974	4.37626	10.1091	0.00108081	0.00725375	1.20788	-1.20788	up	down	yes	OK	_	_	_	_	_
Solyc02g079390.2	325.137	175.104	57.0227	25.2783	0	0	-1.17364	1.17364	down	up	yes	OK	_	_	_	_	_
Solyc02g079510.2	22.3848	95.3433	2.5038	8.72262	1.07e-07	1.38e-06	1.80064	-1.80064	up	down	yes	OK	AT5G19890.1	protein_coding	Peroxidase superfamily protein		Peroxidase superfamily protein; FUNCTIONS IN: peroxidase activity, heme binding; INVOLVED IN: oxidation reduction, response to oxidative stress; LOCATED IN: nucleus, cytoplasm; EXPRESSED IN: 17 plant structures; EXPRESSED DURING: 10 growth stages; CONTAINS InterPro DOMAIN/s: Haem peroxidase (InterPro:IPR010255), Plant peroxidase (InterPro:IPR000823), Peroxidases heam-ligand binding site (InterPro…
Solyc02g079960.2	98.1465	259.748	22.5079	49.1133	4.54e-11	7.71e-10	1.12568	-1.12568	up	down	yes	OK	_	_	_	_	_
Solyc02g080200.2	11.4623	33.9088	0.887162	2.16026	0.00919312	0.0464706	1.28394	-1.28394	up	down	yes	OK	AT1G02810.1	protein_coding	Plant invertase/pectin methylesterase inhibitor superfamily		Plant invertase/pectin methylesterase inhibitor superfamily; FUNCTIONS IN: enzyme inhibitor activity, pectinesterase activity; INVOLVED IN: cell wall modification; LOCATED IN: endomembrane system, cell wall, plant-type cell wall; EXPRESSED IN: 14 plant structures; EXPRESSED DURING: 6 growth stages; CONTAINS InterPro DOMAIN/s: Pectinesterase, active site (InterPro:IPR018040), Pectin lyase fold/vir…
Solyc02g080450.1	0	12.4687	0	9.20332	0.000206918	0.00166162	3.20215	-3.20215	up	down	yes	OK	_	_	_	_	_
Solyc02g081350.2	6.48647	179.051	0.442127	10.8531	1.11e-15	2.36e-14	4.6175	-4.6175	up	down	yes	OK	_	_	_	_	_
Solyc02g081440.2	63.6573	19.9459	3.27138	0.865095	2.18e-07	2.7e-06	-1.91897	1.91897	down	up	yes	OK	AT3G32092.1	transposable_element_gene	transposable element gene		gypsy-like retrotransposon family, has a 7.1e-99 P-value blast match to F1M23-4 reverse transcriptase (from Dan Voytas http://www.public.iastate.edu/~voytas) (Gypsy_Ty3-family)
Solyc02g081580.2	2809.88	1592.09	377.899	177.278	0	0	-1.09199	1.09199	down	up	yes	OK	AT1G01225.1	protein_coding	NC domain-containing protein-related		NC domain-containing protein-related; CONTAINS InterPro DOMAIN/s: NC (InterPro:IPR007053); BEST Arabidopsis thaliana protein match is: NC domain-containing protein-related (TAIR:AT4G00905.1); Has 173 Blast hits to 172 proteins in 34 species: Archae - 0; Bacteria - 24; Metazoa - 5; Fungi - 0; Plants - 139; Viruses - 0; Other Eukaryotes - 5 (source: NCBI BLink).
Solyc02g081670.1	23.4004	1	2.63746	0.0968177	0.00121084	0.00800711	-4.76773	4.76773	down	up	yes	OK	_	_	_	_	_
Solyc02g081690.1	126.715	364.42	12.6813	30.1897	0	0	1.25135	-1.25135	up	down	yes	OK	AT1G07250.1	protein_coding	UDP-glucosyl transferase 71C4		UDP-glucosyl transferase 71C4 (UGT71C4); FUNCTIONS IN: quercetin 3-O-glucosyltransferase activity, quercetin 7-O-glucosyltransferase activity, UDP-glucosyltransferase activity, transferase activity, transferring glycosyl groups; INVOLVED IN: metabolic process; LOCATED IN: cellular_component unknown; EXPRESSED IN: 22 plant structures; EXPRESSED DURING: 13 growth stages; CONTAINS InterPro DOMAIN/s:…
Solyc02g081710.1	828.751	489.969	411.097	200.415	0	0	-1.03649	1.03649	down	up	yes	OK	_	_	_	_	_
Solyc02g081720.2	1457.67	788.429	479.896	211.696	0	0	-1.18073	1.18073	down	up	yes	OK	AT4G36670.1	protein_coding	Major facilitator superfamily protein		Major facilitator superfamily protein; FUNCTIONS IN: carbohydrate transmembrane transporter activity, sugar:hydrogen symporter activity; INVOLVED IN: transport, transmembrane transport; LOCATED IN: integral to membrane, membrane; EXPRESSED IN: 19 plant structures; EXPRESSED DURING: 10 growth stages; CONTAINS InterPro DOMAIN/s: Sugar transporter, conserved site (InterPro:IPR005829), Major facilita…
Solyc02g081980.2	47.2767	205.416	4.11727	14.5759	4.66e-15	9.7e-14	1.82383	-1.82383	up	down	yes	OK	_	_	_	_	_
Solyc02g082260.2	7575.7	3979.24	467.149	202.508	0	0	-1.2059	1.2059	down	up	yes	OK	AT1G76490.1	protein_coding	hydroxy methylglutaryl CoA reductase 1	Encodes a 3-hydroxy-3-methylglutaryl coenzyme A reductase, which is involved in melavonate biosynthesis and performs the first committed step in isoprenoid biosynthesis. Expression is activated in dark in leaf tissue but not controlled by light in the root (confine	hydroxy methylglutaryl CoA reductase 1 (HMG1); CONTAINS InterPro DOMAIN/s: Hydroxymethylglutaryl-CoA reductase, class I, catalytic (InterPro:IPR004554), Hydroxymethylglutaryl-CoA reductase, class I/II, substrate-binding (InterPro:IPR009029), Hydroxymethylglutaryl-CoA reductase, class I/II, NAD/NADP-binding (InterPro:IPR009023), Hydroxymethylglutaryl-CoA reductase, class I/II, catalytic (InterPro:…
Solyc02g082300.2	36.9195	22.4459	5.65233	2.7531	0.00719702	0.0378064	-1.03779	1.03779	down	up	yes	OK	_	_	_	_	_
Solyc02g082410.2	18.9836	56.7322	1.06592	2.62866	0.000663481	0.00470698	1.30223	-1.30223	up	down	yes	OK	AT4G35300.3	protein_coding	tonoplast monosaccharide transporter2		tonoplast monosaccharide transporter2; CONTAINS InterPro DOMAIN/s: Sugar transporter, conserved site (InterPro:IPR005829), Major facilitator superfamily (InterPro:IPR020846), General substrate transporter (InterPro:IPR005828), Sugar/inositol transporter (InterPro:IPR003663), Major facilitator superfamily, general substrate transporter (InterPro:IPR016196); BEST Arabidopsis thaliana protein match …
Solyc02g082420.2	233.11	631.187	33.9413	77.3199	0	0	1.1878	-1.1878	up	down	yes	OK	AT1G76410.1	protein_coding	RING/U-box superfamily protein		ATL8; FUNCTIONS IN: zinc ion binding; EXPRESSED IN: 22 plant structures; EXPRESSED DURING: 13 growth stages; CONTAINS InterPro DOMAIN/s: Zinc finger, RING-type (InterPro:IPR001841), Zinc finger, C3HC4 RING-type (InterPro:IPR018957); BEST Arabidopsis thaliana protein match is: RING/U-box superfamily protein (TAIR:AT1G20823.1); Has 9001 Blast hits to 8977 proteins in 267 species: Archae - 0; Bacter…
Solyc02g082740.1	21.9537	59.8405	7.122	15.5953	0.00168295	0.0107483	1.13076	-1.13076	up	down	yes	OK	_	_	_	_	_
Solyc02g082990.2	363.198	1015.05	145.338	338.853	0	0	1.22125	-1.22125	up	down	yes	OK	AT5G38760.1	protein_coding	Late embryogenesis abundant protein (LEA) family protein		Late embryogenesis abundant protein (LEA) family protein; BEST Arabidopsis thaliana protein match is: Late embryogenesis abundant protein (LEA) family protein (TAIR:AT5G53820.1); Has 1807 Blast hits to 1807 proteins in 277 species: Archae - 0; Bacteria - 0; Metazoa - 736; Fungi - 347; Plants - 385; Viruses - 0; Other Eukaryotes - 339 (source: NCBI BLink).
Solyc02g083580.2	2897.85	1626.5	314.563	145.667	0	0	-1.11067	1.11067	down	up	yes	OK	AT1G20090.1	protein_coding	RHO-related protein from plants 2	Member of the Rho GTPase family. Functions to organize the microtubular cytoskeleton in combination with RIC1 and RIC4. These interactions affect pavement cell morphogenesis and pollen tube growth. ROP2 expression is stimulated by brassinosteroid treatment. Inhibit light-induced stomatal opening.	RHO-related protein from plants 2 (ROP2); CONTAINS InterPro DOMAIN/s: Small GTP-binding protein (InterPro:IPR005225), Ras GTPase (InterPro:IPR001806), Ras (InterPro:IPR013753), Ras small GTPase, Rab type (InterPro:IPR003579), Ras small GTPase, Ras type (InterPro:IPR003577), Small GTPase, Rho type (InterPro:IPR003578); BEST Arabidopsis thaliana protein match is: RAC-like GTP binding protein 5 (TAI…
Solyc02g083640.2	31.3016	12.963	2.05269	0.742538	0.00207953	0.0129296	-1.46698	1.46698	down	up	yes	OK	AT3G51280.1	protein_coding	Tetratricopeptide repeat (TPR)-like superfamily protein		Tetratricopeptide repeat (TPR)-like superfamily protein; FUNCTIONS IN: binding; LOCATED IN: cellular_component unknown; EXPRESSED IN: 21 plant structures; EXPRESSED DURING: 12 growth stages; CONTAINS InterPro DOMAIN/s: Tetratricopeptide TPR-1 (InterPro:IPR001440), Tetratricopeptide-like helical (InterPro:IPR011990), Tetratricopeptide repeat-containing (InterPro:IPR013026), Tetratricopeptide repea…
Solyc02g083860.2	545.16	1665.43	57.6999	144.481	0	0	1.32424	-1.32424	up	down	yes	OK	AT3G51240.2	protein_coding	flavanone 3-hydroxylase	Encodes flavanone 3-hydroxylase that is coordinately expressed with chalcone synthase and chalcone isomerases. Regulates flavonoid biosynthesis.	flavanone 3-hydroxylase (F3H); CONTAINS InterPro DOMAIN/s: Oxoglutarate/iron-dependent oxygenase (InterPro:IPR005123); BEST Arabidopsis thaliana protein match is: 2-oxoglutarate (2OG) and Fe(II)-dependent oxygenase superfamily protein (TAIR:AT4G10490.1).
Solyc02g083880.2	13.4935	81.9174	5.92691	27.1892	2.16e-07	2.69e-06	2.19768	-2.19768	up	down	yes	OK	_	_	_	_	_
Solyc02g084240.2	2044.86	1072.28	254.322	114.888	0	0	-1.14643	1.14643	down	up	yes	OK	_	_	_	_	_
Solyc02g084670.2	58.6878	319.501	2.66137	12.6332	0	0	2.24698	-2.24698	up	down	yes	OK	AT1G29470.1	protein_coding	S-adenosyl-L-methionine-dependent methyltransferases superfamily protein		S-adenosyl-L-methionine-dependent methyltransferases superfamily protein; INVOLVED IN: biological_process unknown; LOCATED IN: Golgi apparatus; EXPRESSED IN: 25 plant structures; EXPRESSED DURING: 14 growth stages; CONTAINS InterPro DOMAIN/s: Protein of unknown function DUF248, methyltransferase putative (InterPro:IPR004159); BEST Arabidopsis thaliana protein match is: S-adenosyl-L-methionine-dep…
Solyc02g084770.2	129.474	78.3091	14.4283	7.19386	1.16e-06	1.32e-05	-1.00406	1.00406	down	up	yes	OK	AT5G66380.1	protein_coding	folate transporter 1	Encodes a folate transporter that is located in the chloroplast envelope and is able to mediate exogenous folate uptake when expressed in E. coli. However, this is not the sole folate transporter for chloroplasts as null mutants of this gene have no discernible phenotype when grown under folate-sufficient conditions and contained wild-type levels of folates in leaves.	folate transporter 1 (FOLT1); CONTAINS InterPro DOMAIN/s: Mitochondrial substrate carrier (InterPro:IPR001993), Mitochondrial substrate/solute carrier (InterPro:IPR018108), Adenine nucleotide translocator 1 (InterPro:IPR002113); BEST Arabidopsis thaliana protein match is: NAD+ transporter 2 (TAIR:AT1G25380.1); Has 30201 Blast hits to 17322 proteins in 780 species: Archae - 12; Bacteria - 1396; Me…
Solyc02g084960.1	49.3847	135.661	11.2613	25.2957	1.12e-06	1.27e-05	1.16752	-1.16752	up	down	yes	OK	_	_	_	_	_
Solyc02g084990.2	462.107	1221.89	36.763	80.562	0	0	1.13184	-1.13184	up	down	yes	OK	AT5G66460.1	protein_coding	Glycosyl hydrolase superfamily protein		Glycosyl hydrolase superfamily protein; FUNCTIONS IN: cation binding, hydrolase activity, hydrolyzing O-glycosyl compounds, catalytic activity; INVOLVED IN: carbohydrate metabolic process; LOCATED IN: endomembrane system; EXPRESSED IN: 17 plant structures; EXPRESSED DURING: 4 anthesis, C globular stage, 4 leaf senescence stage, petal differentiation and expansion stage, E expanded cotyledon stage…
Solyc02g085130.2	1618.9	889.895	132.03	59.9826	0	0	-1.13825	1.13825	down	up	yes	OK	AT1G47270.2	protein_coding	tubby like protein 6	Member of TLP family	tubby like protein 6 (TLP6); FUNCTIONS IN: phosphoric diester hydrolase activity, sequence-specific DNA binding transcription factor activity; INVOLVED IN: regulation of transcription; LOCATED IN: cellular_component unknown; EXPRESSED IN: 24 plant structures; EXPRESSED DURING: 15 growth stages; CONTAINS InterPro DOMAIN/s: F-box domain, cyclin-like (InterPro:IPR001810), F-box domain, Skp2-like (In…
Solyc02g085150.2	14.4708	209.491	1.44898	17.8088	0	0	3.61948	-3.61948	up	down	yes	OK	_	_	_	_	_
Solyc02g085380.2	653.426	322.097	93.0981	37.4644	0	0	-1.31323	1.31323	down	up	yes	OK	AT2G18460.1	protein_coding	like COV 3		like COV 3 (LCV3); CONTAINS InterPro DOMAIN/s: Protein of unknown function DUF502 (InterPro:IPR007462); BEST Arabidopsis thaliana protein match is: like COV 1 (TAIR:AT2G20130.1); Has 35333 Blast hits to 34131 proteins in 2444 species: Archae - 798; Bacteria - 22429; Metazoa - 974; Fungi - 991; Plants - 531; Viruses - 0; Other Eukaryotes - 9610 (source: NCBI BLink).
Solyc02g085430.2	1487.43	787.58	97.0037	42.4855	0	0	-1.19107	1.19107	down	up	yes	OK	AT4G34440.1	protein_coding	Protein kinase superfamily protein		Protein kinase superfamily protein; FUNCTIONS IN: protein serine/threonine kinase activity, protein kinase activity, kinase activity, ATP binding; INVOLVED IN: protein amino acid phosphorylation; LOCATED IN: chloroplast; EXPRESSED IN: 9 plant structures; EXPRESSED DURING: L mature pollen stage, M germinated pollen stage, 4 anthesis, C globular stage, petal differentiation and expansion stage; CON…
Solyc02g086100.2	221.552	119.681	10.308	4.60018	1.22e-12	2.27e-11	-1.164	1.164	down	up	yes	OK	AT1G67060.1	protein_coding			unknown protein; FUNCTIONS IN: molecular_function unknown; INVOLVED IN: biological_process unknown; LOCATED IN: plasma membrane; EXPRESSED IN: 22 plant structures; EXPRESSED DURING: 13 growth stages; Has 283 Blast hits to 281 proteins in 136 species: Archae - 0; Bacteria - 145; Metazoa - 0; Fungi - 65; Plants - 41; Viruses - 0; Other Eukaryotes - 32 (source: NCBI BLink).
Solyc02g086110.2	591.305	244.413	63.7975	21.6728	0	0	-1.55761	1.55761	down	up	yes	OK	_	_	_	_	_
Solyc02g086530.2	42.7575	19.4373	2.27419	0.844797	0.000294628	0.00228835	-1.42868	1.42868	down	up	yes	OK	AT5G40390.1	protein_coding	Raffinose synthase family protein	Encodes a protein which might be involved in the formation of verbascose. A T-DNA insertion mutant was shown to have a decreased amount of verbascose (as well as mannitol) whereas the levels of raffinose and stachyose remained unchanged.	seed imbibition 1-like (SIP1); FUNCTIONS IN: hydrolase activity, hydrolyzing O-glycosyl compounds, galactinol-sucrose galactosyltransferase activity; INVOLVED IN: mannitol biosynthetic process, raffinose family oligosaccharide biosynthetic process, response to water deprivation, sucrose biosynthetic process; LOCATED IN: chloroplast; EXPRESSED IN: 22 plant structures; EXPRESSED DURING: 13 growth s…
Solyc02g086990.2	2955.12	1621.09	257.903	116.382	0	0	-1.14796	1.14796	down	up	yes	OK	AT5G14870.1	protein_coding	cyclic nucleotide-gated channel 18	Encodes a member of the cyclic nucleotide gated channel family that is asymmetrically localized to the plasma membrane at the growing tip of the pollen tube and is involved in pollen tube growth. It likely directly transduces a cNMP signal into an ion flux that can produce a localized signal capable of regulating the pollen tip-growth machinery.	cyclic nucleotide-gated channel 18 (CNGC18); CONTAINS InterPro DOMAIN/s: Cyclic nucleotide-binding (InterPro:IPR000595), Cyclic nucleotide-binding-like (InterPro:IPR018490), RmlC-like jelly roll fold (InterPro:IPR014710); BEST Arabidopsis thaliana protein match is: cyclic nucleotide-gated channel 16 (TAIR:AT3G48010.1); Has 3357 Blast hits to 3225 proteins in 243 species: Archae - 0; Bacteria - 71…
Solyc02g087210.2	73.4272	268.96	9.98054	30.0494	0	0	1.59015	-1.59015	up	down	yes	OK	_	_	_	_	_
Solyc02g087520.2	1211.66	659.293	173.015	77.4439	0	0	-1.15967	1.15967	down	up	yes	OK	_	_	_	_	_
Solyc02g087670.2	56621.2	26969.4	4368.81	1727.76	0	0	-1.33834	1.33834	down	up	yes	OK	AT3G24230.1	protein_coding	Pectate lyase family protein		Pectate lyase family protein; FUNCTIONS IN: lyase activity, pectate lyase activity; INVOLVED IN: biological_process unknown; LOCATED IN: endomembrane system; EXPRESSED IN: 17 plant structures; EXPRESSED DURING: 9 growth stages; CONTAINS InterPro DOMAIN/s: Pectin lyase fold/virulence factor (InterPro:IPR011050), AmbAllergen (InterPro:IPR018082), Pectate lyase/Amb allergen (InterPro:IPR002022), Pec…
Solyc02g087770.2	52.9074	239.91	4.88626	18.2763	0	0	1.90317	-1.90317	up	down	yes	OK	_	_	_	_	_
Solyc02g087830.2	19.3763	53.3006	2.01202	4.74891	0.00120663	0.00798343	1.23895	-1.23895	up	down	yes	OK	AT5G18610.2	protein_coding	Protein kinase superfamily protein		Protein kinase superfamily protein; FUNCTIONS IN: protein serine/threonine kinase activity, protein kinase activity, kinase activity, ATP binding; INVOLVED IN: protein amino acid phosphorylation; CONTAINS InterPro DOMAIN/s: Protein kinase, ATP binding site (InterPro:IPR017441), Protein kinase, catalytic domain (InterPro:IPR000719), Serine/threonine-protein kinase-like domain (InterPro:IPR017442),…
Solyc02g088180.2	26.872	73.906	2.88295	6.54313	0.000274347	0.00214277	1.18244	-1.18244	up	down	yes	OK	AT5G39610.1	protein_coding	NAC domain containing protein 6	Encodes a NAC-domain transcription factor. Positively regulates aging-induced cell death and senescence in leaves. This gene is upregulated in response to salt stress in wildtype as well as NTHK1 transgenic lines although in the latter case the induction was drastically reduced. It was also upregulated by ABA, ACC and NAA treatment, although in the latter two cases, the induction occurred relativ…	NAC domain containing protein 6 (NAC6); CONTAINS InterPro DOMAIN/s: No apical meristem (NAM) protein (InterPro:IPR003441); BEST Arabidopsis thaliana protein match is: NAC domain containing protein 3 (TAIR:AT3G29035.1); Has 3041 Blast hits to 3034 proteins in 79 species: Archae - 0; Bacteria - 0; Metazoa - 0; Fungi - 0; Plants - 3041; Viruses - 0; Other Eukaryotes - 0 (source: NCBI BLink).
Solyc02g088290.2	2900.57	1558.2	86.9782	38.6134	0	0	-1.17155	1.17155	down	up	yes	OK	AT1G13980.1	protein_coding	sec7 domain-containing protein	Encodes a GDP/GTP exchange factor for small G-proteins of the ADP ribosylation factor (RAF) class, and as regulator of intracellular trafficking. Homologous to Sec7p and YEC2 from yeast. Involved in the specification of apical-basal pattern formation. Essential for cell division, expansion and adhesion. It appears that heteotypic binding between the DCB and C-terminal domains of two GNOM proteins…	GNOM (GN); FUNCTIONS IN: protein homodimerization activity, GTP:GDP antiporter activity; INVOLVED IN: in 13 processes; LOCATED IN: intracellular; EXPRESSED IN: 25 plant structures; EXPRESSED DURING: 15 growth stages; CONTAINS InterPro DOMAIN/s: SEC7-like (InterPro:IPR000904); BEST Arabidopsis thaliana protein match is: GNOM-like 1 (TAIR:AT5G39500.1); Has 2876 Blast hits to 2436 proteins in 245 sp…
Solyc02g088330.2	3043.01	1572.69	179.263	76.8319	0	0	-1.2223	1.2223	down	up	yes	OK	AT1G18670.1	protein_coding	Protein kinase superfamily protein	Encodes a cyclin-dependent kinase-like protein with a ser/thr protein kinase domain and an N-terminal myristoylation sequence. Mutants in this gene are unable to express female sterility in response to beta-aminobutyric acid, as wild type plants do.	IMPAIRED IN BABA-INDUCED STERILITY 1 (IBS1); FUNCTIONS IN: protein serine/threonine kinase activity, protein kinase activity, kinase activity, ATP binding; INVOLVED IN: protein amino acid phosphorylation, N-terminal protein myristoylation; LOCATED IN: plasma membrane; EXPRESSED IN: 20 plant structures; EXPRESSED DURING: 13 growth stages; CONTAINS InterPro DOMAIN/s: Protein kinase, ATP binding sit…
Solyc02g088840.2	1188.07	586.178	129.856	52.8241	0	0	-1.29764	1.29764	down	up	yes	OK	_	_	_	_	_
Solyc02g089570.2	9.99001	105.001	14.4977	119.282	1.95e-10	3.17e-09	3.04048	-3.04048	up	down	yes	OK	_	_	_	_	_
Solyc02g089580.2	10.5106	206.474	4.89537	77.913	0	0	3.99237	-3.99237	up	down	yes	OK	_	_	_	_	_
Solyc02g089590.2	290.716	853.033	125.346	310.046	0	0	1.30657	-1.30657	up	down	yes	OK	AT5G38760.1	protein_coding	Late embryogenesis abundant protein (LEA) family protein		Late embryogenesis abundant protein (LEA) family protein; BEST Arabidopsis thaliana protein match is: Late embryogenesis abundant protein (LEA) family protein (TAIR:AT5G53820.1); Has 1807 Blast hits to 1807 proteins in 277 species: Archae - 0; Bacteria - 0; Metazoa - 736; Fungi - 347; Plants - 385; Viruses - 0; Other Eukaryotes - 339 (source: NCBI BLink).
Solyc02g089710.2	1.50426	24.9687	0.186106	2.56412	0.00178176	0.0112998	3.78427	-3.78427	up	down	yes	OK	_	_	_	_	_
Solyc02g089900.1	45.862	136.004	3.348	8.15838	1.83e-07	2.29e-06	1.28498	-1.28498	up	down	yes	OK	_	_	_	_	_
Solyc02g090150.1	1003.91	465.88	101.491	38.8141	0	0	-1.3867	1.3867	down	up	yes	OK	_	_	_	_	_
Solyc02g090340.2	22.9054	61.2778	1.99868	4.36155	0.00144089	0.00935695	1.12579	-1.12579	up	down	yes	OK	_	_	_	_	_
Solyc02g090350.2	128.8	469.205	10.1702	31.3417	0	0	1.62374	-1.62374	up	down	yes	OK	_	_	_	_	_
Solyc02g090360.2	40.5318	189.191	2.88255	11.1184	6.22e-15	1.28e-13	1.94753	-1.94753	up	down	yes	OK	AT5G66920.1	protein_coding	SKU5 similar 17		SKU5 similar 17 (sks17); FUNCTIONS IN: oxidoreductase activity, copper ion binding; INVOLVED IN: response to karrikin; LOCATED IN: cell wall, plant-type cell wall; EXPRESSED IN: 21 plant structures; EXPRESSED DURING: 13 growth stages; CONTAINS InterPro DOMAIN/s: Multicopper oxidase, type 3 (InterPro:IPR011707), Cupredoxin (InterPro:IPR008972), Multicopper oxidase, type 2 (InterPro:IPR011706), Mul…
Solyc02g090430.2	4076.04	2150.9	225.904	98.5905	0	0	-1.19619	1.19619	down	up	yes	OK	AT5G66850.1	protein_coding	mitogen-activated protein kinase kinase kinase 5	member of MEKK subfamily	mitogen-activated protein kinase kinase kinase 5 (MAPKKK5); FUNCTIONS IN: protein serine/threonine kinase activity, protein kinase activity, kinase activity, ATP binding; INVOLVED IN: protein amino acid phosphorylation; LOCATED IN: plasma membrane; EXPRESSED IN: 22 plant structures; EXPRESSED DURING: 15 growth stages; CONTAINS InterPro DOMAIN/s: Protein kinase, ATP binding site (InterPro:IPR01744…
Solyc02g091420.2	6700.4	3432.51	761.107	321.181	0	0	-1.24471	1.24471	down	up	yes	OK	AT5G37820.1	protein_coding	NOD26-like intrinsic protein 4;2		NOD26-like intrinsic protein 4;2 (NIP4;2); FUNCTIONS IN: water channel activity; INVOLVED IN: transport, transmembrane transport; LOCATED IN: integral to membrane, membrane; EXPRESSED IN: root, flower, cultured cell, leaf; CONTAINS InterPro DOMAIN/s: Major intrinsic protein, conserved site (InterPro:IPR022357), Aquaporin (InterPro:IPR012269), Major intrinsic protein (InterPro:IPR000425); BEST Ara…
Solyc02g091480.1	433.088	239.439	815.472	361.836	0	0	-1.1723	1.1723	down	up	yes	OK	_	_	_	_	_
Solyc02g091600.1	66.6658	39.3917	16.3154	7.94202	0.000340391	0.00259996	-1.03866	1.03866	down	up	yes	OK	_	_	_	_	_
Solyc02g091710.2	142.402	58.8462	6.94204	2.38459	5.37e-12	9.76e-11	-1.54162	1.54162	down	up	yes	OK	_	_	_	_	_
Solyc02g092450.2	685.942	384.286	28.2702	12.943	0	0	-1.12711	1.12711	down	up	yes	OK	AT4G37640.1	protein_coding	calcium ATPase 2	Encodes a calmodulin-regulated Ca(2+)-pump located in the endoplasmic reticulum. Belongs to plant 2B ATPase's with an N-terminal autoinhibitor.	calcium ATPase 2 (ACA2); FUNCTIONS IN: calcium-transporting ATPase activity, calmodulin binding, calcium ion transmembrane transporter activity; INVOLVED IN: transport; LOCATED IN: endoplasmic reticulum, plasma membrane, endoplasmic reticulum membrane; EXPRESSED IN: 25 plant structures; EXPRESSED DURING: 15 growth stages; CONTAINS InterPro DOMAIN/s: ATPase, P-type, ATPase-associated domain (Inter…
Solyc02g092460.2	1618.71	821.526	244.805	102.41	0	0	-1.25728	1.25728	down	up	yes	OK	_	_	_	_	_
Solyc02g092550.2	10.9737	39.4117	1.71335	5.07618	0.00146232	0.00948273	1.56692	-1.56692	up	down	yes	OK	AT3G49940.1	protein_coding	LOB domain-containing protein 38		LOB domain-containing protein 38 (LBD38); CONTAINS InterPro DOMAIN/s: Lateral organ boundaries, LOB (InterPro:IPR004883); BEST Arabidopsis thaliana protein match is: LOB domain-containing protein 37 (TAIR:AT5G67420.1); Has 581 Blast hits to 580 proteins in 26 species: Archae - 0; Bacteria - 0; Metazoa - 0; Fungi - 0; Plants - 581; Viruses - 0; Other Eukaryotes - 0 (source: NCBI BLink).
Solyc02g092570.1	16.4637	4.98575	1.87267	0.465439	0.00646225	0.034491	-2.00843	2.00843	down	up	yes	OK	_	_	_	_	_
Solyc02g092760.2	13.4424	38.3803	1.87412	4.40715	0.00697537	0.0367905	1.23363	-1.23363	up	down	yes	OK	_	_	_	_	_
Solyc02g092950.2	92.1614	47.8405	10.174	4.36344	2.03e-06	2.24e-05	-1.22135	1.22135	down	up	yes	OK	AT5G67270.1	protein_coding	end binding protein 1C	encodes a homolog of animal microtubule-end-binding protein. There are two other members of this family. EB1 forms foci at regions where the minus ends of microtubules are gathered during mitosis and early cytokinesis.	end binding protein 1C (EB1C); CONTAINS InterPro DOMAIN/s: Calponin-homology (InterPro:IPR016146), Calponin-like actin-binding (InterPro:IPR001715), EB1, C-terminal (InterPro:IPR004953); BEST Arabidopsis thaliana protein match is: microtubule end binding protein EB1A (TAIR:AT3G47690.1); Has 1807 Blast hits to 1807 proteins in 277 species: Archae - 0; Bacteria - 0; Metazoa - 736; Fungi - 347; Plan…
Solyc02g093430.2	913.24	509.698	72.5158	33.4063	0	0	-1.11818	1.11818	down	up	yes	OK	AT3G27540.1	protein_coding	beta-1,4-N-acetylglucosaminyltransferase family protein		beta-1,4-N-acetylglucosaminyltransferase family protein; FUNCTIONS IN: transferase activity, transferring glycosyl groups, acetylglucosaminyltransferase activity; INVOLVED IN: protein amino acid N-linked glycosylation; LOCATED IN: membrane; EXPRESSED IN: 24 plant structures; EXPRESSED DURING: 15 growth stages; CONTAINS InterPro DOMAIN/s: Glycosyl transferase, family 17 (InterPro:IPR006813); BEST …
Solyc02g093570.2	12145.1	6830.26	3297.4	1499.88	0	0	-1.13648	1.13648	down	up	yes	OK	AT5G37430.1	protein_coding	Family of unknown function (DUF577)		Family of unknown function (DUF577); CONTAINS InterPro DOMAIN/s: Protein of unknown function DUF577 (InterPro:IPR007598); BEST Arabidopsis thaliana protein match is: Family of unknown function (DUF577) (TAIR:AT5G37920.1); Has 1807 Blast hits to 1807 proteins in 277 species: Archae - 0; Bacteria - 0; Metazoa - 736; Fungi - 347; Plants - 385; Viruses - 0; Other Eukaryotes - 339 (source: NCBI BLink).
Solyc02g093590.2	90.6635	48.386	8.21506	3.58393	3.17e-06	3.42e-05	-1.19673	1.19673	down	up	yes	OK	AT4G25990.1	protein_coding	CCT motif family protein	chloroplast import apparatus CIA2-like. CIA2 is a transcription factor which upregulates chloroplast translocon genes	CIL; FUNCTIONS IN: molecular_function unknown; INVOLVED IN: biological_process unknown; LOCATED IN: chloroplast; EXPRESSED IN: 7 plant structures; EXPRESSED DURING: LP.04 four leaves visible, LP.10 ten leaves visible, LP.02 two leaves visible, petal differentiation and expansion stage, LP.12 twelve leaves visible; CONTAINS InterPro DOMAIN/s: CCT domain (InterPro:IPR010402); BEST Arabidopsis thali…
Solyc02g093790.2	447.521	255.879	35.0163	16.4168	0	0	-1.09285	1.09285	down	up	yes	OK	AT5G14310.1	protein_coding	carboxyesterase 16		carboxyesterase 16 (CXE16); FUNCTIONS IN: hydrolase activity; INVOLVED IN: metabolic process; LOCATED IN: endomembrane system; EXPRESSED IN: 23 plant structures; EXPRESSED DURING: 14 growth stages; CONTAINS InterPro DOMAIN/s: Lipase, GDXG, active site (InterPro:IPR002168), Alpha/beta hydrolase fold-3 (InterPro:IPR013094); BEST Arabidopsis thaliana protein match is: alpha/beta-Hydrolases superfami…
Solyc02g093870.2	19.9672	70.2122	1.12293	3.22329	3.22e-05	0.000298564	1.52127	-1.52127	up	down	yes	OK	AT3G01760.1	protein_coding	Transmembrane amino acid transporter family protein		Transmembrane amino acid transporter family protein; CONTAINS InterPro DOMAIN/s: Amino acid transporter, transmembrane (InterPro:IPR013057); BEST Arabidopsis thaliana protein match is: Transmembrane amino acid transporter family protein (TAIR:AT1G61270.1); Has 4381 Blast hits to 4371 proteins in 390 species: Archae - 5; Bacteria - 296; Metazoa - 1264; Fungi - 731; Plants - 1536; Viruses - 3; Othe…
Solyc02g093950.2	53.3832	165.772	2.79333	6.83894	1.27e-08	1.79e-07	1.29179	-1.29179	up	down	yes	OK	_	_	_	_	_
Solyc02g093990.2	86.633	43.8661	12.4659	5.20008	2.48e-06	2.71e-05	-1.26138	1.26138	down	up	yes	OK	_	_	_	_	_
Solyc02g094400.2	657.348	375.662	65.3407	30.9431	0	0	-1.07836	1.07836	down	up	yes	OK	AT5G41080.2	protein_coding	PLC-like phosphodiesterases superfamily protein		PLC-like phosphodiesterases superfamily protein; FUNCTIONS IN: phosphoric diester hydrolase activity, glycerophosphodiester phosphodiesterase activity; INVOLVED IN: glycerol metabolic process, lipid metabolic process; EXPRESSED IN: 23 plant structures; EXPRESSED DURING: 14 growth stages; CONTAINS InterPro DOMAIN/s: PLC-like phosphodiesterase, TIM beta/alpha-barrel domain (InterPro:IPR017946), Gly…
Solyc03g005380.2	637.509	351.603	34.313	15.5836	0	0	-1.13873	1.13873	down	up	yes	OK	_	_	_	_	_
Solyc03g005470.2	55.8584	158.584	12.9325	30.3341	4.27e-08	5.72e-07	1.22994	-1.22994	up	down	yes	OK	_	_	_	_	_
Solyc03g005490.2	37.3378	15.9516	7.20513	2.51305	0.000429387	0.00319182	-1.51959	1.51959	down	up	yes	OK	_	_	_	_	_
Solyc03g005630.2	11727.2	5713.64	432.508	174.351	0	0	-1.31073	1.31073	down	up	yes	OK	AT2G33420.1	protein_coding	Protein of unknown function (DUF810)		CONTAINS InterPro DOMAIN/s: Munc13 homology 1 (InterPro:IPR014770), Protein of unknown function DUF810 (InterPro:IPR008528), Mammalian uncoordinated homology 13, domain 2 (InterPro:IPR014772); BEST Arabidopsis thaliana protein match is: Protein of unknown function (DUF810) (TAIR:AT1G04470.1); Has 196 Blast hits to 182 proteins in 26 species: Archae - 0; Bacteria - 2; Metazoa - 13; Fungi - 0; Plan…
Solyc03g005710.1	15.9303	4.4886	2.04881	0.476896	0.00637449	0.0340986	-2.10304	2.10304	down	up	yes	OK	_	_	_	_	_
Solyc03g005720.2	1917.46	917.335	138.752	54.5933	0	0	-1.34571	1.34571	down	up	yes	OK	_	_	_	_	_
Solyc03g005760.1	806.694	2022.06	176.379	353.239	0	0	1.00197	-1.00197	up	down	yes	OK	AT1G29930.1	protein_coding	chlorophyll A/B binding protein 1	Subunit of light-harvesting complex II (LHCII),which absorbs light and transfers energy to the photosynthetic reaction center.	chlorophyll A/B binding protein 1 (CAB1); FUNCTIONS IN: chlorophyll binding; INVOLVED IN: photosynthesis; LOCATED IN: light-harvesting complex, thylakoid, chloroplast thylakoid membrane, chloroplast; EXPRESSED IN: guard cell, juvenile leaf, cultured cell; CONTAINS InterPro DOMAIN/s: Chlorophyll A-B binding protein (InterPro:IPR001344); BEST Arabidopsis thaliana protein match is: chlorophyll A/B b…
Solyc03g005780.1	16.387	73.8889	3.44412	12.7178	1.72e-06	1.92e-05	1.88464	-1.88464	up	down	yes	OK	AT1G29930.1	protein_coding	chlorophyll A/B binding protein 1	Subunit of light-harvesting complex II (LHCII),which absorbs light and transfers energy to the photosynthetic reaction center.	chlorophyll A/B binding protein 1 (CAB1); FUNCTIONS IN: chlorophyll binding; INVOLVED IN: photosynthesis; LOCATED IN: light-harvesting complex, thylakoid, chloroplast thylakoid membrane, chloroplast; EXPRESSED IN: guard cell, juvenile leaf, cultured cell; CONTAINS InterPro DOMAIN/s: Chlorophyll A-B binding protein (InterPro:IPR001344); BEST Arabidopsis thaliana protein match is: chlorophyll A/B b…
Solyc03g005980.2	25.9651	215.419	3.4398	23.5939	0	0	2.77802	-2.77802	up	down	yes	OK	AT4G18910.1	protein_coding	NOD26-like intrinsic protein 1;2	Encodes an aquaporin homolog. Functions in arsenite transport and tolerance.When expressed in yeast cells can conduct hydrogen peroxide into those cells.	NOD26-like intrinsic protein 1;2 (NIP1;2); FUNCTIONS IN: water channel activity, arsenite transmembrane transporter activity; INVOLVED IN: transport, hydrogen peroxide transmembrane transport, response to arsenic, arsenite transport; LOCATED IN: plasma membrane, membrane; EXPRESSED IN: 22 plant structures; EXPRESSED DURING: 13 growth stages; CONTAINS InterPro DOMAIN/s: Major intrinsic protein, co…
Solyc03g006010.2	61.5594	26.4316	4.96102	1.80201	1.33e-05	0.000131187	-1.46103	1.46103	down	up	yes	OK	AT1G17030.1	protein_coding			unknown protein; FUNCTIONS IN: molecular_function unknown; INVOLVED IN: biological_process unknown; LOCATED IN: endomembrane system; BEST Arabidopsis thaliana protein match is: unknown protein (TAIR:AT2G47010.2); Has 70 Blast hits to 70 proteins in 13 species: Archae - 0; Bacteria - 0; Metazoa - 0; Fungi - 0; Plants - 69; Viruses - 0; Other Eukaryotes - 1 (source: NCBI BLink).
Solyc03g006110.2	2293.14	1116.78	178.3	71.5586	0	0	-1.31711	1.31711	down	up	yes	OK	AT2G34180.1	protein_coding	CBL-interacting protein kinase 13	Encodes CBL-interacting protein kinase 13 (CIPK13).	CBL-interacting protein kinase 13 (CIPK13); FUNCTIONS IN: protein serine/threonine kinase activity, protein kinase activity, kinase activity, ATP binding; INVOLVED IN: signal transduction, protein amino acid phosphorylation; EXPRESSED IN: root, pollen tube; CONTAINS InterPro DOMAIN/s: Protein kinase, ATP binding site (InterPro:IPR017441), Serine/threonine-protein kinase domain (InterPro:IPR002290…
Solyc03g006400.2	275.778	159.107	19.7404	9.42501	1.12e-13	2.19e-12	-1.06659	1.06659	down	up	yes	OK	AT5G58950.1	protein_coding	Protein kinase superfamily protein		Protein kinase superfamily protein; FUNCTIONS IN: protein serine/threonine/tyrosine kinase activity, kinase activity; INVOLVED IN: protein amino acid phosphorylation; LOCATED IN: cytosol, plasma membrane; EXPRESSED IN: 25 plant structures; EXPRESSED DURING: 15 growth stages; CONTAINS InterPro DOMAIN/s: Protein kinase, catalytic domain (InterPro:IPR000719), Serine-threonine/tyrosine-protein kinase…
Solyc03g006410.2	5.45806	24.8889	0.654335	2.42586	0.0055659	0.0303146	1.89039	-1.89039	up	down	yes	OK	_	_	_	_	_
Solyc03g006470.2	10419.7	5044.19	996.995	398.058	0	0	-1.32461	1.32461	down	up	yes	OK	_	_	_	_	_
Solyc03g006530.2	2524.78	1270.08	99.0173	41.3689	0	0	-1.25913	1.25913	down	up	yes	OK	AT4G04980.1	protein_coding			unknown protein; BEST Arabidopsis thaliana protein match is: unknown protein (TAIR:AT1G11070.1); Has 23100 Blast hits to 15699 proteins in 1063 species: Archae - 116; Bacteria - 2262; Metazoa - 8308; Fungi - 3268; Plants - 3181; Viruses - 958; Other Eukaryotes - 5007 (source: NCBI BLink).
Solyc03g006620.2	17.9232	45.3575	1.84139	3.91676	0.0068265	0.0361262	1.08887	-1.08887	up	down	yes	OK	_	_	_	_	_
Solyc03g007060.2	2514.32	1294.93	182.533	77.9553	0	0	-1.22744	1.22744	down	up	yes	OK	_	_	_	_	_
Solyc03g007200.1	9.43105	35.8746	1.55955	4.96611	0.00154994	0.00998073	1.67099	-1.67099	up	down	yes	OK	AT5G16990.1	protein_coding	Zinc-binding dehydrogenase family protein	molecular function has not been defined, was shown involved in oxidative stress tolerance.	Zinc-binding dehydrogenase family protein; FUNCTIONS IN: oxidoreductase activity, binding, zinc ion binding, catalytic activity; INVOLVED IN: response to oxidative stress; LOCATED IN: plasma membrane; EXPRESSED IN: 26 plant structures; EXPRESSED DURING: 13 growth stages; CONTAINS InterPro DOMAIN/s: GroES-like (InterPro:IPR011032), NAD(P)-binding domain (InterPro:IPR016040), Alcohol dehydrogenase,…
Solyc03g007470.2	4473.57	2556.88	792.821	377.453	0	0	-1.0707	1.0707	down	up	yes	OK	AT4G27960.2	protein_coding	ubiquitin conjugating enzyme 9	ubiquitin conjugating enzyme	ubiquitin conjugating enzyme 9 (UBC9); FUNCTIONS IN: ubiquitin-protein ligase activity; INVOLVED IN: ubiquitin-dependent protein catabolic process; LOCATED IN: endomembrane system; EXPRESSED IN: male gametophyte, pollen tube; EXPRESSED DURING: L mature pollen stage, M germinated pollen stage; CONTAINS InterPro DOMAIN/s: Ubiquitin-conjugating enzyme/RWD-like (InterPro:IPR016135), Ubiquitin-conjuga…
Solyc03g007690.1	39.3499	21.9259	3.08393	1.4224	0.00368664	0.021236	-1.11644	1.11644	down	up	yes	OK	AT5G52860.1	protein_coding	ABC-2 type transporter family protein		ABC-2 type transporter family protein; FUNCTIONS IN: ATPase activity, coupled to transmembrane movement of substances; LOCATED IN: membrane; EXPRESSED IN: 9 plant structures; EXPRESSED DURING: 6 growth stages; CONTAINS InterPro DOMAIN/s: ATPase, AAA+ type, core (InterPro:IPR003593), ABC transporter-like (InterPro:IPR003439), ABC-2 type transporter (InterPro:IPR013525), ABC transporter, conserved …
Solyc03g007920.2	165.442	469.803	24.2365	56.9662	0	0	1.23292	-1.23292	up	down	yes	OK	AT4G25720.1	protein_coding	glutaminyl cyclase	This locus encodes a protein with similarity to gamma-glutamylcyclotransferase that may be involved in catalyzing the formation of pyroglutate residue on proteins that have been post-translationally processed to reveal a glutamine at their N-terminus. Enzymatic assays to test the function of this protein were performed using a truncated form of the protein lacking a signal peptide that is most si…	glutaminyl cyclase (QC); FUNCTIONS IN: glutaminyl-peptide cyclotransferase activity, catalytic activity; INVOLVED IN: peptidyl-pyroglutamic acid biosynthetic process, using glutaminyl-peptide cyclotransferase; EXPRESSED IN: 25 plant structures; EXPRESSED DURING: 13 growth stages; CONTAINS InterPro DOMAIN/s: Glutamine cyclotransferase (InterPro:IPR007788), Nitrous oxide reductase, N-terminal (Inte…
Solyc03g013310.2	3325.2	1892.53	212.548	100.268	0	0	-1.08393	1.08393	down	up	yes	OK	AT2G04200.1	transposable_element_gene	transposable element gene		pseudogene, similar to OSJNBa0052O21.25, blastp match of 34% identity and 6.1e-55 P-value to GP|21740476|emb|CAD40040.1||AL606590 OSJNBa0052O21.25 {Oryza sativa (japonica cultivar-group)}
Solyc03g019680.2	7148.8	4198.93	429.21	208.643	0	0	-1.04065	1.04065	down	up	yes	OK	AT5G63490.1	protein_coding	CBS / octicosapeptide/Phox/Bemp1 (PB1) domains-containing protein		CBS / octicosapeptide/Phox/Bemp1 (PB1) domains-containing protein; EXPRESSED IN: 24 plant structures; EXPRESSED DURING: 15 growth stages; CONTAINS InterPro DOMAIN/s: Octicosapeptide/Phox/Bem1p (InterPro:IPR000270), Cystathionine beta-synthase, core (InterPro:IPR000644); BEST Arabidopsis thaliana protein match is: CBS / octicosapeptide/Phox/Bemp1 (PB1) domains-containing protein (TAIR:AT5G50530.1)…
Solyc03g019770.2	1372.4	819.614	63.259	31.2798	0	0	-1.01604	1.01604	down	up	yes	OK	AT1G17820.1	protein_coding	Putative integral membrane protein conserved region (DUF2404)		Putative integral membrane protein conserved region (DUF2404); FUNCTIONS IN: phosphoinositide binding; INVOLVED IN: signal transduction; LOCATED IN: endomembrane system; CONTAINS InterPro DOMAIN/s: Protein of unknown function DUF2404, transmembrane (InterPro:IPR019411), Pleckstrin homology (InterPro:IPR001849); BEST Arabidopsis thaliana protein match is: Putative integral membrane protein conserv…
Solyc03g019790.2	61.2525	162.393	5.24366	11.5523	1.38e-07	1.75e-06	1.13953	-1.13953	up	down	yes	OK	AT3G56310.2	protein_coding	Melibiase family protein		Melibiase family protein; FUNCTIONS IN: alpha-galactosidase activity, hydrolase activity, hydrolyzing O-glycosyl compounds, catalytic activity; INVOLVED IN: carbohydrate metabolic process, metabolic process; LOCATED IN: vacuole; EXPRESSED IN: 24 plant structures; EXPRESSED DURING: 15 growth stages; CONTAINS InterPro DOMAIN/s: Aldolase-type TIM barrel (InterPro:IPR013785), Glycoside hydrolase, fam…
Solyc03g019970.2	666.751	384.54	57.9325	27.4538	0	0	-1.07737	1.07737	down	up	yes	OK	AT4G38480.1	protein_coding	Transducin/WD40 repeat-like superfamily protein		Transducin/WD40 repeat-like superfamily protein; CONTAINS InterPro DOMAIN/s: WD40 repeat 2 (InterPro:IPR019782), WD40 repeat-like-containing domain (InterPro:IPR011046), WD40-repeat-containing domain (InterPro:IPR017986), WD40/YVTN repeat-like-containing domain (InterPro:IPR015943), WD40 repeat (InterPro:IPR001680), WD40 repeat, subgroup (InterPro:IPR019781); BEST Arabidopsis thaliana protein mat…
Solyc03g025750.2	3730.07	2064.09	1146.04	520.436	0	0	-1.13886	1.13886	down	up	yes	OK	AT5G52360.1	protein_coding	actin depolymerizing factor 10		actin depolymerizing factor 10 (ADF10); FUNCTIONS IN: actin binding; INVOLVED IN: biological_process unknown; LOCATED IN: intracellular; EXPRESSED IN: 7 plant structures; EXPRESSED DURING: L mature pollen stage, M germinated pollen stage, 4 anthesis, petal differentiation and expansion stage; CONTAINS InterPro DOMAIN/s: Actin-binding, cofilin/tropomyosin type (InterPro:IPR002108); BEST Arabidopsi…
Solyc03g025810.2	28.9672	76.792	1.67473	3.39607	0.00118581	0.00786764	1.01994	-1.01994	up	down	yes	OK	_	_	_	_	_
Solyc03g026060.2	664.455	393.537	47.6698	23.4395	0	0	-1.02413	1.02413	down	up	yes	OK	AT5G07270.1	protein_coding	XB3 ortholog 3 in Arabidopsis thaliana		XB3 ortholog 3 in Arabidopsis thaliana (XBAT33); FUNCTIONS IN: ubiquitin-protein ligase activity; INVOLVED IN: N-terminal protein myristoylation; EXPRESSED IN: 23 plant structures; EXPRESSED DURING: 15 growth stages; CONTAINS InterPro DOMAIN/s: Zinc finger, RING-type, conserved site (InterPro:IPR017907), Zinc finger, RING-type (InterPro:IPR001841), Ankyrin repeat-containing domain (InterPro:IPR02…
Solyc03g026280.2	8.00991	29.8348	1.44013	4.42618	0.00478029	0.0266103	1.61986	-1.61986	up	down	yes	OK	AT5G51990.1	protein_coding	C-repeat-binding factor 4	encodes a member of the DREB subfamily A-1 of ERF/AP2 transcription factor family (CBF4). The protein contains one AP2 domain. There are six members in this subfamily, including CBF1, CBF2, and CBF3. This gene is involved in response to drought stress and abscisic acid treatment, but not to low temperature.	C-repeat-binding factor 4 (CBF4); FUNCTIONS IN: DNA binding, transcription activator activity, sequence-specific DNA binding transcription factor activity; INVOLVED IN: response to water deprivation, regulation of transcription, DNA-dependent, response to abscisic acid stimulus; LOCATED IN: nucleus, chloroplast; EXPRESSED IN: stem, root, pedicel, carpel; EXPRESSED DURING: 4 anthesis, petal differ…
Solyc03g026370.1	32.8634	94.5413	32.0641	73.037	4.8e-05	0.000434049	1.18767	-1.18767	up	down	yes	OK	AT5G62150.1	protein_coding	peptidoglycan-binding LysM domain-containing protein		peptidoglycan-binding LysM domain-containing protein; FUNCTIONS IN: molecular_function unknown; INVOLVED IN: cell wall macromolecule catabolic process; LOCATED IN: endomembrane system; EXPRESSED IN: 15 plant structures; EXPRESSED DURING: 6 growth stages; BEST Arabidopsis thaliana protein match is: peptidoglycan-binding LysM domain-containing protein (TAIR:AT4G25433.1); Has 63 Blast hits to 63 pro…
Solyc03g031470.2	6.9751	31.443	1.02699	3.87604	0.00150662	0.00973915	1.91616	-1.91616	up	down	yes	OK	_	_	_	_	_
Solyc03g031480.2	21.9345	202.376	13.0291	97.9463	0	0	2.91025	-2.91025	up	down	yes	OK	_	_	_	_	_
Solyc03g031490.2	27.9835	211.944	10.0942	66.8058	0	0	2.72645	-2.72645	up	down	yes	OK	_	_	_	_	_
Solyc03g031520.2	184.946	1292.52	86.2114	495.286	0	0	2.52231	-2.52231	up	down	yes	OK	_	_	_	_	_
Solyc03g031770.2	907.682	482.9	195.719	86.5776	0	0	-1.17672	1.17672	down	up	yes	OK	_	_	_	_	_
Solyc03g031990.2	47.1744	15.9715	4.35841	1.20297	8.72e-06	8.86e-05	-1.8572	1.8572	down	up	yes	OK	_	_	_	_	_
Solyc03g032010.2	2971.68	1580.74	253.18	110.817	0	0	-1.19198	1.19198	down	up	yes	OK	AT2G17370.1	protein_coding	3-hydroxy-3-methylglutaryl-CoA reductase 2	Encodes a 3-hydroxy-3-methylglutaryl-CoA reductase (HMGR) that is involved in the synthesis of sterol and triterpenoid compounds.	3-hydroxy-3-methylglutaryl-CoA reductase 2 (HMG2); CONTAINS InterPro DOMAIN/s: Hydroxymethylglutaryl-CoA reductase, class I, catalytic (InterPro:IPR004554), Hydroxymethylglutaryl-CoA reductase, class I/II, substrate-binding (InterPro:IPR009029), Hydroxymethylglutaryl-CoA reductase, class I/II, NAD/NADP-binding (InterPro:IPR009023), Hydroxymethylglutaryl-CoA reductase, class I/II, catalytic (Inter…
Solyc03g032020.2	1486.15	886.244	126.625	61.7881	0	0	-1.03516	1.03516	down	up	yes	OK	AT2G17370.1	protein_coding	3-hydroxy-3-methylglutaryl-CoA reductase 2	Encodes a 3-hydroxy-3-methylglutaryl-CoA reductase (HMGR) that is involved in the synthesis of sterol and triterpenoid compounds.	3-hydroxy-3-methylglutaryl-CoA reductase 2 (HMG2); CONTAINS InterPro DOMAIN/s: Hydroxymethylglutaryl-CoA reductase, class I, catalytic (InterPro:IPR004554), Hydroxymethylglutaryl-CoA reductase, class I/II, substrate-binding (InterPro:IPR009029), Hydroxymethylglutaryl-CoA reductase, class I/II, NAD/NADP-binding (InterPro:IPR009023), Hydroxymethylglutaryl-CoA reductase, class I/II, catalytic (Inter…
Solyc03g032240.2	3810.78	2063.65	194.098	86.7543	0	0	-1.16178	1.16178	down	up	yes	OK	_	_	_	_	_
Solyc03g033330.2	64.7944	187.956	10.2044	24.459	1.29e-09	1.99e-08	1.26117	-1.26117	up	down	yes	OK	AT2G17730.2	protein_coding	NEP-interacting protein 2	Intrinsic thylakoid membrane protein that fixes RPOTmp on the stromal side of the thylakoid membrane.	NEP-interacting protein 2 (NIP2); CONTAINS InterPro DOMAIN/s: Zinc finger, RING-type (InterPro:IPR001841); BEST Arabidopsis thaliana protein match is: RING/U-box superfamily protein (TAIR:AT4G35840.1).
Solyc03g034060.2	3776.53	1789.34	194.42	75.8502	0	0	-1.35795	1.35795	down	up	yes	OK	AT4G34440.1	protein_coding	Protein kinase superfamily protein		Protein kinase superfamily protein; FUNCTIONS IN: protein serine/threonine kinase activity, protein kinase activity, kinase activity, ATP binding; INVOLVED IN: protein amino acid phosphorylation; LOCATED IN: chloroplast; EXPRESSED IN: 9 plant structures; EXPRESSED DURING: L mature pollen stage, M germinated pollen stage, 4 anthesis, C globular stage, petal differentiation and expansion stage; CON…
Solyc03g034230.2	1927.2	1156.69	348.221	172.562	0	0	-1.01289	1.01289	down	up	yes	OK	_	_	_	_	_
Solyc03g036470.1	3.00851	20.906	0.786244	4.55648	0.00437939	0.024678	2.53487	-2.53487	up	down	yes	OK	AT3G10340.1	protein_coding	phenylalanine ammonia-lyase 4	Encodes PAL4, a putative a phenylalanine ammonia-lyase. Arabidopsis has four PALs: AT2G37040 (PAL1), AT3G53260 (PAL2), AT5G04230 (PAL3) and AT3G10340 (PAL4).	phenylalanine ammonia-lyase 4 (PAL4); FUNCTIONS IN: ammonia-lyase activity, catalytic activity; INVOLVED IN: L-phenylalanine catabolic process, biosynthetic process; LOCATED IN: cytoplasm; EXPRESSED IN: 15 plant structures; EXPRESSED DURING: 4 anthesis, C globular stage, petal differentiation and expansion stage; CONTAINS InterPro DOMAIN/s: Phenylalanine/histidine ammonia-lyase (InterPro:IPR00110…
Solyc03g042560.1	11.507	89.1211	1.19383	7.60639	3.39e-09	5.02e-08	2.67161	-2.67161	up	down	yes	OK	AT5G04230.1	protein_coding	phenyl alanine ammonia-lyase 3	Member of Phenylalanine ammonialyase (PAL) gene family. Differs significantly from PAL1 and PAL2 and other sequenced plant PAL genes. Arabidopsis has four PALs: AT2G37040 (PAL1), AT3G53260 (PAL2), AT5G04230 (PAL3) and AT3G10340 (PAL4).	phenyl alanine ammonia-lyase 3 (PAL3); FUNCTIONS IN: phenylalanine ammonia-lyase activity; INVOLVED IN: response to wounding, defense response; LOCATED IN: cytoplasm; EXPRESSED IN: 21 plant structures; EXPRESSED DURING: 13 growth stages; CONTAINS InterPro DOMAIN/s: Phenylalanine/histidine ammonia-lyase (InterPro:IPR001106), Phenylalanine/histidine ammonia-lyases, active site (InterPro:IPR022313),…
Solyc03g043930.2	1454.38	800.034	137.959	62.3887	0	0	-1.14488	1.14488	down	up	yes	OK	AT4G38320.1	protein_coding	heptahelical protein 5	heptahelical transmembrane protein HHP5	heptahelical protein 5 (HHP5); FUNCTIONS IN: receptor activity; INVOLVED IN: response to hormone stimulus, response to sucrose stimulus; LOCATED IN: integral to membrane; EXPRESSED IN: 7 plant structures; EXPRESSED DURING: L mature pollen stage, M germinated pollen stage; CONTAINS InterPro DOMAIN/s: Hly-III related (InterPro:IPR004254); BEST Arabidopsis thaliana protein match is: heptahelical pro…
Solyc03g044300.2	591.326	337.85	45.3158	20.2465	0	0	-1.16234	1.16234	down	up	yes	OK	AT4G36920.1	protein_coding	Integrase-type DNA-binding superfamily protein	Encodes a floral homeotic gene, a member of the AP2/EREBP (ethylene responsive element binding protein) class of transcription factors and is involved in the specification of floral organ identity, establishment of floral meristem identity, suppression of floral meristem indeterminancy, and development of the ovule and seed coat. AP2 also has a role in controlling seed mass. Dominant negative all…	APETALA 2 (AP2); CONTAINS InterPro DOMAIN/s: DNA-binding, integrase-type (InterPro:IPR016177), Pathogenesis-related transcriptional factor/ERF, DNA-binding (InterPro:IPR001471); BEST Arabidopsis thaliana protein match is: target of early activation tagged (EAT) 3 (TAIR:AT5G67180.1); Has 8542 Blast hits to 5152 proteins in 275 species: Archae - 0; Bacteria - 58; Metazoa - 3; Fungi - 0; Plants - 83…
Solyc03g044740.2	198.921	986.546	29.5243	124.894	0	0	2.08073	-2.08073	up	down	yes	OK	_	_	_	_	_
Solyc03g044910.1	303.589	174.581	67.1726	31.5764	2e-15	4.21e-14	-1.08903	1.08903	down	up	yes	OK	AT4G36830.1	protein_coding	GNS1/SUR4 membrane protein family		HOS3-1; FUNCTIONS IN: molecular_function unknown; INVOLVED IN: biological_process unknown; LOCATED IN: integral to membrane; EXPRESSED IN: 13 plant structures; EXPRESSED DURING: 7 growth stages; CONTAINS InterPro DOMAIN/s: GNS1/SUR4 membrane protein (InterPro:IPR002076); BEST Arabidopsis thaliana protein match is: GNS1/SUR4 membrane protein family (TAIR:AT1G75000.1); Has 156 Blast hits to 156 pro…
Solyc03g046320.2	7.4957	307.962	4.09097	136.296	0	0	5.05816	-5.05816	up	down	yes	OK	_	_	_	_	_
Solyc03g052990.2	789.572	309.279	98.741	32.1221	0	0	-1.62008	1.62008	down	up	yes	OK	AT3G58060.1	protein_coding	Cation efflux family protein		Cation efflux family protein; FUNCTIONS IN: cation transmembrane transporter activity, efflux transmembrane transporter activity; INVOLVED IN: cation transport, transmembrane transport; LOCATED IN: membrane; EXPRESSED IN: 6 plant structures; EXPRESSED DURING: 4 anthesis, petal differentiation and expansion stage; CONTAINS InterPro DOMAIN/s: Cation efflux protein (InterPro:IPR002524); BEST Arabido…
Solyc03g058400.2	6537.07	3391.77	548.485	234.943	0	0	-1.22314	1.22314	down	up	yes	OK	_	_	_	_	_
Solyc03g058430.1	4940.02	2427.53	784.306	317.735	0	0	-1.30359	1.30359	down	up	yes	OK	AT3G12120.2	protein_coding	fatty acid desaturase 2	Major enzyme responsible for the synthesis of 18:2 fatty acids in the endoplasmic reticulum. Contains His-rich motifs, which contribute to the interaction with the electron donor cytochrome b5. Mutations in this gene suppress the low temperature-induced phenotype of Arabidopsis tocopherol-deficient mutant vte2.	fatty acid desaturase 2 (FAD2); FUNCTIONS IN: omega-6 fatty acid desaturase activity, delta12-fatty acid dehydrogenase activity; INVOLVED IN: oxidation reduction, lipid metabolic process; LOCATED IN: endoplasmic reticulum; EXPRESSED IN: 24 plant structures; EXPRESSED DURING: 15 growth stages; CONTAINS InterPro DOMAIN/s: Protein of unknown function DUF3474 (InterPro:IPR021863), Fatty acid desatura…
Solyc03g058450.2	9423.43	4564.02	766.59	307.172	0	0	-1.31941	1.31941	down	up	yes	OK	_	_	_	_	_
Solyc03g058890.2	19316	10839.9	1131.5	524.489	0	0	-1.10925	1.10925	down	up	yes	OK	AT3G53190.1	protein_coding	Pectin lyase-like superfamily protein		Pectin lyase-like superfamily protein; CONTAINS InterPro DOMAIN/s: Pectin lyase fold/virulence factor (InterPro:IPR011050), AmbAllergen (InterPro:IPR018082), Pectate lyase/Amb allergen (InterPro:IPR002022), Pectin lyase fold (InterPro:IPR012334); BEST Arabidopsis thaliana protein match is: Pectin lyase-like superfamily protein (TAIR:AT5G04310.1); Has 1735 Blast hits to 1728 proteins in 275 specie…
Solyc03g058910.2	53091.4	28820.3	4806.22	2149.75	0	0	-1.16073	1.16073	down	up	yes	OK	AT2G02720.1	protein_coding	Pectate lyase family protein		Pectate lyase family protein; FUNCTIONS IN: lyase activity, pectate lyase activity; INVOLVED IN: biological_process unknown; LOCATED IN: endomembrane system; EXPRESSED IN: 9 plant structures; EXPRESSED DURING: L mature pollen stage, M germinated pollen stage, 4 anthesis, C globular stage, petal differentiation and expansion stage; CONTAINS InterPro DOMAIN/s: Pectin lyase fold/virulence factor (In…
Solyc03g065200.2	5822.3	3062.64	414.301	181.057	0	0	-1.19424	1.19424	down	up	yes	OK	AT3G29180.2	protein_coding	Protein of unknown function (DUF1336)		Protein of unknown function (DUF1336); CONTAINS InterPro DOMAIN/s: Protein of unknown function DUF1336 (InterPro:IPR009769); BEST Arabidopsis thaliana protein match is: Protein of unknown function (DUF1336) (TAIR:AT5G39430.1).
Solyc03g070390.2	55.4145	237.954	6.39654	22.3296	0	0	1.80359	-1.80359	up	down	yes	OK	AT3G02230.1	protein_coding	reversibly glycosylated polypeptide 1	reversibly glycosylated polypeptide possibly involved in plant cell wall synthesis	reversibly glycosylated polypeptide 1 (RGP1); FUNCTIONS IN: cellulose synthase (UDP-forming) activity; INVOLVED IN: response to salt stress, plant-type cell wall biogenesis; LOCATED IN: cytosolic ribosome, Golgi stack, cell wall, plasma membrane, Golgi trans cisterna; EXPRESSED IN: 7 plant structures; EXPRESSED DURING: L mature pollen stage, M germinated pollen stage, seed development stages; CON…
Solyc03g071590.2	35.492	12.4744	3.03871	0.922286	0.000291816	0.00226797	-1.72017	1.72017	down	up	yes	OK	AT5G58330.2	protein_coding	lactate/malate dehydrogenase family protein		lactate/malate dehydrogenase family protein; FUNCTIONS IN: oxidoreductase activity, malate dehydrogenase activity, binding, catalytic activity, malate dehydrogenase (NADP+) activity; INVOLVED IN: oxidation reduction, malate metabolic process, carbohydrate metabolic process, metabolic process; LOCATED IN: thylakoid, mitochondrion, apoplast, chloroplast, chloroplast envelope; EXPRESSED IN: 23 plant…
Solyc03g078090.2	1496.68	733.796	111.943	45.0756	0	0	-1.31235	1.31235	down	up	yes	OK	AT5G64640.1	protein_coding	Plant invertase/pectin methylesterase inhibitor superfamily		Plant invertase/pectin methylesterase inhibitor superfamily; FUNCTIONS IN: enzyme inhibitor activity, pectinesterase activity; INVOLVED IN: cell wall modification; LOCATED IN: plasma membrane, plant-type cell wall; EXPRESSED IN: 24 plant structures; EXPRESSED DURING: 15 growth stages; CONTAINS InterPro DOMAIN/s: Pectin lyase fold/virulence factor (InterPro:IPR011050), Pectinesterase, catalytic (I…
Solyc03g078260.2	53334.2	28229.6	5208.32	2279.68	0	0	-1.19199	1.19199	down	up	yes	OK	_	_	_	_	_
Solyc03g078420.2	8644.53	4397.34	1247.87	529.177	0	0	-1.23765	1.23765	down	up	yes	OK	_	_	_	_	_
Solyc03g078570.2	219.655	607.276	27.7343	63.1729	0	0	1.18763	-1.18763	up	down	yes	OK	AT2G22290.1	protein_coding	RAB GTPase homolog H1D		RAB GTPase homolog H1D (RABH1d); FUNCTIONS IN: GTP binding; INVOLVED IN: protein transport, small GTPase mediated signal transduction; LOCATED IN: mitochondrion; EXPRESSED IN: male gametophyte, flower, pollen tube; EXPRESSED DURING: L mature pollen stage, M germinated pollen stage, 4 anthesis; CONTAINS InterPro DOMAIN/s: Ras GTPase (InterPro:IPR001806), Small GTP-binding protein (InterPro:IPR0052…
Solyc03g078580.2	0	90.2664	0	31.2801	1.04e-21	2.31e-20	4.96717	-4.96717	up	down	yes	OK	_	_	_	_	_
Solyc03g080030.2	10799.5	6078.68	5748.45	2643.25	0	0	-1.12086	1.12086	down	up	yes	OK	AT4G27580.1	protein_coding			unknown protein; FUNCTIONS IN: molecular_function unknown; INVOLVED IN: biological_process unknown; LOCATED IN: mitochondrion, cell wall; EXPRESSED IN: 9 plant structures; EXPRESSED DURING: 6 growth stages; Has 30201 Blast hits to 17322 proteins in 780 species: Archae - 12; Bacteria - 1396; Metazoa - 17338; Fungi - 3422; Plants - 5037; Viruses - 0; Other Eukaryotes - 2996 (source: NCBI BLink).
Solyc03g080040.1	513.363	293.296	359.523	168.522	0	0	-1.09315	1.09315	down	up	yes	OK	_	_	_	_	_
Solyc03g080060.1	190.547	478.063	13.2093	27.901	0	0	1.07876	-1.07876	up	down	yes	OK	_	_	_	_	_
Solyc03g080100.2	65.4301	195.99	6.27856	14.7799	2.02e-09	3.06e-08	1.23513	-1.23513	up	down	yes	OK	_	_	_	_	_
Solyc03g080180.2	152.533	473.664	15.3898	39.5939	0	0	1.3633	-1.3633	up	down	yes	OK	AT5G54160.1	protein_coding	O-methyltransferase 1	A caffeic acid/5-hydroxyferulic acid O-methyltransferase. Interacts with 14-4-3 proteins in yeast 2 hybrid assay. AtOMT1 (At5g54160) encodes a flavonol 3-O-methyltransferase that is highly active towards quercetin and myricetin. The substrate specificity identifies the enzyme as flavonol 3-methyltransferase which replaces the former annotation of the gene to encode a caffeic acid/5-hydroxyferulic…	O-methyltransferase 1 (OMT1); FUNCTIONS IN: myricetin 3'-O-methyltransferase activity, quercetin 3-O-methyltransferase activity, caffeate O-methyltransferase activity; INVOLVED IN: lignin biosynthetic process, flavonol biosynthetic process; LOCATED IN: cytosol, nucleus, plasma membrane, cytoplasm; EXPRESSED IN: 23 plant structures; EXPRESSED DURING: 14 growth stages; CONTAINS InterPro DOMAIN/s: W…
Solyc03g080190.2	27.4054	291.343	2.67413	23.5369	0	0	3.13778	-3.13778	up	down	yes	OK	_	_	_	_	_
Solyc03g082350.2	180.723	92.2464	29.361	12.6866	5.47e-11	9.25e-10	-1.2106	1.2106	down	up	yes	OK	_	_	_	_	_
Solyc03g082700.2	62.7056	37.8746	3.82285	1.86856	0.00050443	0.00368832	-1.03272	1.03272	down	up	yes	OK	AT5G55930.1	protein_coding	oligopeptide transporter 1	oligopeptide transporter	oligopeptide transporter 1 (OPT1); CONTAINS InterPro DOMAIN/s: Tetrapeptide transporter, OPT1/isp4 (InterPro:IPR004648), Oligopeptide transporter OPT superfamily (InterPro:IPR004813); BEST Arabidopsis thaliana protein match is: oligopeptide transporter 5 (TAIR:AT4G26590.1); Has 1807 Blast hits to 1807 proteins in 277 species: Archae - 0; Bacteria - 0; Metazoa - 736; Fungi - 347; Plants - 385; Vir…
Solyc03g083140.2	64.7177	34.9145	44.8693	19.7373	9.19e-05	0.000790475	-1.1848	1.1848	down	up	yes	OK	_	_	_	_	_
Solyc03g083440.2	5569.59	3006.51	97.5628	43.0296	0	0	-1.181	1.181	down	up	yes	OK	AT5G53460.1	protein_coding	NADH-dependent glutamate synthase 1	NADH-dependent glutamate synthase	NADH-dependent glutamate synthase 1 (GLT1); FUNCTIONS IN: glutamate synthase (NADH) activity; INVOLVED IN: nitrate assimilation, response to cadmium ion, glutamate biosynthetic process; LOCATED IN: chloroplast stroma, chloroplast, plastid; EXPRESSED IN: 24 plant structures; EXPRESSED DURING: 13 growth stages; CONTAINS InterPro DOMAIN/s: FAD-dependent pyridine nucleotide-disulphide oxidoreductase …
Solyc03g083730.1	29.9892	82.3604	9.53816	21.4078	0.000150268	0.00123857	1.16635	-1.16635	up	down	yes	OK	AT1G62770.1	protein_coding	Plant invertase/pectin methylesterase inhibitor superfamily protein		Plant invertase/pectin methylesterase inhibitor superfamily protein; FUNCTIONS IN: enzyme inhibitor activity, pectinesterase inhibitor activity, pectinesterase activity; INVOLVED IN: biological_process unknown; LOCATED IN: endomembrane system; EXPRESSED IN: 16 plant structures; EXPRESSED DURING: 8 growth stages; CONTAINS InterPro DOMAIN/s: Pectinesterase inhibitor (InterPro:IPR006501); BEST Arabi…
Solyc03g093080.2	11.5007	38.8348	1.70886	4.72862	0.00243104	0.0148243	1.46839	-1.46839	up	down	yes	OK	AT4G25810.1	protein_coding	xyloglucan endotransglycosylase 6	xyloglucan endotransglycosylase-related protein (XTR6)	xyloglucan endotransglycosylase 6 (XTR6); FUNCTIONS IN: hydrolase activity, acting on glycosyl bonds, xyloglucan:xyloglucosyl transferase activity, hydrolase activity, hydrolyzing O-glycosyl compounds; INVOLVED IN: carbohydrate metabolic process, cellular glucan metabolic process; LOCATED IN: cell wall; EXPRESSED IN: 14 plant structures; EXPRESSED DURING: 8 growth stages; CONTAINS InterPro DOMAIN…
Solyc03g093110.2	13.0049	39.8234	1.83081	4.60464	0.00387979	0.0221989	1.33061	-1.33061	up	down	yes	OK	AT4G25810.1	protein_coding	xyloglucan endotransglycosylase 6	xyloglucan endotransglycosylase-related protein (XTR6)	xyloglucan endotransglycosylase 6 (XTR6); FUNCTIONS IN: hydrolase activity, acting on glycosyl bonds, xyloglucan:xyloglucosyl transferase activity, hydrolase activity, hydrolyzing O-glycosyl compounds; INVOLVED IN: carbohydrate metabolic process, cellular glucan metabolic process; LOCATED IN: cell wall; EXPRESSED IN: 14 plant structures; EXPRESSED DURING: 8 growth stages; CONTAINS InterPro DOMAIN…
Solyc03g093120.2	6.9815	30.8604	0.998214	3.65908	0.00193821	0.012162	1.87406	-1.87406	up	down	yes	OK	AT4G25810.1	protein_coding	xyloglucan endotransglycosylase 6	xyloglucan endotransglycosylase-related protein (XTR6)	xyloglucan endotransglycosylase 6 (XTR6); FUNCTIONS IN: hydrolase activity, acting on glycosyl bonds, xyloglucan:xyloglucosyl transferase activity, hydrolase activity, hydrolyzing O-glycosyl compounds; INVOLVED IN: carbohydrate metabolic process, cellular glucan metabolic process; LOCATED IN: cell wall; EXPRESSED IN: 14 plant structures; EXPRESSED DURING: 8 growth stages; CONTAINS InterPro DOMAIN…
Solyc03g093230.2	145.385	81.7863	23.6946	10.964	2.47e-08	3.38e-07	-1.11178	1.11178	down	up	yes	OK	_	_	_	_	_
Solyc03g093290.2	52.7795	30.9202	10.5925	5.06595	0.00112605	0.0075245	-1.06414	1.06414	down	up	yes	OK	AT5G62420.1	protein_coding	NAD(P)-linked oxidoreductase superfamily protein		NAD(P)-linked oxidoreductase superfamily protein; FUNCTIONS IN: oxidoreductase activity; INVOLVED IN: oxidation reduction; EXPRESSED IN: root; CONTAINS InterPro DOMAIN/s: Aldo/keto reductase (InterPro:IPR001395), Aldo/keto reductase subgroup (InterPro:IPR020471), Aldo/keto reductase, conserved site (InterPro:IPR018170); BEST Arabidopsis thaliana protein match is: NAD(P)-linked oxidoreductase supe…
Solyc03g093800.1	250.918	121.187	145.584	56.9707	0	0	-1.35356	1.35356	down	up	yes	OK	_	_	_	_	_
Solyc03g095770.2	21.4907	86.7066	3.28126	10.655	1.02e-06	1.17e-05	1.69921	-1.69921	up	down	yes	OK	AT5G15080.1	protein_coding	Protein kinase superfamily protein		Protein kinase superfamily protein; FUNCTIONS IN: protein serine/threonine kinase activity, protein kinase activity, kinase activity, ATP binding; INVOLVED IN: protein amino acid phosphorylation, N-terminal protein myristoylation; LOCATED IN: plasma membrane; CONTAINS InterPro DOMAIN/s: Protein kinase, ATP binding site (InterPro:IPR017441), Protein kinase, catalytic domain (InterPro:IPR000719), S…
Solyc03g096050.2	5.48363	62.8974	0.534566	5.09261	4.14e-07	4.98e-06	3.25197	-3.25197	up	down	yes	OK	AT3G11180.1	protein_coding	2-oxoglutarate (2OG) and Fe(II)-dependent oxygenase superfamily protein		2-oxoglutarate (2OG) and Fe(II)-dependent oxygenase superfamily protein; FUNCTIONS IN: oxidoreductase activity, iron ion binding; INVOLVED IN: oxidation reduction; LOCATED IN: cellular_component unknown; EXPRESSED IN: inflorescence meristem, male gametophyte, flower, pollen tube; EXPRESSED DURING: L mature pollen stage, M germinated pollen stage, 4 anthesis, petal differentiation and expansion st…
Solyc03g096390.2	7349.09	3806.37	603.766	258.71	0	0	-1.22265	1.22265	down	up	yes	OK	AT2G39890.1	protein_coding	proline transporter 1	Encodes a proline transporter with affinity for gly betaine, proline and GABA. Protein is expressed in the vascular tissue, specifically the phloem.	proline transporter 1 (PROT1); CONTAINS InterPro DOMAIN/s: Amino acid transporter, transmembrane (InterPro:IPR013057); BEST Arabidopsis thaliana protein match is: proline transporter 3 (TAIR:AT2G36590.1); Has 1473 Blast hits to 1467 proteins in 157 species: Archae - 0; Bacteria - 4; Metazoa - 93; Fungi - 146; Plants - 1200; Viruses - 0; Other Eukaryotes - 30 (source: NCBI BLink).
Solyc03g097050.2	70.8817	173.708	2.47383	5.00479	5.75e-07	6.81e-06	1.01656	-1.01656	up	down	yes	OK	AT3G03050.1	protein_coding	cellulose synthase-like D3	encodes a cellulose synthase like protein. mutations initiate root hairs that rupture at their tip soon after initiation. is required for the synthesis of a noncellulosic wall polysaccharide.	cellulose synthase-like D3 (CSLD3); FUNCTIONS IN: cellulose synthase activity, transferase activity, transferring glycosyl groups; INVOLVED IN: response to cyclopentenone, plant-type cell wall biogenesis, response to cold, polysaccharide biosynthetic process; LOCATED IN: Golgi apparatus, endoplasmic reticulum, plasma membrane; EXPRESSED IN: 24 plant structures; EXPRESSED DURING: 13 growth stages;…
Solyc03g097090.2	202.003	90.7977	16.0626	5.93513	3.33e-15	6.95e-14	-1.43635	1.43635	down	up	yes	OK	_	_	_	_	_
Solyc03g097660.2	579.342	300.848	77.0523	32.9283	0	0	-1.22651	1.22651	down	up	yes	OK	_	_	_	_	_
Solyc03g097930.2	18.9516	48.849	23.9422	49.6845	0.00705969	0.0371763	1.05324	-1.05324	up	down	yes	OK	_	_	_	_	_
Solyc03g098320.2	10.9609	44.7949	0.912272	3.02973	0.000368215	0.00278514	1.73165	-1.73165	up	down	yes	OK	AT5G37260.1	protein_coding	Homeodomain-like superfamily protein	Encodes a MYB family transcription factor Circadian 1 (CIR1). Involved in circadian regulation in Arabidopsis.	REVEILLE 2 (RVE2); CONTAINS InterPro DOMAIN/s: SANT, DNA-binding (InterPro:IPR001005), Homeodomain-like (InterPro:IPR009057), Myb, DNA-binding (InterPro:IPR014778), HTH transcriptional regulator, Myb-type, DNA-binding (InterPro:IPR017930), Myb-like DNA-binding domain, SHAQKYF class (InterPro:IPR006447); BEST Arabidopsis thaliana protein match is: Homeodomain-like superfamily protein (TAIR:AT5G173…
Solyc03g098500.2	3707.14	1999.36	462.865	206.417	0	0	-1.16503	1.16503	down	up	yes	OK	AT3G17660.1	protein_coding	ARF-GAP domain 15	A member of ARF GAP domain (AGD), A thaliana has 15 members, grouped into four classes; AGD15 belongs to the class 4, together with AGD14.	ARF-GAP domain 15 (AGD15); FUNCTIONS IN: ARF GTPase activator activity, DNA binding, zinc ion binding; INVOLVED IN: regulation of ARF GTPase activity; LOCATED IN: nucleus; CONTAINS InterPro DOMAIN/s: Arf GTPase activating protein (InterPro:IPR001164); BEST Arabidopsis thaliana protein match is: ARF-GAP domain 5 (TAIR:AT5G54310.1); Has 3532 Blast hits to 3530 proteins in 241 species: Archae - 0; B…
Solyc03g098730.1	29.4175	83.2493	6.71067	15.6001	8.39e-05	0.000726972	1.21703	-1.21703	up	down	yes	OK	_	_	_	_	_
Solyc03g098780.1	2680.23	6690.34	781.883	1618.91	0	0	1.05	-1.05	up	down	yes	OK	_	_	_	_	_
Solyc03g104790.1	19.4402	4.98575	2.47796	0.522733	0.00193656	0.0121542	-2.24501	2.24501	down	up	yes	OK	_	_	_	_	_
Solyc03g111170.2	27.4246	84.9003	1.89577	4.88442	1.64e-05	0.000159435	1.3654	-1.3654	up	down	yes	OK	_	_	_	_	_
Solyc03g111550.2	61.869	170.55	7.46612	16.8567	4.08e-08	5.48e-07	1.17489	-1.17489	up	down	yes	OK	_	_	_	_	_
Solyc03g111620.1	92.6564	52.8974	20.9909	9.68333	7.14e-06	7.34e-05	-1.11619	1.11619	down	up	yes	OK	AT4G24805.1	protein_coding	S-adenosyl-L-methionine-dependent methyltransferases superfamily protein		S-adenosyl-L-methionine-dependent methyltransferases superfamily protein; FUNCTIONS IN: methyltransferase activity; INVOLVED IN: metabolic process; LOCATED IN: endomembrane system; CONTAINS InterPro DOMAIN/s: Methyltransferase type 11 (InterPro:IPR013216); BEST Arabidopsis thaliana protein match is: S-adenosyl-L-methionine-dependent methyltransferases superfamily protein (TAIR:AT1G24480.1); Has 3…
Solyc03g111730.2	640.06	3818.23	61.2987	281.948	0	0	2.2015	-2.2015	up	down	yes	OK	AT5G50260.1	protein_coding	Cysteine proteinases superfamily protein		Cysteine proteinases superfamily protein; FUNCTIONS IN: cysteine-type endopeptidase activity, cysteine-type peptidase activity; INVOLVED IN: proteolysis; LOCATED IN: endomembrane system; EXPRESSED IN: 8 plant structures; EXPRESSED DURING: 4 anthesis, C globular stage, petal differentiation and expansion stage; CONTAINS InterPro DOMAIN/s: Peptidase C1A, papain (InterPro:IPR013128), Proteinase inhi…
Solyc03g111930.2	397.637	40.8433	33.7331	2.97001	0	0	-3.50563	3.50563	down	up	yes	OK	_	_	_	_	_
Solyc03g112080.1	643.204	365.114	110.588	51.6052	0	0	-1.09961	1.09961	down	up	yes	OK	AT4G24730.2	protein_coding	Calcineurin-like metallo-phosphoesterase superfamily protein		Calcineurin-like metallo-phosphoesterase superfamily protein; FUNCTIONS IN: hydrolase activity, protein serine/threonine phosphatase activity; INVOLVED IN: biological_process unknown; EXPRESSED IN: 23 plant structures; EXPRESSED DURING: 15 growth stages; CONTAINS InterPro DOMAIN/s: Metallophosphoesterase (InterPro:IPR004843); Has 35333 Blast hits to 34131 proteins in 2444 species: Archae - 798; B…
Solyc03g112730.2	3029.91	1499.91	189.181	77.1024	0	0	-1.29492	1.29492	down	up	yes	OK	_	_	_	_	_
Solyc03g112860.2	170.836	94.2464	22.1721	10.0841	8.24e-10	1.28e-08	-1.13666	1.13666	down	up	yes	OK	AT1G10650.2	protein_coding	SBP (S-ribonuclease binding protein) family protein		SBP (S-ribonuclease binding protein) family protein; FUNCTIONS IN: zinc ion binding; INVOLVED IN: biological_process unknown; LOCATED IN: cellular_component unknown; EXPRESSED IN: 24 plant structures; EXPRESSED DURING: 15 growth stages; CONTAINS InterPro DOMAIN/s: Zinc finger, RING-type (InterPro:IPR001841), S-ribonuclease binding protein, SBP1, pollen (InterPro:IPR017066); BEST Arabidopsis thali…
Solyc03g113130.2	7.96515	27.9145	0.955767	2.77415	0.00798675	0.0412601	1.53731	-1.53731	up	down	yes	OK	AT5G15120.1	protein_coding	Protein of unknown function (DUF1637)		Protein of unknown function (DUF1637); FUNCTIONS IN: cysteamine dioxygenase activity; INVOLVED IN: anaerobic respiration; LOCATED IN: cellular_component unknown; EXPRESSED IN: 20 plant structures; EXPRESSED DURING: 8 growth stages; CONTAINS InterPro DOMAIN/s: Protein of unknown function DUF1637 (InterPro:IPR012864); BEST Arabidopsis thaliana protein match is: Protein of unknown function (DUF1637)…
Solyc03g113440.2	3130.75	1574.82	210.947	87.6462	0	0	-1.26712	1.26712	down	up	yes	OK	_	_	_	_	_
Solyc03g113600.2	3991.36	1888.16	240.515	94.2223	0	0	-1.35199	1.35199	down	up	yes	OK	AT1G18990.1	protein_coding	Protein of unknown function, DUF593		Protein of unknown function, DUF593; FUNCTIONS IN: molecular_function unknown; INVOLVED IN: biological_process unknown; LOCATED IN: endomembrane system; EXPRESSED IN: 9 plant structures; EXPRESSED DURING: L mature pollen stage, M germinated pollen stage, 4 anthesis, C globular stage, petal differentiation and expansion stage; CONTAINS InterPro DOMAIN/s: Protein of unknown function DUF593 (InterPr…
Solyc03g114530.2	24.3841	67.3462	2.68668	6.10882	0.000509813	0.00372488	1.18507	-1.18507	up	down	yes	OK	_	_	_	_	_
Solyc03g114710.2	147.41	62.8433	11.6232	4.07277	3.38e-12	6.19e-11	-1.51293	1.51293	down	up	yes	OK	_	_	_	_	_
Solyc03g114800.1	119.321	300.731	20.8805	44.2296	4e-12	7.28e-11	1.08286	-1.08286	up	down	yes	OK	_	_	_	_	_
Solyc03g114890.2	25.9203	74.2977	2.59468	6.12745	0.000165268	0.00134977	1.23973	-1.23973	up	down	yes	OK	AT5G60920.1	protein_coding	COBRA-like extracellular glycosyl-phosphatidyl inositol-anchored protein family	Encodes a glycosylphosphatidylinositol-anchored protein localized primarily in the plasma membrane of the longitudinal sides of root cells. Necessary for oriented cell expansion in Arabidopsis. Cob mutants have abnormal roots that expand radially rather than longitudinally under certain growth conditions.	COBRA (COB); FUNCTIONS IN: molecular_function unknown; INVOLVED IN: response to salt stress, multidimensional cell growth, cellulose microfibril organization; LOCATED IN: in 6 components; EXPRESSED IN: 23 plant structures; EXPRESSED DURING: 13 growth stages; CONTAINS InterPro DOMAIN/s: Glycosyl-phosphatidyl inositol-anchored, plant (InterPro:IPR006918), COBRA-like (InterPro:IPR017391); BEST Arabi…
Solyc03g115060.2	1498.62	854.823	163.319	77.0576	0	0	-1.08368	1.08368	down	up	yes	OK	_	_	_	_	_
Solyc03g115410.2	1256.42	696.736	143.791	65.5345	0	0	-1.13365	1.13365	down	up	yes	OK	AT5G07910.1	protein_coding	Leucine-rich repeat (LRR) family protein		Leucine-rich repeat (LRR) family protein; INVOLVED IN: N-terminal protein myristoylation; LOCATED IN: plasma membrane; EXPRESSED IN: 26 plant structures; EXPRESSED DURING: 15 growth stages; CONTAINS InterPro DOMAIN/s: Leucine-rich repeat, typical subtype (InterPro:IPR003591), Leucine-rich repeat (InterPro:IPR001611); BEST Arabidopsis thaliana protein match is: unknown protein (TAIR:AT2G30105.1); …
Solyc03g115900.2	132.613	400.689	16.4465	41.4081	0	0	1.33213	-1.33213	up	down	yes	OK	AT3G47470.1	protein_coding	light-harvesting chlorophyll-protein complex I subunit A4	Encodes a chlorophyll a/b-binding protein that is more similar to the PSI Cab proteins than the PSII cab proteins. The predicted protein is about 20 amino acids shorter than most known Cab proteins.	light-harvesting chlorophyll-protein complex I subunit A4 (LHCA4); FUNCTIONS IN: chlorophyll binding; INVOLVED IN: response to karrikin, photosynthesis; LOCATED IN: in 7 components; EXPRESSED IN: 24 plant structures; EXPRESSED DURING: 14 growth stages; CONTAINS InterPro DOMAIN/s: Chlorophyll A-B binding protein (InterPro:IPR001344); BEST Arabidopsis thaliana protein match is: photosystem I light …
Solyc03g115920.2	55.3697	169.942	10.9383	27.5462	2.39e-09	3.6e-08	1.33246	-1.33246	up	down	yes	OK	_	_	_	_	_
Solyc03g116190.1	58.2695	17.9487	44.4414	11.1239	2.89e-07	3.54e-06	-1.99824	1.99824	down	up	yes	OK	_	_	_	_	_
Solyc03g116530.2	110.123	336.709	19.6746	49.5103	0	0	1.33139	-1.33139	up	down	yes	OK	AT1G80160.1	protein_coding	Lactoylglutathione lyase / glyoxalase I family protein		Lactoylglutathione lyase / glyoxalase I family protein; CONTAINS InterPro DOMAIN/s: Glyoxalase/bleomycin resistance protein/dioxygenase (InterPro:IPR004360); BEST Arabidopsis thaliana protein match is: Lactoylglutathione lyase / glyoxalase I family protein (TAIR:AT1G15380.2); Has 30201 Blast hits to 17322 proteins in 780 species: Archae - 12; Bacteria - 1396; Metazoa - 17338; Fungi - 3422; Plants…
Solyc03g116610.2	14.4516	48.8974	2.22046	6.11113	0.000721467	0.0050716	1.46058	-1.46058	up	down	yes	OK	AT1G15360.1	protein_coding	Integrase-type DNA-binding superfamily protein	Encodes a member of the ERF (ethylene response factor) subfamily B-6 of ERF/AP2 transcription factor family. The protein contains one AP2 domain. There are 12 members in this subfamily including RAP2.11. This gene is involved in wax biosynthesis. Over-expression of the gene results in glossy leaf phenotype and increased drought tolerance. Two closely related genes, AT5G25390 and AT5G11190 have si…	SHINE 1 (SHN1); CONTAINS InterPro DOMAIN/s: DNA-binding, integrase-type (InterPro:IPR016177), Pathogenesis-related transcriptional factor/ERF, DNA-binding (InterPro:IPR001471); BEST Arabidopsis thaliana protein match is: Integrase-type DNA-binding superfamily protein (TAIR:AT5G25390.2); Has 5918 Blast hits to 5765 proteins in 265 species: Archae - 0; Bacteria - 6; Metazoa - 9; Fungi - 23; Plants …
Solyc03g116620.2	20.8933	130.479	1.05447	5.52872	2.04e-12	3.78e-11	2.39043	-2.39043	up	down	yes	OK	AT1G52570.1	protein_coding	phospholipase D alpha 2	member of C2-PLD subfamily	phospholipase D alpha 2 (PLDALPHA2); FUNCTIONS IN: phospholipase D activity; INVOLVED IN: phosphatidylcholine metabolic process, metabolic process; LOCATED IN: chloroplast envelope; EXPRESSED IN: 20 plant structures; EXPRESSED DURING: 11 growth stages; CONTAINS InterPro DOMAIN/s: C2 calcium/lipid-binding domain, CaLB (InterPro:IPR008973), Phospholipase D (InterPro:IPR015679), Phospholipase D, pla…
Solyc03g116630.2	40.3208	312.936	5.91936	39.1708	0	0	2.72627	-2.72627	up	down	yes	OK	_	_	_	_	_
Solyc03g116700.2	5.49642	22.9658	1.33139	4.56958	0.00940285	0.0473351	1.77913	-1.77913	up	down	yes	OK	_	_	_	_	_
Solyc03g116890.2	14.4772	158.561	1.45817	13.1254	1.11e-15	2.36e-14	3.17013	-3.17013	up	down	yes	OK	AT1G80840.1	protein_coding	WRKY DNA-binding protein 40	Pathogen-induced transcription factor. Binds W-box sequences in vitro. Forms protein complexes with itself and with WRKY40 and WRKY60. Coexpression with WRKY18 or WRKY60 made plants more susceptible to both P. syringae and B. cinerea. WRKY18, WRKY40, and WRKY60 have partially redundant roles in response to the hemibiotrophic bacterial pathogen Pseudomonas syringae and the necrotrophic fungal path…	WRKY DNA-binding protein 40 (WRKY40); CONTAINS InterPro DOMAIN/s: DNA-binding WRKY (InterPro:IPR003657); BEST Arabidopsis thaliana protein match is: WRKY DNA-binding protein 18 (TAIR:AT4G31800.2); Has 3306 Blast hits to 2859 proteins in 187 species: Archae - 0; Bacteria - 0; Metazoa - 0; Fungi - 0; Plants - 3292; Viruses - 0; Other Eukaryotes - 14 (source: NCBI BLink).
Solyc03g116950.1	16.4253	5.48575	2.93118	0.808795	0.00902419	0.0457363	-1.85764	1.85764	down	up	yes	OK	_	_	_	_	_
Solyc03g116970.1	24.3841	10.4459	2.65016	0.98102	0.00719999	0.0378187	-1.43373	1.43373	down	up	yes	OK	_	_	_	_	_
Solyc03g117050.2	72.7404	187.836	7.74824	16.84	1.9e-08	2.62e-07	1.11995	-1.11995	up	down	yes	OK	AT1G80760.1	protein_coding	NOD26-like intrinsic protein 6;1	Encodes a protein with boron transporter activity. It helps to preferentially direct boron to young developing tissues in the shoot, such as immature leaves, under low boron conditions. This boron channel appears to be impermeable to water, unlike the closely related NIP5;1 boron transporter. This protein also allows the transport of glycerol, urea, and formimide but not larger uncharged solutes …	NOD26-like intrinsic protein 6;1 (NIP6;1); CONTAINS InterPro DOMAIN/s: Major intrinsic protein, conserved site (InterPro:IPR022357), Major intrinsic protein (InterPro:IPR000425); BEST Arabidopsis thaliana protein match is: NOD26-like intrinsic protein 5;1 (TAIR:AT4G10380.1); Has 10266 Blast hits to 10221 proteins in 2131 species: Archae - 103; Bacteria - 5136; Metazoa - 1354; Fungi - 440; Plants …
Solyc03g117150.2	38.8996	521.627	1.83394	20.0883	0	0	3.45334	-3.45334	up	down	yes	OK	AT1G80660.1	protein_coding	H(+)-ATPase 9		H(+)-ATPase 9 (HA9); FUNCTIONS IN: hydrogen-exporting ATPase activity, phosphorylative mechanism; INVOLVED IN: proton transport; LOCATED IN: plasma membrane; EXPRESSED IN: 12 plant structures; EXPRESSED DURING: L mature pollen stage, M germinated pollen stage, 4 anthesis, petal differentiation and expansion stage; CONTAINS InterPro DOMAIN/s: ATPase, P-type, ATPase-associated domain (InterPro:IPR0…
Solyc03g117190.1	26.4025	12.9573	3.12697	1.25995	0.00736537	0.0385252	-1.3114	1.3114	down	up	yes	OK	_	_	_	_	_
Solyc03g117600.2	131.703	380.377	10.3302	24.3799	0	0	1.23882	-1.23882	up	down	yes	OK	AT5G48930.1	protein_coding	hydroxycinnamoyl-CoA shikimate/quinate hydroxycinnamoyl transferase	At5g48930 has been shown to encode for the hydroxycinnamoyl-Coenzyme A shikimate/quinate hydroxycinnamoyltransferase (HCT) both synthesizing and catabolizing the hydroxycinnamoylesters (coumaroyl/caffeoyl shikimate and quinate) involved in the phenylpropanoid pathway. Influence on the accumulation of flavonoids which in turn inhibit auxin transport and reduce plant growth.	hydroxycinnamoyl-CoA shikimate/quinate hydroxycinnamoyl transferase (HCT); CONTAINS InterPro DOMAIN/s: Transferase (InterPro:IPR003480); BEST Arabidopsis thaliana protein match is: HXXXD-type acyl-transferase family protein (TAIR:AT5G57840.1); Has 1807 Blast hits to 1807 proteins in 277 species: Archae - 0; Bacteria - 0; Metazoa - 736; Fungi - 347; Plants - 385; Viruses - 0; Other Eukaryotes - 33…
Solyc03g117860.2	14.0141	112.781	2.85061	20.1618	4.96e-12	9.02e-11	2.82228	-2.82228	up	down	yes	OK	_	_	_	_	_
Solyc03g118580.2	2074.49	1181.47	500.425	233.638	0	0	-1.09888	1.09888	down	up	yes	OK	_	_	_	_	_
Solyc03g118770.2	28.8713	84.2493	2.78787	6.84675	3.09e-05	0.000288037	1.29626	-1.29626	up	down	yes	OK	_	_	_	_	_
Solyc03g118950.1	5.47724	0	1.72773	0	0.00963282	0.0483384	-0.788878	0.788878	down	up	yes	OK	_	_	_	_	_
Solyc03g119020.2	38.3215	100.238	24.1386	51.7532	5.93e-05	0.000527424	1.10031	-1.10031	up	down	yes	OK	_	_	_	_	_
Solyc03g119230.1	33.8407	17.463	7.32775	3.11274	0.00366338	0.021114	-1.23519	1.23519	down	up	yes	OK	_	_	_	_	_
Solyc03g119530.2	215.695	517.805	28.7809	57.962	0	0	1.01	-1.01	up	down	yes	OK	AT1G67100.1	protein_coding	LOB domain-containing protein 40		LOB domain-containing protein 40 (LBD40); CONTAINS InterPro DOMAIN/s: Lateral organ boundaries, LOB (InterPro:IPR004883); BEST Arabidopsis thaliana protein match is: LOB domain-containing protein 41 (TAIR:AT3G02550.1); Has 635 Blast hits to 634 proteins in 26 species: Archae - 0; Bacteria - 0; Metazoa - 0; Fungi - 0; Plants - 635; Viruses - 0; Other Eukaryotes - 0 (source: NCBI BLink).
Solyc03g119810.1	7.45095	30.3974	3.58	12.1462	0.00280376	0.0167777	1.76247	-1.76247	up	down	yes	OK	AT3G18560.1	protein_coding			unknown protein; BEST Arabidopsis thaliana protein match is: unknown protein (TAIR:AT1G49000.1); Has 95 Blast hits to 95 proteins in 13 species: Archae - 0; Bacteria - 0; Metazoa - 0; Fungi - 0; Plants - 95; Viruses - 0; Other Eukaryotes - 0 (source: NCBI BLink).
Solyc03g119970.2	809.726	418.694	49.5847	21.4685	0	0	-1.20767	1.20767	down	up	yes	OK	AT1G15500.1	protein_coding	TLC ATP/ADP transporter		ATNTT2; FUNCTIONS IN: ATP:ADP antiporter activity; INVOLVED IN: transport; LOCATED IN: chloroplast, chloroplast envelope, cytoplasm; EXPRESSED IN: 7 plant structures; EXPRESSED DURING: M germinated pollen stage, seedling growth; CONTAINS InterPro DOMAIN/s: ADP/ATP carrier protein (InterPro:IPR004667); BEST Arabidopsis thaliana protein match is: nucleotide transporter 1 (TAIR:AT1G80300.1); Has 767…
Solyc03g120100.2	1086.83	514.226	114.756	44.8302	0	0	-1.35603	1.35603	down	up	yes	OK	AT1G79900.1	protein_coding	Mitochondrial substrate carrier family protein	encodes a mitochondrial ornithine transporter that exports ornithine from the mitochondria to the cytosol	BAC2; CONTAINS InterPro DOMAIN/s: Mitochondrial carrier protein (InterPro:IPR002067), Mitochondrial substrate carrier (InterPro:IPR001993), Mitochondrial substrate/solute carrier (InterPro:IPR018108); BEST Arabidopsis thaliana protein match is: Mitochondrial substrate carrier family protein (TAIR:AT5G46800.1); Has 25782 Blast hits to 14100 proteins in 457 species: Archae - 0; Bacteria - 6; Metazo…
Solyc03g120190.2	140.371	57.8689	21.1891	7.18303	4.37e-12	7.96e-11	-1.56066	1.56066	down	up	yes	OK	_	_	_	_	_
Solyc03g120250.2	4845.58	1991.68	292.885	99.4558	0	0	-1.55821	1.55821	down	up	yes	OK	AT3G15990.1	protein_coding	sulfate transporter 3;4	Encodes sulfate transporter Sultr3;4.	sulfate transporter 3;4 (SULTR3;4); FUNCTIONS IN: sulfate transmembrane transporter activity; INVOLVED IN: sulfate transport, transport, transmembrane transport; LOCATED IN: integral to membrane, membrane; EXPRESSED IN: 10 plant structures; EXPRESSED DURING: 4 anthesis, C globular stage, petal differentiation and expansion stage, E expanded cotyledon stage, D bilateral stage; CONTAINS InterPro DO…
Solyc03g120300.2	280.214	129.135	13.3624	5.16396	0	0	-1.37163	1.37163	down	up	yes	OK	AT1G80000.2	protein_coding	CASC3/Barentsz eIF4AIII binding		CASC3/Barentsz eIF4AIII binding; CONTAINS InterPro DOMAIN/s: CASC3/Barentsz eIF4AIII binding (InterPro:IPR018545); BEST Arabidopsis thaliana protein match is: CASC3/Barentsz eIF4AIII binding (TAIR:AT1G15280.2); Has 35333 Blast hits to 34131 proteins in 2444 species: Archae - 798; Bacteria - 22429; Metazoa - 974; Fungi - 991; Plants - 531; Viruses - 0; Other Eukaryotes - 9610 (source: NCBI BLink).
Solyc03g120650.2	3402.57	1885.48	229.258	105.036	0	0	-1.12609	1.12609	down	up	yes	OK	AT1G52240.1	protein_coding	RHO guanyl-nucleotide exchange factor 11	Encodes a member of KPP-like gene family, homolog of KPP (kinase partner protein) gene in tomato. Also a member of the RopGEF (guanine nucleotide exchange factor) family, containing the novel PRONE domain (plant-specific Rop nucleotide exchanger), which is exclusively active towards members of the Rop subfamily .	RHO guanyl-nucleotide exchange factor 11 (ROPGEF11); CONTAINS InterPro DOMAIN/s: Rop nucleotide exchanger, PRONE (InterPro:IPR005512), Dynein light chain, type 1/2 (InterPro:IPR001372); BEST Arabidopsis thaliana protein match is: RHO guanyl-nucleotide exchange factor 13 (TAIR:AT3G16130.1); Has 1099 Blast hits to 1098 proteins in 168 species: Archae - 0; Bacteria - 0; Metazoa - 490; Fungi - 40; Pl…
Solyc03g120840.1	21.4139	4.49715	4.50614	0.707165	0.00035663	0.00270911	-2.67177	2.67177	down	up	yes	OK	AT3G60490.1	protein_coding	Integrase-type DNA-binding superfamily protein	encodes a member of the DREB subfamily A-4 of ERF/AP2 transcription factor family. The protein contains one AP2 domain. There are 17 members in this subfamily including TINY.	Integrase-type DNA-binding superfamily protein; FUNCTIONS IN: DNA binding, sequence-specific DNA binding transcription factor activity; INVOLVED IN: regulation of transcription, DNA-dependent; LOCATED IN: nucleus, chloroplast; EXPRESSED IN: leaf apex, hypocotyl, root, flower; EXPRESSED DURING: petal differentiation and expansion stage; CONTAINS InterPro DOMAIN/s: DNA-binding, integrase-type (Inte…
Solyc03g120990.2	37.421	141.09	2.23617	6.86585	1.06e-09	1.63e-08	1.61841	-1.61841	up	down	yes	OK	AT5G11670.1	protein_coding	NADP-malic enzyme 2	The malic enzyme (EC 1.1.1.40) encoded by AtNADP-ME2 is presumably a cytosolic enzyme involved in malate metabolism and possibly assisting the oxidative pentose phosphate pathway. AtNADP-ME2 counts for the major part of NADP-ME activity in mature tissues of Arabidopsis.	NADP-malic enzyme 2 (NADP-ME2); FUNCTIONS IN: malate dehydrogenase (oxaloacetate-decarboxylating) (NADP+) activity, oxidoreductase activity, acting on NADH or NADPH, NAD or NADP as acceptor, malic enzyme activity; INVOLVED IN: response to cadmium ion, malate metabolic process, pentose-phosphate shunt, oxidative branch, protein homooligomerization; LOCATED IN: in 6 components; EXPRESSED IN: 26 pla…
Solyc03g121140.2	1988.7	940.323	128.143	50.1987	0	0	-1.35203	1.35203	down	up	yes	OK	_	_	_	_	_
Solyc03g121220.2	800.105	374.528	101.867	39.257	0	0	-1.37566	1.37566	down	up	yes	OK	AT2G04220.1	protein_coding	Plant protein of unknown function (DUF868)		Plant protein of unknown function (DUF868); CONTAINS InterPro DOMAIN/s: Protein of unknown function DUF868, plant (InterPro:IPR008586); BEST Arabidopsis thaliana protein match is: Plant protein of unknown function (DUF868) (TAIR:AT4G12690.2); Has 284 Blast hits to 282 proteins in 16 species: Archae - 0; Bacteria - 0; Metazoa - 0; Fungi - 0; Plants - 284; Viruses - 0; Other Eukaryotes - 0 (source:…
Solyc03g121350.2	817.699	490.389	46.8048	23.1952	0	0	-1.01283	1.01283	down	up	yes	OK	AT1G73020.2	protein_coding			unknown protein; FUNCTIONS IN: molecular_function unknown; INVOLVED IN: biological_process unknown; LOCATED IN: cellular_component unknown; EXPRESSED IN: 22 plant structures; EXPRESSED DURING: 13 growth stages; CONTAINS InterPro DOMAIN/s: Protein of unknown function DUF590 (InterPro:IPR007632).
Solyc03g121510.2	18.9005	5.96866	2.00488	0.494996	0.00289017	0.0172363	-2.01803	2.01803	down	up	yes	OK	AT3G13730.1	protein_coding	cytochrome P450, family 90, subfamily D, polypeptide 1	Encodes a cytochrome P-450 gene that is involved in brassinosteroid biosynthesis, most likely in the conversion step of teasterone (TE) to 3-dehydroteasterone (3DT), and/or 6-deoxoteasterone (6-deoxoTE) to 6-deoxo-3-dehydroteasterone (6-deoxo3DT); or the conversion of cathasterone (CT) to TE, and/or 6-deoxocathasterone (6-deoxoCT) to 6-deoxoTE. Recently, CYP90D1 was shown to catalyse the C-23 hyd…	cytochrome P450, family 90, subfamily D, polypeptide 1 (CYP90D1); FUNCTIONS IN: oxidoreductase activity, acting on paired donors, with incorporation or reduction of molecular oxygen, NADH or NADPH as one donor, and incorporation of one atom of oxygen, oxygen binding; INVOLVED IN: stamen development, petal development, leaf development, brassinosteroid biosynthetic process; LOCATED IN: endomembran…
Solyc03g122190.2	158.524	408.184	14.6682	31.4145	4.44e-16	9.57e-15	1.09874	-1.09874	up	down	yes	OK	AT1G74950.1	protein_coding	TIFY domain/Divergent CCT motif family protein		TIFY10B; CONTAINS InterPro DOMAIN/s: Tify (InterPro:IPR010399), CCT domain-like (InterPro:IPR018467); BEST Arabidopsis thaliana protein match is: jasmonate-zim-domain protein 1 (TAIR:AT1G19180.1); Has 432 Blast hits to 427 proteins in 29 species: Archae - 0; Bacteria - 0; Metazoa - 0; Fungi - 0; Plants - 432; Viruses - 0; Other Eukaryotes - 0 (source: NCBI BLink).
Solyc03g122340.2	120.506	507.44	4.82328	17.3234	0	0	1.84464	-1.84464	up	down	yes	OK	AT1G17420.1	protein_coding	lipoxygenase 3	Lipoxygenase	lipoxygenase 3 (LOX3); FUNCTIONS IN: oxidoreductase activity, acting on single donors with incorporation of molecular oxygen, incorporation of two atoms of oxygen, lipoxygenase activity, iron ion binding, metal ion binding; INVOLVED IN: growth, response to fungus, jasmonic acid biosynthetic process, response to wounding, defense response; LOCATED IN: chloroplast; EXPRESSED IN: 22 plant structures…
Solyc03g123390.2	3526.17	1931.27	382.682	173.083	0	0	-1.14468	1.14468	down	up	yes	OK	_	_	_	_	_
Solyc03g123420.1	484.204	259.339	208.933	92.8578	0	0	-1.16995	1.16995	down	up	yes	OK	AT4G36230.1	protein_coding			unknown protein; FUNCTIONS IN: molecular_function unknown; INVOLVED IN: biological_process unknown; LOCATED IN: endomembrane system; EXPRESSED IN: leaf apex, hypocotyl, flower; EXPRESSED DURING: petal differentiation and expansion stage; Has 250444 Blast hits to 52918 proteins in 2611 species: Archae - 614; Bacteria - 68464; Metazoa - 90603; Fungi - 16312; Plants - 24752; Viruses - 3701; Other Eu…
Solyc03g123580.2	29.3855	15.4544	10.1041	4.39272	0.00802619	0.0414176	-1.20175	1.20175	down	up	yes	OK	_	_	_	_	_
Solyc03g124050.2	4124.07	2383.39	218.029	104.521	0	0	-1.06073	1.06073	down	up	yes	OK	_	_	_	_	_
Solyc03g124110.1	6.51844	31.8177	1.23898	4.94667	0.0012814	0.00842351	1.9973	-1.9973	up	down	yes	OK	AT5G51990.1	protein_coding	C-repeat-binding factor 4	encodes a member of the DREB subfamily A-1 of ERF/AP2 transcription factor family (CBF4). The protein contains one AP2 domain. There are six members in this subfamily, including CBF1, CBF2, and CBF3. This gene is involved in response to drought stress and abscisic acid treatment, but not to low temperature.	C-repeat-binding factor 4 (CBF4); FUNCTIONS IN: DNA binding, transcription activator activity, sequence-specific DNA binding transcription factor activity; INVOLVED IN: response to water deprivation, regulation of transcription, DNA-dependent, response to abscisic acid stimulus; LOCATED IN: nucleus, chloroplast; EXPRESSED IN: stem, root, pedicel, carpel; EXPRESSED DURING: 4 anthesis, petal differ…
Solyc04g005020.2	19.8713	6.98575	1.98984	0.581035	0.00513171	0.0283284	-1.77596	1.77596	down	up	yes	OK	AT1G24130.1	protein_coding	Transducin/WD40 repeat-like superfamily protein		Transducin/WD40 repeat-like superfamily protein; FUNCTIONS IN: nucleotide binding; INVOLVED IN: biological_process unknown; LOCATED IN: chloroplast, heterotrimeric G-protein complex; CONTAINS InterPro DOMAIN/s: WD40 repeat 2 (InterPro:IPR019782), WD40 repeat, conserved site (InterPro:IPR019775), WD40 repeat (InterPro:IPR001680), G-protein beta WD-40 repeat, region (InterPro:IPR020472), WD40 repea…
Solyc04g005040.1	15.48	50.312	2.13834	5.6795	0.000776881	0.00541035	1.40927	-1.40927	up	down	yes	OK	_	_	_	_	_
Solyc04g005140.2	817.023	423.531	71.6879	30.6818	0	0	-1.22435	1.22435	down	up	yes	OK	AT1G26190.1	protein_coding	Phosphoribulokinase / Uridine kinase family		Phosphoribulokinase / Uridine kinase family; FUNCTIONS IN: adenylate cyclase activity, kinase activity, phosphotransferase activity, alcohol group as acceptor, ATP binding; INVOLVED IN: biosynthetic process, cAMP biosynthetic process, metabolic process; LOCATED IN: cellular_component unknown; EXPRESSED IN: 23 plant structures; EXPRESSED DURING: 12 growth stages; CONTAINS InterPro DOMAIN/s: Phosph…
Solyc04g005150.2	49.3207	24.4174	18.9134	7.54421	0.000203766	0.00163871	-1.32597	1.32597	down	up	yes	OK	AT1G26190.1	protein_coding	Phosphoribulokinase / Uridine kinase family		Phosphoribulokinase / Uridine kinase family; FUNCTIONS IN: adenylate cyclase activity, kinase activity, phosphotransferase activity, alcohol group as acceptor, ATP binding; INVOLVED IN: biosynthetic process, cAMP biosynthetic process, metabolic process; LOCATED IN: cellular_component unknown; EXPRESSED IN: 23 plant structures; EXPRESSED DURING: 12 growth stages; CONTAINS InterPro DOMAIN/s: Phosph…
Solyc04g005480.1	21.9281	85.1952	8.29836	26.787	9.89e-07	1.13e-05	1.69063	-1.69063	up	down	yes	OK	_	_	_	_	_
Solyc04g007470.2	77.0778	44.943	6.46663	3.20968	0.000189744	0.00153316	-1.01058	1.01058	down	up	yes	OK	AT1G68190.1	protein_coding	B-box zinc finger family protein		B-box zinc finger family protein; FUNCTIONS IN: sequence-specific DNA binding transcription factor activity, zinc ion binding; INVOLVED IN: regulation of transcription; LOCATED IN: endomembrane system, intracellular; EXPRESSED IN: 14 plant structures; EXPRESSED DURING: 8 growth stages; CONTAINS InterPro DOMAIN/s: Zinc finger, B-box (InterPro:IPR000315); BEST Arabidopsis thaliana protein match is:…
Solyc04g007490.2	12.941	37.3832	0.498414	1.17115	0.0080778	0.0416552	1.23251	-1.23251	up	down	yes	OK	_	_	_	_	_
Solyc04g007790.2	26.9168	73.7379	5.99696	13.3548	0.000377669	0.00284981	1.15506	-1.15506	up	down	yes	OK	_	_	_	_	_
Solyc04g007840.2	6913.21	3753.18	1257.4	562.073	0	0	-1.16161	1.16161	down	up	yes	OK	_	_	_	_	_
Solyc04g008100.1	3.49714	19.4259	0.397731	1.82445	0.00873357	0.0444741	2.1976	-2.1976	up	down	yes	OK	_	_	_	_	_
Solyc04g008270.2	3151.78	1523.95	367.737	147.181	0	0	-1.32108	1.32108	down	up	yes	OK	_	_	_	_	_
Solyc04g008350.1	571.648	327.228	74.9535	35.3076	0	0	-1.08602	1.08602	down	up	yes	OK	_	_	_	_	_
Solyc04g009440.2	23.426	102.201	2.31712	8.2801	2.7e-08	3.69e-07	1.83732	-1.83732	up	down	yes	OK	AT5G63790.1	protein_coding	NAC domain containing protein 102	Encodes a member of the NAC family of transcription factors. ANAC102 appears to have a role in mediating response to low oxygen stress (hypoxia) in germinating seedlings.	NAC domain containing protein 102 (NAC102); CONTAINS InterPro DOMAIN/s: No apical meristem (NAM) protein (InterPro:IPR003441); BEST Arabidopsis thaliana protein match is: NAC (No Apical Meristem) domain transcriptional regulator superfamily protein (TAIR:AT5G08790.1); Has 3012 Blast hits to 3006 proteins in 75 species: Archae - 0; Bacteria - 0; Metazoa - 0; Fungi - 0; Plants - 3012; Viruses - 0; …
Solyc04g009510.2	3216.74	1728.37	150.843	67.0419	0	0	-1.16991	1.16991	down	up	yes	OK	AT2G28540.1	protein_coding	RNA binding (RRM/RBD/RNP motifs) family protein		RNA binding (RRM/RBD/RNP motifs) family protein; FUNCTIONS IN: nucleotide binding, zinc ion binding, nucleic acid binding; EXPRESSED IN: 24 plant structures; EXPRESSED DURING: 15 growth stages; CONTAINS InterPro DOMAIN/s: RNA recognition motif, RNP-1 (InterPro:IPR000504), Zinc finger, RING-type (InterPro:IPR001841), Nucleotide-binding, alpha-beta plait (InterPro:IPR012677), RNA recognition, domai…
Solyc04g009860.2	131.074	449.372	13.2996	37.6518	0	0	1.50134	-1.50134	up	down	yes	OK	_	_	_	_	_
Solyc04g010320.1	815.607	165.802	77.5007	13.068	0	0	-2.56817	2.56817	down	up	yes	OK	_	_	_	_	_
Solyc04g010330.2	471.35	103.098	50.2469	9.34896	0	0	-2.42616	2.42616	down	up	yes	OK	AT5G59790.1	protein_coding	Domain of unknown function (DUF966)		CONTAINS InterPro DOMAIN/s: Protein of unknown function DUF966 (InterPro:IPR010369), Uncharacterised conserved protein UCP031043 (InterPro:IPR021182); BEST Arabidopsis thaliana protein match is: Domain of unknown function (DUF966) (TAIR:AT3G46110.1); Has 1807 Blast hits to 1807 proteins in 277 species: Archae - 0; Bacteria - 0; Metazoa - 736; Fungi - 347; Plants - 385; Viruses - 0; Other Eukaryot…
Solyc04g011340.2	8.99356	38.3604	0.921448	3.23896	0.000691285	0.00488408	1.81356	-1.81356	up	down	yes	OK	_	_	_	_	_
Solyc04g011500.2	5829.11	3461.82	659.919	322.984	0	0	-1.03083	1.03083	down	up	yes	OK	AT3G12110.1	protein_coding	actin-11	Encodes an actin that is expressed predominantly during reproductive development.	actin-11 (ACT11); FUNCTIONS IN: structural constituent of cytoskeleton; INVOLVED IN: response to cyclopentenone, actin cytoskeleton organization; LOCATED IN: mitochondrion, cytoskeleton, plasma membrane; EXPRESSED IN: 28 plant structures; EXPRESSED DURING: 15 growth stages; CONTAINS InterPro DOMAIN/s: Actin, conserved site (InterPro:IPR004001), Actin/actin-like (InterPro:IPR004000), Actin/actin-l…
Solyc04g011570.2	1060.86	645.779	113.301	56.4822	0	0	-1.00429	1.00429	down	up	yes	OK	AT2G22120.2	protein_coding	RING/FYVE/PHD zinc finger superfamily protein		RING/FYVE/PHD zinc finger superfamily protein; FUNCTIONS IN: zinc ion binding; EXPRESSED IN: 22 plant structures; EXPRESSED DURING: 13 growth stages; CONTAINS InterPro DOMAIN/s: Zinc finger, RING-CH-type (InterPro:IPR011016); BEST Arabidopsis thaliana protein match is: RING/FYVE/PHD zinc finger superfamily protein (TAIR:AT1G11020.1).
Solyc04g011720.2	4162.95	1912.21	272.582	102.661	0	0	-1.4088	1.4088	down	up	yes	OK	_	_	_	_	_
Solyc04g011730.2	5933.05	2667.51	434.552	160.955	0	0	-1.43287	1.43287	down	up	yes	OK	_	_	_	_	_
Solyc04g012050.2	0	24	0	2.54095	4.82e-07	5.74e-06	1.34537	-1.34537	up	down	yes	OK	AT5G64750.1	protein_coding	Integrase-type DNA-binding superfamily protein	Encodes a putative transcription factor containing an AP2 domain. Is a member of the ERF (ethylene response factor) subfamily B-4 of ERF/AP2 transcription factor family. Expressed in response to ABA, osmotic stress, sugar stress and drought. Mutants are hypersensitive to these stresses. May be involved in regulation of ABA mediated stress response.	ABA REPRESSOR1 (ABR1); CONTAINS InterPro DOMAIN/s: DNA-binding, integrase-type (InterPro:IPR016177), Pathogenesis-related transcriptional factor/ERF, DNA-binding (InterPro:IPR001471); BEST Arabidopsis thaliana protein match is: Integrase-type DNA-binding superfamily protein (TAIR:AT5G61890.1); Has 1807 Blast hits to 1807 proteins in 277 species: Archae - 0; Bacteria - 0; Metazoa - 736; Fungi - 34…
Solyc04g014380.2	7309.06	3916.56	287.871	127.546	0	0	-1.1744	1.1744	down	up	yes	OK	AT2G22560.1	protein_coding	Kinase interacting (KIP1-like) family protein		Kinase interacting (KIP1-like) family protein; FUNCTIONS IN: molecular_function unknown; INVOLVED IN: biological_process unknown; LOCATED IN: plasma membrane; EXPRESSED IN: 15 plant structures; EXPRESSED DURING: 6 growth stages; CONTAINS InterPro DOMAIN/s: KIP1-like (InterPro:IPR011684); BEST Arabidopsis thaliana protein match is: Kinase interacting (KIP1-like) family protein (TAIR:AT5G10500.1); …
Solyc04g014410.2	1015.87	527.226	129.869	55.5385	0	0	-1.2255	1.2255	down	up	yes	OK	AT5G10520.1	protein_coding	ROP binding protein kinases 1		ROP binding protein kinases 1 (RBK1); FUNCTIONS IN: protein serine/threonine kinase activity, protein kinase activity, kinase activity, ATP binding; INVOLVED IN: defense response, incompatible interaction; LOCATED IN: cytosol, endomembrane system; EXPRESSED IN: 6 plant structures; CONTAINS InterPro DOMAIN/s: Protein kinase, ATP binding site (InterPro:IPR017441), Protein kinase, catalytic domain (…
Solyc04g014430.1	20.9061	4.49145	1.44217	0.256077	0.000889232	0.00609527	-2.49359	2.49359	down	up	yes	OK	_	_	_	_	_
Solyc04g014520.1	10.9481	45.7863	2.36212	7.20421	0.000917761	0.00626832	1.60876	-1.60876	up	down	yes	OK	_	_	_	_	_
Solyc04g014730.2	149.671	811.067	12.6258	56.1966	0	0	2.15411	-2.15411	up	down	yes	OK	AT1G12050.1	protein_coding	fumarylacetoacetase, putative		fumarylacetoacetase, putative; FUNCTIONS IN: fumarylacetoacetase activity, catalytic activity; INVOLVED IN: aromatic amino acid family metabolic process, metabolic process; LOCATED IN: cellular_component unknown; EXPRESSED IN: 23 plant structures; EXPRESSED DURING: 13 growth stages; CONTAINS InterPro DOMAIN/s: Fumarylacetoacetase, C-terminal-like (InterPro:IPR002529), Fumarylacetoacetase, C-termi…
Solyc04g014800.2	44.7888	22.9316	5.9069	2.52082	0.000912352	0.00623421	-1.22851	1.22851	down	up	yes	OK	AT3G02870.3	protein_coding	Inositol monophosphatase family protein	Encodes a L-galactose-1-phosphate phosphatase, involved in ascorbate biosynthesis.	VTC4; FUNCTIONS IN: 3'(2'),5'-bisphosphate nucleotidase activity, L-galactose-1-phosphate phosphatase activity, inositol or phosphatidylinositol phosphatase activity, inositol-1(or 4)-monophosphatase activity; INVOLVED IN: sulfur metabolic process, L-ascorbic acid biosynthetic process, response to karrikin, response to cold, inositol biosynthetic process; LOCATED IN: plasma membrane; EXPRESSED IN…
Solyc04g014820.2	1294.65	675.793	132.845	56.7815	0	0	-1.22625	1.22625	down	up	yes	OK	AT3G07810.2	protein_coding	RNA-binding (RRM/RBD/RNP motifs) family protein		RNA-binding (RRM/RBD/RNP motifs) family protein; FUNCTIONS IN: RNA binding, nucleotide binding, nucleic acid binding; EXPRESSED IN: 24 plant structures; EXPRESSED DURING: 15 growth stages; CONTAINS InterPro DOMAIN/s: RNA recognition motif, RNP-1 (InterPro:IPR000504), Nucleotide-binding, alpha-beta plait (InterPro:IPR012677); BEST Arabidopsis thaliana protein match is: RNA-binding (RRM/RBD/RNP mot…
Solyc04g015030.2	61.3676	264.393	7.17595	25.1858	0	0	1.81137	-1.81137	up	down	yes	OK	AT4G08710.1	transposable_element_gene	transposable element gene		similar to unknown protein [Arabidopsis thaliana] (TAIR:AT2G23480.1); similar to PREDICTED: hypothetical protein [Rattus norve (GB:XP_001078517.1); contains InterPro domain Protein of unknown function DUF287; (InterPro:IPR005048)
Solyc04g015260.1	67.7645	36.3718	23.5949	10.2023	4.52e-05	0.000410802	-1.20958	1.20958	down	up	yes	OK	_	_	_	_	_
Solyc04g015570.2	733.155	389.594	83.1218	36.308	0	0	-1.19494	1.19494	down	up	yes	OK	AT3G57480.1	protein_coding	zinc finger (C2H2 type, AN1-like) family protein		zinc finger (C2H2 type, AN1-like) family protein; FUNCTIONS IN: zinc ion binding, nucleic acid binding; INVOLVED IN: biological_process unknown; LOCATED IN: intracellular; EXPRESSED IN: 24 plant structures; EXPRESSED DURING: 15 growth stages; CONTAINS InterPro DOMAIN/s: Zinc finger, C2H2-like (InterPro:IPR015880), Zinc finger, AN1-type (InterPro:IPR000058), Zinc finger, C2H2-type (InterPro:IPR007…
Solyc04g017620.2	3.8584	51.1014	0.830213	8.95303	0.00980251	0.0491036	3.43082	-3.43082	up	down	yes	OK	AT3G09920.2	protein_coding	phosphatidyl inositol monophosphate 5 kinase		phosphatidyl inositol monophosphate 5 kinase (PIP5K9); FUNCTIONS IN: 1-phosphatidylinositol-4-phosphate 5-kinase activity, phosphatidylinositol phosphate kinase activity, ATP binding; INVOLVED IN: carbohydrate metabolic process, cellular amino acid metabolic process; LOCATED IN: cytosol, nucleus, membrane; EXPRESSED IN: 22 plant structures; EXPRESSED DURING: 13 growth stages; CONTAINS InterPro DO…
Solyc04g024940.2	3163.38	1684.48	232.896	102.12	0	0	-1.18942	1.18942	down	up	yes	OK	_	_	_	_	_
Solyc04g025280.2	5168.38	2907.19	349.195	162.036	0	0	-1.10772	1.10772	down	up	yes	OK	AT2G28320.1	protein_coding	Pleckstrin homology (PH) and lipid-binding START domains-containing protein		Pleckstrin homology (PH) and lipid-binding START domains-containing protein; FUNCTIONS IN: phosphoinositide binding; INVOLVED IN: signal transduction; LOCATED IN: plasma membrane; EXPRESSED IN: 24 plant structures; EXPRESSED DURING: 15 growth stages; CONTAINS InterPro DOMAIN/s: Protein of unknown function DUF1336 (InterPro:IPR009769), Pleckstrin homology-type (InterPro:IPR011993), Lipid-binding S…
Solyc04g025400.2	5688.97	2859.9	661.903	275.213	0	0	-1.26607	1.26607	down	up	yes	OK	_	_	_	_	_
Solyc04g025650.2	30.9345	123.607	3.31073	10.92	2.91e-09	4.35e-08	1.72175	-1.72175	up	down	yes	OK	_	_	_	_	_
Solyc04g025880.2	91.6216	47.8832	5.22441	2.25925	2.59e-06	2.82e-05	-1.20942	1.20942	down	up	yes	OK	AT1G70300.1	protein_coding	K+ uptake permease 6	potassium transporter	K+ uptake permease 6 (KUP6); FUNCTIONS IN: potassium ion transmembrane transporter activity; INVOLVED IN: potassium ion transport; LOCATED IN: plasma membrane; EXPRESSED IN: 22 plant structures; EXPRESSED DURING: 14 growth stages; CONTAINS InterPro DOMAIN/s: Potassium uptake protein, kup (InterPro:IPR018519), K+ potassium transporter (InterPro:IPR003855); BEST Arabidopsis thaliana protein match i…
Solyc04g045620.2	65.2958	168.484	40.97	85.5817	4.34e-07	5.21e-06	1.06273	-1.06273	up	down	yes	OK	AT1G67350.2	protein_coding			unknown protein; FUNCTIONS IN: molecular_function unknown; INVOLVED IN: photorespiration; LOCATED IN: mitochondrial membrane, mitochondrial respiratory chain complex I, respiratory chain complex I; EXPRESSED IN: 24 plant structures; EXPRESSED DURING: 15 growth stages; Has 2 Blast hits to 2 proteins in 1 species: Archae - 0; Bacteria - 0; Metazoa - 0; Fungi - 0; Plants - 2; Viruses - 0; Other Euka…
Solyc04g048900.2	189.401	551.511	15.8234	36.1779	0	0	1.19305	-1.19305	up	down	yes	OK	AT1G08450.1	protein_coding	calreticulin 3	Encodes one of three Arabidopsis calreticulins. In CRT-deficient mouse fibroblasts, this protein restores ER Ca2+ levels. Non-receptor component required for EFR-mediated immunity. Mutants show de-repressed anthocyanin accumulation in the presence of elf18, and EFR accumulation and signalling.	calreticulin 3 (CRT3); FUNCTIONS IN: unfolded protein binding, calcium ion binding; INVOLVED IN: in 6 processes; LOCATED IN: endoplasmic reticulum, endoplasmic reticulum membrane; EXPRESSED IN: 23 plant structures; EXPRESSED DURING: 13 growth stages; CONTAINS InterPro DOMAIN/s: Calreticulin/calnexin, P (InterPro:IPR009033), Calreticulin/calnexin (InterPro:IPR001580), Calreticulin/calnexin, conser…
Solyc04g049400.2	2277.7	1360.1	103.874	51.6361	0	0	-1.00838	1.00838	down	up	yes	OK	AT2G24370.1	protein_coding	Protein kinase protein with adenine nucleotide alpha hydrolases-like domain		Protein kinase protein with adenine nucleotide alpha hydrolases-like domain; FUNCTIONS IN: protein serine/threonine kinase activity, protein kinase activity, kinase activity, ATP binding; INVOLVED IN: protein amino acid phosphorylation, response to stress; LOCATED IN: cellular_component unknown; EXPRESSED IN: 6 plant structures; EXPRESSED DURING: L mature pollen stage, M germinated pollen stage, …
Solyc04g050130.1	1023.33	540.289	149.761	65.1326	0	0	-1.20121	1.20121	down	up	yes	OK	_	_	_	_	_
Solyc04g050440.2	30.9665	79.7407	2.47809	5.38985	0.0002428	0.00191762	1.12102	-1.12102	up	down	yes	OK	AT4G28700.1	protein_coding	ammonium transporter 1;4		ammonium transporter 1;4 (AMT1;4); FUNCTIONS IN: ammonium transmembrane transporter activity, high affinity secondary active ammonium transmembrane transporter activity; INVOLVED IN: transport, transmembrane transport; LOCATED IN: plasma membrane, membrane; EXPRESSED IN: leaf whorl, sepal, male gametophyte, flower; EXPRESSED DURING: 4 anthesis, petal differentiation and expansion stage; CONTAINS …
Solyc04g050970.2	1927.52	885.412	116.392	44.2148	0	0	-1.39639	1.39639	down	up	yes	OK	AT5G16500.1	protein_coding	Protein kinase superfamily protein		Protein kinase superfamily protein; FUNCTIONS IN: protein serine/threonine kinase activity, protein kinase activity, kinase activity, ATP binding; INVOLVED IN: protein amino acid phosphorylation; EXPRESSED IN: 9 plant structures; EXPRESSED DURING: L mature pollen stage, M germinated pollen stage, 4 anthesis, C globular stage, petal differentiation and expansion stage; CONTAINS InterPro DOMAIN/s: …
Solyc04g051490.2	17.9168	46.3291	0.892723	2.0087	0.00355702	0.0205682	1.16998	-1.16998	up	down	yes	OK	_	_	_	_	_
Solyc04g051590.2	10631	5762.99	929.073	412.822	0	0	-1.17027	1.17027	down	up	yes	OK	_	_	_	_	_
Solyc04g053140.1	534.54	260.413	132.004	52.6254	0	0	-1.32675	1.32675	down	up	yes	OK	AT2G16250.1	protein_coding	Leucine-rich repeat protein kinase family protein		Leucine-rich repeat protein kinase family protein; FUNCTIONS IN: protein serine/threonine kinase activity, protein kinase activity, ATP binding; INVOLVED IN: transmembrane receptor protein tyrosine kinase signaling pathway, protein amino acid phosphorylation; LOCATED IN: plasma membrane, plant-type cell wall; EXPRESSED IN: 21 plant structures; EXPRESSED DURING: 10 growth stages; CONTAINS InterPro…
Solyc04g054260.2	67.8476	156.766	5.95601	12.0154	1.37e-06	1.54e-05	1.01247	-1.01247	up	down	yes	OK	_	_	_	_	_
Solyc04g054780.2	39.3883	21.4316	10.6829	4.78795	0.00279087	0.0167106	-1.15782	1.15782	down	up	yes	OK	_	_	_	_	_
Solyc04g054930.2	82.6728	33.906	7.35309	2.50147	1.24e-07	1.58e-06	-1.55557	1.55557	down	up	yes	OK	AT2G22190.1	protein_coding	Haloacid dehalogenase-like hydrolase (HAD) superfamily protein		Haloacid dehalogenase-like hydrolase (HAD) superfamily protein; FUNCTIONS IN: catalytic activity, trehalose-phosphatase activity; INVOLVED IN: trehalose biosynthetic process, metabolic process; LOCATED IN: cellular_component unknown; EXPRESSED IN: 23 plant structures; EXPRESSED DURING: 12 growth stages; CONTAINS InterPro DOMAIN/s: HAD-superfamily hydrolase, subfamily IIB (InterPro:IPR006379), Tre…
Solyc04g054960.1	853.338	423.054	199.938	81.335	0	0	-1.2976	1.2976	down	up	yes	OK	_	_	_	_	_
Solyc04g054990.2	378.377	1057.62	54.5231	125.17	0	0	1.19895	-1.19895	up	down	yes	OK	_	_	_	_	_
Solyc04g055090.1	19.9608	55.3319	2.45841	5.66685	0.00138134	0.00900837	1.20482	-1.20482	up	down	yes	OK	AT4G39840.1	protein_coding			unknown protein; FUNCTIONS IN: molecular_function unknown; INVOLVED IN: biological_process unknown; LOCATED IN: endomembrane system; EXPRESSED IN: 23 plant structures; EXPRESSED DURING: 13 growth stages; Has 20719 Blast hits to 6096 proteins in 607 species: Archae - 22; Bacteria - 3243; Metazoa - 4364; Fungi - 2270; Plants - 237; Viruses - 128; Other Eukaryotes - 10455 (source: NCBI BLink).
Solyc04g056360.2	943.136	387.369	99.5352	33.3811	0	0	-1.57618	1.57618	down	up	yes	OK	AT5G56270.1	protein_coding	WRKY DNA-binding protein 2	WRKY transcription factor 2	WRKY DNA-binding protein 2 (WRKY2); CONTAINS InterPro DOMAIN/s: DNA-binding WRKY (InterPro:IPR003657); BEST Arabidopsis thaliana protein match is: WRKY DNA-binding protein 34 (TAIR:AT4G26440.1); Has 1807 Blast hits to 1807 proteins in 277 species: Archae - 0; Bacteria - 0; Metazoa - 736; Fungi - 347; Plants - 385; Viruses - 0; Other Eukaryotes - 339 (source: NCBI BLink).
Solyc04g064610.2	160.009	90.6952	24.2234	11.2335	5.03e-09	7.32e-08	-1.10859	1.10859	down	up	yes	OK	AT1G21460.1	protein_coding	Nodulin MtN3 family protein		Nodulin MtN3 family protein; INVOLVED IN: biological_process unknown; LOCATED IN: endomembrane system, integral to membrane, membrane; EXPRESSED IN: 24 plant structures; EXPRESSED DURING: 14 growth stages; CONTAINS InterPro DOMAIN/s: MtN3/saliva-related transmembrane protein, conserved region (InterPro:IPR018169), RAG1-activating protein 1 homologue (InterPro:IPR018179), RAG1-activating protein-1…
Solyc04g064710.2	29.4238	78.7977	3.23396	7.18428	0.000220321	0.00175887	1.15154	-1.15154	up	down	yes	OK	AT1G77120.1	protein_coding	alcohol dehydrogenase 1	Catalyzes the reduction of acetaldehyde using NADH as reductant. Requires zinc for activity. Dimer. Anaerobic response polypeptide (ANP). Fermentation. The protein undergoes thiolation following treatment with the oxidant tert-butylhydroperoxide.	alcohol dehydrogenase 1 (ADH1); FUNCTIONS IN: alcohol dehydrogenase (NAD) activity; INVOLVED IN: response to cadmium ion, cellular respiration, response to salt stress, response to hypoxia, response to osmotic stress; LOCATED IN: cytosol, plasma membrane; EXPRESSED IN: 24 plant structures; EXPRESSED DURING: 12 growth stages; CONTAINS InterPro DOMAIN/s: GroES-like (InterPro:IPR011032), Alcohol deh…
Solyc04g064870.2	19.3955	60.8376	3.17267	8.06233	0.000348103	0.0026521	1.3455	-1.3455	up	down	yes	OK	_	_	_	_	_
Solyc04g071070.2	502.349	2298.27	55.7071	193.014	0	0	1.79277	-1.79277	up	down	yes	OK	AT1G23720.1	protein_coding	Proline-rich extensin-like family protein		Proline-rich extensin-like family protein; FUNCTIONS IN: structural constituent of cell wall; INVOLVED IN: plant-type cell wall organization; EXPRESSED IN: hypocotyl, root, carpel; EXPRESSED DURING: petal differentiation and expansion stage; CONTAINS InterPro DOMAIN/s: Extensin-like repeat (InterPro:IPR006706); BEST Arabidopsis thaliana protein match is: Proline-rich extensin-like family protein …
Solyc04g071090.2	0	5.48575	0	1.71797	0.00958602	0.0481237	0.780705	-0.780705	up	down	yes	OK	AT1G23720.1	protein_coding	Proline-rich extensin-like family protein		Proline-rich extensin-like family protein; FUNCTIONS IN: structural constituent of cell wall; INVOLVED IN: plant-type cell wall organization; EXPRESSED IN: hypocotyl, root, carpel; EXPRESSED DURING: petal differentiation and expansion stage; CONTAINS InterPro DOMAIN/s: Extensin-like repeat (InterPro:IPR006706); BEST Arabidopsis thaliana protein match is: Proline-rich extensin-like family protein …
Solyc04g071480.1	77.3171	206.242	10.5953	23.0463	5.63e-09	8.16e-08	1.12111	-1.12111	up	down	yes	OK	AT1G74450.1	protein_coding	Protein of unknown function (DUF793)		FUNCTIONS IN: molecular_function unknown; INVOLVED IN: biological_process unknown; EXPRESSED IN: 24 plant structures; EXPRESSED DURING: 14 growth stages; CONTAINS InterPro DOMAIN/s: Protein BYPASS related (InterPro:IPR008511); BEST Arabidopsis thaliana protein match is: Protein of unknown function (DUF793) (TAIR:AT1G18740.1); Has 215 Blast hits to 212 proteins in 19 species: Archae - 0; Bacteria …
Solyc04g071760.2	36.3094	14.4601	8.34224	2.66174	0.000239144	0.00189224	-1.64807	1.64807	down	up	yes	OK	AT2G18460.1	protein_coding	like COV 3		like COV 3 (LCV3); CONTAINS InterPro DOMAIN/s: Protein of unknown function DUF502 (InterPro:IPR007462); BEST Arabidopsis thaliana protein match is: like COV 1 (TAIR:AT2G20130.1); Has 35333 Blast hits to 34131 proteins in 2444 species: Archae - 798; Bacteria - 22429; Metazoa - 974; Fungi - 991; Plants - 531; Viruses - 0; Other Eukaryotes - 9610 (source: NCBI BLink).
Solyc04g071770.2	10.9737	50.9487	1.01895	3.5658	0.0001673	0.00136599	1.80714	-1.80714	up	down	yes	OK	AT5G50080.1	protein_coding	ethylene response factor 110	encodes a member of the ERF (ethylene response factor) subfamily B-4 of ERF/AP2 transcription factor family. The protein contains one AP2 domain. There are 7 members in this subfamily.	ethylene response factor 110 (ERF110); FUNCTIONS IN: DNA binding, sequence-specific DNA binding transcription factor activity; INVOLVED IN: regulation of transcription, DNA-dependent; LOCATED IN: nucleus; CONTAINS InterPro DOMAIN/s: DNA-binding, integrase-type (InterPro:IPR016177), Pathogenesis-related transcriptional factor/ERF, DNA-binding (InterPro:IPR001471); BEST Arabidopsis thaliana protein…
Solyc04g072000.2	5.0014	22.9772	0.726064	2.98698	0.00415076	0.0235492	2.04052	-2.04052	up	down	yes	OK	AT3G54420.1	protein_coding	homolog of carrot EP3-3 chitinase	encodes an EP3 chitinase that is expressed during somatic embryogenesis in 'nursing' cells surrounding the embryos but not in embryos themselves. The gene is also expressed in mature pollen and growing pollen tubes until they enter the receptive synergid, but not in endosperm and integuments as in carrot. Post-embryonically, expression is found in hydathodes, stipules, root epidermis and emerging…	homolog of carrot EP3-3 chitinase (EP3); FUNCTIONS IN: chitinase activity; INVOLVED IN: somatic embryogenesis, plant-type hypersensitive response; LOCATED IN: cell wall; EXPRESSED IN: 18 plant structures; EXPRESSED DURING: 6 growth stages; CONTAINS InterPro DOMAIN/s: Chitin-binding, type 1, conserved site (InterPro:IPR018371), Glycoside hydrolase, family 19 (InterPro:IPR016283), Chitin-binding, t…
Solyc04g072180.1	373.848	175.07	202.848	77.9826	0	0	-1.37917	1.37917	down	up	yes	OK	AT1G69640.1	protein_coding	sphingoid base hydroxylase 1	Encodes one of the two redundant sphingoid base hydroxylases (SBH). Involved in sphingolipid trihydroxy long-chain base (4-hydroxysphinganine) biosynthesis. Double mutants of SBHs were dwarfed and not able to progress from vegetative to reproductive growth.	sphingoid base hydroxylase 1 (SBH1); CONTAINS InterPro DOMAIN/s: Fatty acid hydroxylase (InterPro:IPR006694); BEST Arabidopsis thaliana protein match is: sphingoid base hydroxylase 2 (TAIR:AT1G14290.1); Has 2400 Blast hits to 2339 proteins in 395 species: Archae - 0; Bacteria - 406; Metazoa - 416; Fungi - 708; Plants - 429; Viruses - 3; Other Eukaryotes - 438 (source: NCBI BLink).
Solyc04g072190.2	143.411	75.8234	56.5916	24.4892	3.65e-09	5.39e-08	-1.20844	1.20844	down	up	yes	OK	_	_	_	_	_
Solyc04g072800.2	100.184	317.36	16.2896	42.0736	2.22e-16	4.83e-15	1.36896	-1.36896	up	down	yes	OK	AT1G22170.1	protein_coding	Phosphoglycerate mutase family protein		Phosphoglycerate mutase family protein; FUNCTIONS IN: intramolecular transferase activity, phosphotransferases, catalytic activity; INVOLVED IN: glycolysis, metabolic process; LOCATED IN: chloroplast; EXPRESSED IN: 19 plant structures; EXPRESSED DURING: 8 growth stages; CONTAINS InterPro DOMAIN/s: Histidine phosphatase superfamily, clade-1 (InterPro:IPR013078), Phosphoglycerate/bisphosphoglycerat…
Solyc04g074360.1	3.00212	21.9373	0.295093	1.76105	0.003697	0.0212852	2.57719	-2.57719	up	down	yes	OK	_	_	_	_	_
Solyc04g074470.1	17.4857	51.9117	2.83397	6.32847	0.00366643	0.0211295	1.15903	-1.15903	up	down	yes	OK	AT5G09440.1	protein_coding	EXORDIUM like 4		EXORDIUM like 4 (EXL4); FUNCTIONS IN: molecular_function unknown; INVOLVED IN: biological_process unknown; LOCATED IN: membrane; EXPRESSED IN: 23 plant structures; EXPRESSED DURING: 13 growth stages; CONTAINS InterPro DOMAIN/s: Phosphate-induced protein 1 (InterPro:IPR006766); BEST Arabidopsis thaliana protein match is: EXORDIUM like 2 (TAIR:AT5G64260.1); Has 396 Blast hits to 396 proteins in 24 …
Solyc04g074760.2	143.283	68.812	14.2226	5.75929	7.11e-10	1.11e-08	-1.30422	1.30422	down	up	yes	OK	_	_	_	_	_
Solyc04g074830.1	205.044	100.769	34.8669	14.0068	6.57e-14	1.3e-12	-1.31573	1.31573	down	up	yes	OK	_	_	_	_	_
Solyc04g076150.2	6496.29	3329.63	598.232	253.589	0	0	-1.23821	1.23821	down	up	yes	OK	AT1G58122.1	protein_coding	conserved peptide upstream open reading frame 45	Upstream open reading frames (uORFs) are small open reading frames found in the 5' UTR of a mature mRNA, and can potentially mediate translational regulation of the largest, or major, ORF (mORF). CPuORF45 represents a conserved upstream opening reading frame relative to major ORF AT1G58120.1	conserved peptide upstream open reading frame 45 (CPuORF45); Has 30201 Blast hits to 17322 proteins in 780 species: Archae - 12; Bacteria - 1396; Metazoa - 17338; Fungi - 3422; Plants - 5037; Viruses - 0; Other Eukaryotes - 2996 (source: NCBI BLink).
Solyc04g076310.2	39.2988	16.4601	1.44252	0.503056	0.000402847	0.00301183	-1.5198	1.5198	down	up	yes	OK	AT5G60930.1	protein_coding	P-loop containing nucleoside triphosphate hydrolases superfamily protein		P-loop containing nucleoside triphosphate hydrolases superfamily protein; FUNCTIONS IN: microtubule motor activity, ATP binding; INVOLVED IN: microtubule-based movement; EXPRESSED IN: 21 plant structures; EXPRESSED DURING: 14 growth stages; CONTAINS InterPro DOMAIN/s: Kinesin, motor region, conserved site (InterPro:IPR019821), Kinesin, motor domain (InterPro:IPR001752); BEST Arabidopsis thaliana …
Solyc04g077270.2	13.4616	59.2464	0.6517	2.38831	1.7e-05	0.000164389	1.87371	-1.87371	up	down	yes	OK	AT4G21390.1	protein_coding	S-locus lectin protein kinase family protein		B120; FUNCTIONS IN: protein serine/threonine kinase activity, sugar binding, protein kinase activity, ATP binding; INVOLVED IN: protein amino acid phosphorylation, recognition of pollen; LOCATED IN: plasma membrane; EXPRESSED IN: 13 plant structures; EXPRESSED DURING: 8 growth stages; CONTAINS InterPro DOMAIN/s: Curculin-like (mannose-binding) lectin (InterPro:IPR001480), PAN-2 domain (InterPro:I…
Solyc04g077400.2	816.22	424.98	52.3124	22.4626	0	0	-1.21963	1.21963	down	up	yes	OK	_	_	_	_	_
Solyc04g077990.2	34.3933	99.2037	5.98664	14.1256	1.44e-05	0.000140849	1.23849	-1.23849	up	down	yes	OK	AT4G37540.1	protein_coding	LOB domain-containing protein 39		LOB domain-containing protein 39 (LBD39); CONTAINS InterPro DOMAIN/s: Lateral organ boundaries, LOB (InterPro:IPR004883); BEST Arabidopsis thaliana protein match is: LOB domain-containing protein 38 (TAIR:AT3G49940.1); Has 571 Blast hits to 570 proteins in 25 species: Archae - 0; Bacteria - 0; Metazoa - 0; Fungi - 0; Plants - 571; Viruses - 0; Other Eukaryotes - 0 (source: NCBI BLink).
Solyc04g078010.2	4.98861	27.4658	4.15693	18.4214	0.00222142	0.0137136	2.14779	-2.14779	up	down	yes	OK	_	_	_	_	_
Solyc04g078030.2	756.9	364.594	252.158	99.5125	0	0	-1.34138	1.34138	down	up	yes	OK	_	_	_	_	_
Solyc04g078290.2	32.4068	84.386	2.53345	5.30273	0.000351319	0.00267261	1.06563	-1.06563	up	down	yes	OK	_	_	_	_	_
Solyc04g078340.2	45.1751	20.443	3.34299	1.23876	0.000195818	0.00157819	-1.43224	1.43224	down	up	yes	OK	_	_	_	_	_
Solyc04g078420.1	370.303	1171.84	61.2045	158.059	0	0	1.36875	-1.36875	up	down	yes	OK	AT4G37260.1	protein_coding	myb domain protein 73	Member of the R2R3 factor gene family.	myb domain protein 73 (MYB73); CONTAINS InterPro DOMAIN/s: SANT, DNA-binding (InterPro:IPR001005), Homeodomain-like (InterPro:IPR009057), Myb, DNA-binding (InterPro:IPR014778), HTH transcriptional regulator, Myb-type, DNA-binding (InterPro:IPR017930), Homeodomain-related (InterPro:IPR012287), Myb transcription factor (InterPro:IPR015495); BEST Arabidopsis thaliana protein match is: myb domain pro…
Solyc04g078460.2	1790.6	930.63	214.908	91.2376	0	0	-1.23602	1.23602	down	up	yes	OK	AT3G16150.1	protein_coding	N-terminal nucleophile aminohydrolases (Ntn hydrolases) superfamily protein		N-terminal nucleophile aminohydrolases (Ntn hydrolases) superfamily protein; CONTAINS InterPro DOMAIN/s: Peptidase T2, asparaginase 2 (InterPro:IPR000246); BEST Arabidopsis thaliana protein match is: N-terminal nucleophile aminohydrolases (Ntn hydrolases) superfamily protein (TAIR:AT5G08100.1); Has 3285 Blast hits to 3219 proteins in 891 species: Archae - 113; Bacteria - 1512; Metazoa - 512; Fung…
Solyc04g078660.1	33.3073	12.9544	4.30506	1.27499	0.000202186	0.00162644	-1.75555	1.75555	down	up	yes	OK	AT5G42830.1	protein_coding	HXXXD-type acyl-transferase family protein		HXXXD-type acyl-transferase family protein; FUNCTIONS IN: transferase activity, transferring acyl groups other than amino-acyl groups, transferase activity; INVOLVED IN: biological_process unknown; LOCATED IN: cellular_component unknown; EXPRESSED IN: 17 plant structures; EXPRESSED DURING: 12 growth stages; CONTAINS InterPro DOMAIN/s: Transferase (InterPro:IPR003480); BEST Arabidopsis thaliana pr…
Solyc04g078880.2	142.788	67.4373	19.1746	7.38919	1.09e-10	1.81e-09	-1.37571	1.37571	down	up	yes	OK	AT5G42900.2	protein_coding	cold regulated gene 27		cold regulated gene 27; BEST Arabidopsis thaliana protein match is: unknown protein (TAIR:AT4G33980.1); Has 74 Blast hits to 74 proteins in 12 species: Archae - 0; Bacteria - 0; Metazoa - 0; Fungi - 0; Plants - 74; Viruses - 0; Other Eukaryotes - 0 (source: NCBI BLink).
Solyc04g079350.1	11.8998	179.011	1.89313	24.5346	0	0	3.69597	-3.69597	up	down	yes	OK	_	_	_	_	_
Solyc04g079520.2	33.8407	19.4487	2.67022	1.26564	0.00869705	0.0443296	-1.07709	1.07709	down	up	yes	OK	_	_	_	_	_
Solyc04g079530.2	30.9729	12.4715	2.08828	0.701773	0.00114737	0.00764629	-1.57324	1.57324	down	up	yes	OK	_	_	_	_	_
Solyc04g079690.2	28.9224	14.9687	1.67835	0.712067	0.00708578	0.0372842	-1.23696	1.23696	down	up	yes	OK	_	_	_	_	_
Solyc04g079780.2	11001.2	5849.74	846.256	372.191	0	0	-1.18505	1.18505	down	up	yes	OK	AT2G16090.1	protein_coding	RING/U-box superfamily protein		ARIADNE 2 (ARI2); FUNCTIONS IN: zinc ion binding; EXPRESSED IN: 24 plant structures; EXPRESSED DURING: 13 growth stages; CONTAINS InterPro DOMAIN/s: Zinc finger, C6HC-type (InterPro:IPR002867), Zinc finger, RING-type (InterPro:IPR001841); BEST Arabidopsis thaliana protein match is: RING/U-box superfamily protein (TAIR:AT4G34370.1); Has 30201 Blast hits to 17322 proteins in 780 species: Archae - 1…
Solyc04g079860.1	21.9473	57.8547	3.49669	7.68663	0.00167844	0.0107218	1.13636	-1.13636	up	down	yes	OK	AT3G50760.1	protein_coding	galacturonosyltransferase-like 2	Encodes a protein with putative galacturonosyltransferase activity.	galacturonosyltransferase-like 2 (GATL2); FUNCTIONS IN: transferase activity, transferring hexosyl groups, polygalacturonate 4-alpha-galacturonosyltransferase activity, transferase activity, transferring glycosyl groups; INVOLVED IN: carbohydrate biosynthetic process; LOCATED IN: endomembrane system; EXPRESSED IN: 21 plant structures; EXPRESSED DURING: 11 growth stages; CONTAINS InterPro DOMAIN/s…
Solyc04g079910.2	59.1317	964.563	7.0865	94.4021	0	0	3.73567	-3.73567	up	down	yes	OK	_	_	_	_	_
Solyc04g080040.2	24.8535	286.467	1.2282	13.2154	0	0	3.4276	-3.4276	up	down	yes	OK	_	_	_	_	_
Solyc04g080170.2	1141.42	642.922	40.1775	18.7383	0	0	-1.1004	1.1004	down	up	yes	OK	AT1G45160.2	protein_coding	Protein kinase superfamily protein		Protein kinase superfamily protein; FUNCTIONS IN: kinase activity; INVOLVED IN: protein amino acid phosphorylation; LOCATED IN: cellular_component unknown; EXPRESSED IN: 25 plant structures; EXPRESSED DURING: 15 growth stages; CONTAINS InterPro DOMAIN/s: Serine/threonine-protein kinase domain (InterPro:IPR002290), Serine/threonine-protein kinase-like domain (InterPro:IPR017442), Serine/threonine-…
Solyc04g080290.2	394.424	978.855	53.2959	113.326	0	0	1.08838	-1.08838	up	down	yes	OK	AT1G75170.3	protein_coding	Sec14p-like phosphatidylinositol transfer family protein		Sec14p-like phosphatidylinositol transfer family protein; CONTAINS InterPro DOMAIN/s: Cellular retinaldehyde-binding/triple function, C-terminal (InterPro:IPR001251); BEST Arabidopsis thaliana protein match is: Sec14p-like phosphatidylinositol transfer family protein (TAIR:AT4G36640.1); Has 35333 Blast hits to 34131 proteins in 2444 species: Archae - 798; Bacteria - 22429; Metazoa - 974; Fungi - …
Solyc04g080620.2	26.7761	416.795	3.32805	38.478	0	0	3.53128	-3.53128	up	down	yes	OK	AT3G10900.1	protein_coding	Glycosyl hydrolase superfamily protein		Glycosyl hydrolase superfamily protein; FUNCTIONS IN: cation binding, hydrolase activity, hydrolyzing O-glycosyl compounds, catalytic activity; INVOLVED IN: carbohydrate metabolic process; LOCATED IN: endomembrane system; CONTAINS InterPro DOMAIN/s: Glycoside hydrolase, catalytic core (InterPro:IPR017853), Glycoside hydrolase, family 5 (InterPro:IPR001547), Glycoside hydrolase, subgroup, catalyti…
Solyc04g080890.2	36.8748	14.4487	3.39113	1.10134	0.000290599	0.00225969	-1.62251	1.62251	down	up	yes	OK	_	_	_	_	_
Solyc04g081060.2	9275.55	5160.26	369.305	169.921	0	0	-1.11995	1.11995	down	up	yes	OK	AT5G66310.1	protein_coding	ATP binding microtubule motor family protein		ATP binding microtubule motor family protein; FUNCTIONS IN: microtubule motor activity, ATP binding; INVOLVED IN: microtubule-based movement; EXPRESSED IN: 22 plant structures; EXPRESSED DURING: 15 growth stages; CONTAINS InterPro DOMAIN/s: Protein of unknown function DUF3490 (InterPro:IPR021881), Kinesin, motor region, conserved site (InterPro:IPR019821), Kinesin, motor domain (InterPro:IPR00175…
Solyc04g081490.2	10781.5	5517.65	928.834	391.55	0	0	-1.24622	1.24622	down	up	yes	OK	AT1G75780.1	protein_coding	tubulin beta-1 chain	beta tubulin gene downregulated by phytochrome A (phyA)-mediated far-red light high-irradiance and the phytochrome B (phyB)-mediated red light high-irradiance responses	tubulin beta-1 chain (TUB1); FUNCTIONS IN: structural molecule activity, GTP binding, GTPase activity; INVOLVED IN: response to light stimulus, unidimensional cell growth; LOCATED IN: vacuole; EXPRESSED IN: 24 plant structures; EXPRESSED DURING: 15 growth stages; CONTAINS InterPro DOMAIN/s: Beta tubulin (InterPro:IPR002453), Tubulin (InterPro:IPR000217), Tubulin/FtsZ, GTPase domain (InterPro:IPR0…
Solyc04g081540.2	164.084	94.7949	19.4193	8.74547	6.27e-10	9.85e-09	-1.15088	1.15088	down	up	yes	OK	_	_	_	_	_
Solyc04g081820.2	1305.33	271.788	79.5831	13.7284	0	0	-2.5353	2.5353	down	up	yes	OK	_	_	_	_	_
Solyc04g082000.2	1666.36	836.537	64.8273	26.8803	0	0	-1.27005	1.27005	down	up	yes	OK	AT4G35790.3	protein_coding	phospholipase D delta	Encodes a protein with phospholipase D activity. Involved in phospolipase metabolism. Mutants are affected in hydrogen peroxide mediated cell death.	ARABIDOPSIS THALIANA PHOSPHOLIPASE D DELTA (ATPLDDELTA); FUNCTIONS IN: phospholipase D activity; INVOLVED IN: response to water deprivation, response to cold, hyperosmotic salinity response, phosphatidic acid metabolic process, programmed cell death; LOCATED IN: microtubule cytoskeleton, plasma membrane, vacuole, membrane; EXPRESSED IN: 31 plant structures; EXPRESSED DURING: 15 growth stages; CON…
Solyc04g082030.1	913.524	497.209	95.8355	43.0536	0	0	-1.15443	1.15443	down	up	yes	OK	_	_	_	_	_
Solyc04g082200.2	380.855	1535.9	43.5738	139.626	0	0	1.68003	-1.68003	up	down	yes	OK	_	_	_	_	_
Solyc04g082210.2	559.985	294.697	72.4875	31.2597	0	0	-1.21343	1.21343	down	up	yes	OK	AT1G20460.1	protein_coding			unknown protein; BEST Arabidopsis thaliana protein match is: unknown protein (TAIR:AT1G76185.1); Has 37 Blast hits to 37 proteins in 11 species: Archae - 0; Bacteria - 0; Metazoa - 0; Fungi - 0; Plants - 37; Viruses - 0; Other Eukaryotes - 0 (source: NCBI BLink).
Solyc04g082440.2	1757.97	775.239	100.473	36.6401	0	0	-1.45531	1.45531	down	up	yes	OK	AT5G42340.1	protein_coding	Plant U-Box 15		Plant U-Box 15 (PUB15); FUNCTIONS IN: ubiquitin-protein ligase activity, binding; INVOLVED IN: protein ubiquitination; LOCATED IN: ubiquitin ligase complex; EXPRESSED IN: 6 plant structures; EXPRESSED DURING: L mature pollen stage, M germinated pollen stage, 4 anthesis, petal differentiation and expansion stage; CONTAINS InterPro DOMAIN/s: U box domain (InterPro:IPR003613), Armadillo-like helical…
Solyc04g082590.2	27.894	75.7863	4.55909	10.283	0.000239954	0.0018979	1.17344	-1.17344	up	down	yes	OK	_	_	_	_	_
Solyc05g005000.2	1749.83	897.758	126.189	53.5021	0	0	-1.23792	1.23792	down	up	yes	OK	AT1G23330.1	protein_coding	alpha/beta-Hydrolases superfamily protein		alpha/beta-Hydrolases superfamily protein; FUNCTIONS IN: molecular_function unknown; INVOLVED IN: biological_process unknown; LOCATED IN: endomembrane system; EXPRESSED IN: 22 plant structures; EXPRESSED DURING: 13 growth stages; BEST Arabidopsis thaliana protein match is: alpha/beta-Hydrolases superfamily protein (TAIR:AT1G10740.4); Has 777 Blast hits to 777 proteins in 229 species: Archae - 0; …
Solyc05g005030.2	9950.61	5115.54	1823.55	772.088	0	0	-1.23991	1.23991	down	up	yes	OK	_	_	_	_	_
Solyc05g005160.2	379.913	970.964	31.6843	67.1214	0	0	1.083	-1.083	up	down	yes	OK	AT1G10670.2	protein_coding	ATP-citrate lyase A-1	One of the three genes encoding subunit A of the trimeric protein ATP Citrate Lyase. Antisense ACLA-1 plants cause a reduction in cytosolic acetyl-CoA metabolism and have upregulation of stress-related genes and down-regulation of primary metabolism and growth genes, suggesting the mutation restricts normal growth and developmental processes and puts the plant into a state of stress.	ATP-citrate lyase A-1 (ACLA-1); CONTAINS InterPro DOMAIN/s: ATP-grasp fold, subdomain 2 (InterPro:IPR013816), ATP-grasp fold, succinyl-CoA synthetase-type (InterPro:IPR013650), Succinyl-CoA synthetase-like (InterPro:IPR016102); BEST Arabidopsis thaliana protein match is: ATP-citrate lyase A-2 (TAIR:AT1G60810.1); Has 5465 Blast hits to 5464 proteins in 1555 species: Archae - 120; Bacteria - 3046; …
Solyc05g005220.1	1303.44	715.316	300.125	134.731	0	0	-1.15548	1.15548	down	up	yes	OK	_	_	_	_	_
Solyc05g005460.2	155.484	450.09	10.1046	24.2159	0	0	1.26094	-1.26094	up	down	yes	OK	AT1G60420.1	protein_coding	DC1 domain-containing protein	Reduce transmission through pollen.	DC1 domain-containing protein; FUNCTIONS IN: oxidoreductase activity, antioxidant activity; INVOLVED IN: response to cadmium ion, pollen tube growth, pollen tube guidance; LOCATED IN: cellular_component unknown; EXPRESSED IN: 25 plant structures; EXPRESSED DURING: 15 growth stages; CONTAINS InterPro DOMAIN/s: Thioredoxin fold (InterPro:IPR012335), Alkyl hydroperoxide reductase/ Thiol specific ant…
Solyc05g005550.2	362.323	974.691	21.0503	46.0211	0	0	1.12845	-1.12845	up	down	yes	OK	AT1G70370.1	protein_coding	polygalacturonase 2		polygalacturonase 2 (PG2); FUNCTIONS IN: polygalacturonase activity; INVOLVED IN: biological_process unknown; LOCATED IN: endomembrane system; EXPRESSED IN: 23 plant structures; EXPRESSED DURING: 13 growth stages; CONTAINS InterPro DOMAIN/s: BURP (InterPro:IPR004873); BEST Arabidopsis thaliana protein match is: BURP domain-containing protein (TAIR:AT1G23760.1); Has 2933 Blast hits to 2085 protein…
Solyc05g005820.2	40.3719	264.974	5.52969	29.9505	0	0	2.43731	-2.43731	up	down	yes	OK	AT1G13440.1	protein_coding	glyceraldehyde-3-phosphate dehydrogenase C2		glyceraldehyde-3-phosphate dehydrogenase C2 (GAPC2); FUNCTIONS IN: copper ion binding, glyceraldehyde-3-phosphate dehydrogenase activity, zinc ion binding; INVOLVED IN: response to oxidative stress, response to cadmium ion, gluconeogenesis, defense response to bacterium, glycolysis; LOCATED IN: in 8 components; EXPRESSED IN: 27 plant structures; EXPRESSED DURING: 15 growth stages; CONTAINS InterP…
Solyc05g006230.1	1490.96	834.943	236.582	107.979	0	0	-1.13159	1.13159	down	up	yes	OK	AT4G35000.1	protein_coding	ascorbate peroxidase 3	Encodes a microsomal ascorbate peroxidase APX3. Ascorbate peroxidases are enzymes that scavenge hydrogen peroxide in plant cells. Eight types of APX have been described for Arabidopsis: three cytosolic (APX1, APX2, APX6), two chloroplastic types (stromal sAPX, thylakoid tAPX), and three microsomal (APX3, APX4, APX5) isoforms. The APX3 protein interacts with AKR2 (ankyrin-containing protein that i…	ascorbate peroxidase 3 (APX3); FUNCTIONS IN: L-ascorbate peroxidase activity; INVOLVED IN: response to oxidative stress; LOCATED IN: in 7 components; EXPRESSED IN: 26 plant structures; EXPRESSED DURING: 16 growth stages; CONTAINS InterPro DOMAIN/s: Haem peroxidase (InterPro:IPR010255), Plant ascorbate peroxidase (InterPro:IPR002207), Peroxidases heam-ligand binding site (InterPro:IPR019793), Haem…
Solyc05g006830.2	196.814	476.897	38.4224	76.9393	2.22e-16	4.83e-15	1.00177	-1.00177	up	down	yes	OK	_	_	_	_	_
Solyc05g007000.2	33.9046	85.2322	2.79552	5.80336	0.000321499	0.00247563	1.05377	-1.05377	up	down	yes	OK	AT1G69850.1	protein_coding	nitrate transporter 1:2	Encodes an inducible component of low-affinity nitrate uptake. mRNA found primarily in root hairs and the epidermis of roots.	nitrate transporter 1:2 (NRT1:2); FUNCTIONS IN: transporter activity, calcium ion binding; INVOLVED IN: response to nematode; LOCATED IN: plasma membrane, membrane; EXPRESSED IN: 22 plant structures; EXPRESSED DURING: 13 growth stages; CONTAINS InterPro DOMAIN/s: Oligopeptide transporter (InterPro:IPR000109), Major facilitator superfamily, general substrate transporter (InterPro:IPR016196); BEST …
Solyc05g007080.2	23869.1	12317.2	1694.51	723.538	0	0	-1.22773	1.22773	down	up	yes	OK	_	_	_	_	_
Solyc05g007460.2	1497.6	808.657	193.321	86.838	0	0	-1.1546	1.1546	down	up	yes	OK	AT1G69640.1	protein_coding	sphingoid base hydroxylase 1	Encodes one of the two redundant sphingoid base hydroxylases (SBH). Involved in sphingolipid trihydroxy long-chain base (4-hydroxysphinganine) biosynthesis. Double mutants of SBHs were dwarfed and not able to progress from vegetative to reproductive growth.	sphingoid base hydroxylase 1 (SBH1); CONTAINS InterPro DOMAIN/s: Fatty acid hydroxylase (InterPro:IPR006694); BEST Arabidopsis thaliana protein match is: sphingoid base hydroxylase 2 (TAIR:AT1G14290.1); Has 2400 Blast hits to 2339 proteins in 395 species: Archae - 0; Bacteria - 406; Metazoa - 416; Fungi - 708; Plants - 429; Viruses - 3; Other Eukaryotes - 438 (source: NCBI BLink).
Solyc05g007670.2	5916.76	3257.12	381.97	172.725	0	0	-1.14498	1.14498	down	up	yes	OK	AT1G14250.1	protein_coding	GDA1/CD39 nucleoside phosphatase family protein		GDA1/CD39 nucleoside phosphatase family protein; FUNCTIONS IN: hydrolase activity; INVOLVED IN: biological_process unknown; LOCATED IN: vacuole; EXPRESSED IN: male gametophyte, cultured cell, pollen tube; EXPRESSED DURING: L mature pollen stage, M germinated pollen stage; CONTAINS InterPro DOMAIN/s: Nucleoside phosphatase GDA1/CD39 (InterPro:IPR000407); BEST Arabidopsis thaliana protein match is:…
Solyc05g007780.2	24.4864	11.9687	4.53879	1.77749	0.00813026	0.0418645	-1.35247	1.35247	down	up	yes	OK	_	_	_	_	_
Solyc05g007950.2	1.99289	17.4829	0.390459	2.90424	0.00727747	0.0381354	2.89492	-2.89492	up	down	yes	OK	AT2G02990.1	protein_coding	ribonuclease 1	member of the ribonuclease T2 family, responds to inorganic phosphate starvation, and inhibits production of anthocyanin. Also involved in wound-induced signaling independent of jasmonic acid.	ribonuclease 1 (RNS1); FUNCTIONS IN: ribonuclease activity, endoribonuclease activity; INVOLVED IN: cellular response to phosphate starvation, aging, response to wounding, anthocyanin biosynthetic process; LOCATED IN: extracellular region, cell wall, plasma membrane; EXPRESSED IN: 9 plant structures; EXPRESSED DURING: 4 anthesis, C globular stage, petal differentiation and expansion stage; CONTAI…
Solyc05g008220.2	77.1316	24.9231	10.2537	2.76149	1.24e-08	1.75e-07	-1.89263	1.89263	down	up	yes	OK	AT4G11040.2	protein_coding	Protein phosphatase 2C family protein		Protein phosphatase 2C family protein; FUNCTIONS IN: protein serine/threonine phosphatase activity; INVOLVED IN: biological_process unknown; LOCATED IN: cellular_component unknown; CONTAINS InterPro DOMAIN/s: Protein phosphatase 2C (InterPro:IPR015655).
Solyc05g009790.1	71.332	192.538	8.86698	19.4113	1.58e-08	2.2e-07	1.13038	-1.13038	up	down	yes	OK	AT3G25730.1	protein_coding	ethylene response DNA binding factor 3		ethylene response DNA binding factor 3 (EDF3); FUNCTIONS IN: sequence-specific DNA binding transcription factor activity; INVOLVED IN: regulation of transcription, DNA-dependent; LOCATED IN: chloroplast; EXPRESSED IN: cotyledon, hypocotyl, root, flower, seed; EXPRESSED DURING: petal differentiation and expansion stage; CONTAINS InterPro DOMAIN/s: DNA-binding, integrase-type (InterPro:IPR016177), …
Solyc05g010240.2	49.739	29.4202	3.26988	1.59259	0.00198115	0.0123833	-1.03786	1.03786	down	up	yes	OK	AT1G26230.2	protein_coding	TCP-1/cpn60 chaperonin family protein		TCP-1/cpn60 chaperonin family protein; FUNCTIONS IN: ATP binding; INVOLVED IN: protein refolding, cellular protein metabolic process; EXPRESSED IN: 22 plant structures; EXPRESSED DURING: 13 growth stages; CONTAINS InterPro DOMAIN/s: Chaperonin Cpn60/TCP-1 (InterPro:IPR002423), Chaperonin Cpn60 (InterPro:IPR001844); BEST Arabidopsis thaliana protein match is: chaperonin 60 beta (TAIR:AT1G55490.2).
Solyc05g012230.2	16.4189	85.0897	1.3483	5.83681	5.44e-08	7.19e-07	2.11404	-2.11404	up	down	yes	OK	_	_	_	_	_
Solyc05g012330.2	12722	7474.7	1297.26	630.592	0	0	-1.04069	1.04069	down	up	yes	OK	AT2G03590.1	protein_coding	ureide permease 1	Encodes a member of a class of allantoin transporters.	ureide permease 1 (UPS1); FUNCTIONS IN: allantoin uptake transmembrane transporter activity; INVOLVED IN: allantoin transport; LOCATED IN: endomembrane system; BEST Arabidopsis thaliana protein match is: ureide permease 2 (TAIR:AT2G03530.2); Has 283 Blast hits to 283 proteins in 80 species: Archae - 0; Bacteria - 139; Metazoa - 0; Fungi - 0; Plants - 116; Viruses - 0; Other Eukaryotes - 28 (sourc…
Solyc05g012350.2	15.4097	4.98575	1.72596	0.45498	0.0096612	0.0484605	-1.92352	1.92352	down	up	yes	OK	AT1G13820.1	protein_coding	alpha/beta-Hydrolases superfamily protein		alpha/beta-Hydrolases superfamily protein; FUNCTIONS IN: hydrolase activity, catalytic activity; CONTAINS InterPro DOMAIN/s: Epoxide hydrolase-like (InterPro:IPR000639), Alpha/beta hydrolase fold-1 (InterPro:IPR000073); BEST Arabidopsis thaliana protein match is: alpha/beta-Hydrolases superfamily protein (TAIR:AT5G39220.1); Has 7432 Blast hits to 7419 proteins in 1219 species: Archae - 99; Bacter…
Solyc05g012560.1	331.56	181.987	70.5233	31.7797	0	0	-1.14999	1.14999	down	up	yes	OK	AT1G69330.1	protein_coding	RING/U-box superfamily protein		RING/U-box superfamily protein; FUNCTIONS IN: zinc ion binding; EXPRESSED IN: 23 plant structures; EXPRESSED DURING: 15 growth stages; CONTAINS InterPro DOMAIN/s: Zinc finger, RING-type, conserved site (InterPro:IPR017907), Zinc finger, RING-type (InterPro:IPR001841); BEST Arabidopsis thaliana protein match is: RING/U-box superfamily protein (TAIR:AT3G29270.2); Has 288 Blast hits to 287 proteins …
Solyc05g013350.2	4052.32	1900.9	302.077	117.412	0	0	-1.36334	1.36334	down	up	yes	OK	AT5G67400.1	protein_coding	root hair specific 19		root hair specific 19 (RHS19); FUNCTIONS IN: peroxidase activity, heme binding; INVOLVED IN: oxidation reduction, response to oxidative stress; LOCATED IN: endomembrane system; EXPRESSED IN: root hair, root; CONTAINS InterPro DOMAIN/s: Haem peroxidase (InterPro:IPR010255), Plant peroxidase (InterPro:IPR000823), Peroxidases heam-ligand binding site (InterPro:IPR019793), Haem peroxidase, plant/fung…
Solyc05g013410.2	325.016	183.49	33.107	15.3869	0	0	-1.10543	1.10543	down	up	yes	OK	AT1G70590.1	protein_coding	F-box family protein		F-box family protein; FUNCTIONS IN: binding; INVOLVED IN: biological_process unknown; LOCATED IN: chloroplast; EXPRESSED IN: 24 plant structures; EXPRESSED DURING: 15 growth stages; CONTAINS InterPro DOMAIN/s: F-box domain, cyclin-like (InterPro:IPR001810), F-box domain, Skp2-like (InterPro:IPR022364), Tetratricopeptide-like helical (InterPro:IPR011990), Tetratricopeptide repeat-containing (Inter…
Solyc05g013580.2	895.923	525.689	90.8353	44.0118	0	0	-1.04536	1.04536	down	up	yes	OK	AT3G27540.1	protein_coding	beta-1,4-N-acetylglucosaminyltransferase family protein		beta-1,4-N-acetylglucosaminyltransferase family protein; FUNCTIONS IN: transferase activity, transferring glycosyl groups, acetylglucosaminyltransferase activity; INVOLVED IN: protein amino acid N-linked glycosylation; LOCATED IN: membrane; EXPRESSED IN: 24 plant structures; EXPRESSED DURING: 15 growth stages; CONTAINS InterPro DOMAIN/s: Glycosyl transferase, family 17 (InterPro:IPR006813); BEST …
Solyc05g013980.2	5070.77	2601.82	1638.24	690.869	0	0	-1.24566	1.24566	down	up	yes	OK	_	_	_	_	_
Solyc05g014700.2	2091.48	1148.23	348.087	157.848	0	0	-1.14091	1.14091	down	up	yes	OK	AT1G67600.1	protein_coding	Acid phosphatase/vanadium-dependent haloperoxidase-related protein		Acid phosphatase/vanadium-dependent haloperoxidase-related protein; FUNCTIONS IN: molecular_function unknown; INVOLVED IN: biological_process unknown; LOCATED IN: endomembrane system; EXPRESSED IN: 9 plant structures; EXPRESSED DURING: 4 anthesis, C globular stage, petal differentiation and expansion stage, D bilateral stage; CONTAINS InterPro DOMAIN/s: Acid phosphatase/vanadium-dependent haloper…
Solyc05g015160.2	5620.88	2794.33	468.878	192.028	0	0	-1.2879	1.2879	down	up	yes	OK	_	_	_	_	_
Solyc05g015170.2	1187.98	532.746	100.475	37.0973	0	0	-1.43745	1.43745	down	up	yes	OK	_	_	_	_	_
Solyc05g015840.2	41.8826	108.178	4.62347	9.83639	3.35e-05	0.000310128	1.08915	-1.08915	up	down	yes	OK	AT5G50670.1	protein_coding	Squamosa promoter-binding protein-like (SBP domain) transcription factor family protein		Squamosa promoter-binding protein-like (SBP domain) transcription factor family protein; FUNCTIONS IN: DNA binding; INVOLVED IN: biological_process unknown; LOCATED IN: nucleus; CONTAINS InterPro DOMAIN/s: Transcription factor, SBP-box (InterPro:IPR004333); BEST Arabidopsis thaliana protein match is: Squamosa promoter-binding protein-like (SBP domain) transcription factor family protein (TAIR:AT5…
Solyc05g016120.1	2.98294	19.443	0.861922	4.42672	0.00850475	0.0434937	2.36061	-2.36061	up	down	yes	OK	_	_	_	_	_
Solyc05g016270.1	9.51416	0	5.29048	0	0.00101946	0.00688909	-2.4034	2.4034	down	up	yes	OK	_	_	_	_	_
Solyc05g018180.2	903.856	496.724	40.0286	18.1473	0	0	-1.14128	1.14128	down	up	yes	OK	_	_	_	_	_
Solyc05g023740.2	15176	8400.66	576.604	263.448	0	0	-1.13006	1.13006	down	up	yes	OK	AT5G07290.1	protein_coding	MEI2-like 4	AML4 A member of mei2-like gene family, predominantly plant-based family of genes encoding RNA binding proteins with characteristic presence of a highly conserved RNA binding motif first described in the mei2 gene of the fission yeast S. pombe. In silico analyses reveal nine mei2 -like genes in A. thaliana. They were grouped into four distinct clades, based on overall sequence similarity and subf…	MEI2-like 4 (ML4); FUNCTIONS IN: RNA binding, nucleotide binding, nucleic acid binding; INVOLVED IN: meristem development; LOCATED IN: cellular_component unknown; EXPRESSED IN: 27 plant structures; EXPRESSED DURING: 15 growth stages; CONTAINS InterPro DOMAIN/s: RNA recognition motif, RNP-1 (InterPro:IPR000504), RNA recognition motif 2 (InterPro:IPR007201), Nucleotide-binding, alpha-beta plait (In…
Solyc05g024180.2	14.9658	4.48291	13.0671	3.16761	0.00848755	0.0434169	-2.04447	2.04447	down	up	yes	OK	_	_	_	_	_
Solyc05g025780.2	321.653	122.238	22.0256	6.96023	0	0	-1.66197	1.66197	down	up	yes	OK	_	_	_	_	_
Solyc05g025920.2	784.539	313.756	112.143	37.1444	0	0	-1.59412	1.59412	down	up	yes	OK	AT5G20810.2	protein_coding	SAUR-like auxin-responsive protein family		SAUR-like auxin-responsive protein family ; FUNCTIONS IN: calmodulin binding; INVOLVED IN: response to auxin stimulus; LOCATED IN: peroxisome; EXPRESSED IN: 10 plant structures; EXPRESSED DURING: L mature pollen stage, M germinated pollen stage, 4 anthesis, petal differentiation and expansion stage; CONTAINS InterPro DOMAIN/s: Auxin responsive SAUR protein (InterPro:IPR003676); BEST Arabidopsis t…
Solyc05g026360.2	2540.14	1370.83	247.355	110.76	0	0	-1.15915	1.15915	down	up	yes	OK	AT5G56750.1	protein_coding	N-MYC downregulated-like 1		N-MYC downregulated-like 1 (NDL1); CONTAINS InterPro DOMAIN/s: Pollen specific protein SF21 (InterPro:IPR015511), Ndr (InterPro:IPR004142); BEST Arabidopsis thaliana protein match is: N-MYC downregulated-like 3 (TAIR:AT2G19620.1); Has 776 Blast hits to 775 proteins in 111 species: Archae - 2; Bacteria - 48; Metazoa - 563; Fungi - 0; Plants - 132; Viruses - 0; Other Eukaryotes - 31 (source: NCBI B…
Solyc05g026370.1	25.8819	11.4772	18.9291	6.81374	0.00396222	0.0226036	-1.47409	1.47409	down	up	yes	OK	_	_	_	_	_
Solyc05g041340.1	76.7389	20.9202	14.9299	3.34618	1.33e-09	2.04e-08	-2.15762	2.15762	down	up	yes	OK	_	_	_	_	_
Solyc05g041590.2	412.084	115.021	55.2388	12.5227	0	0	-2.14114	2.14114	down	up	yes	OK	_	_	_	_	_
Solyc05g042170.1	2172.59	1186.05	3056.66	1344.67	0	0	-1.1847	1.1847	down	up	yes	OK	_	_	_	_	_
Solyc05g043310.1	17.4537	47.8746	12.0518	27.2005	0.00359957	0.0207902	1.17438	-1.17438	up	down	yes	OK	_	_	_	_	_
Solyc05g043320.1	47.938	117.618	13.3069	27.0944	3.33e-05	0.000308472	1.02582	-1.02582	up	down	yes	OK	_	_	_	_	_
Solyc05g045660.2	3919.12	1927.04	661.024	268.543	0	0	-1.29955	1.29955	down	up	yes	OK	AT5G54840.1	protein_coding	Ras-related small GTP-binding family protein	Monomeric G protein. Expressed in the root quiescent center, flowers, and leaf guard cells and hydathodes.	SGP1; FUNCTIONS IN: GTP binding; INVOLVED IN: small GTPase mediated signal transduction; LOCATED IN: intracellular; EXPRESSED IN: 29 plant structures; EXPRESSED DURING: 13 growth stages; CONTAINS InterPro DOMAIN/s: Ras GTPase (InterPro:IPR001806), Small GTP-binding protein (InterPro:IPR005225), Small GTPase (InterPro:IPR020851), Mitochondrial Rho-like (InterPro:IPR013684), GTPase, Tem1 (InterPro:…
Solyc05g046120.2	2980.47	1563.28	123.713	53.8397	0	0	-1.20025	1.20025	down	up	yes	OK	AT5G54650.1	protein_coding	formin homology5	Encodes a protein with similarity to formins that is involved in cytokinesis. Loss of function mutations exhibit delayed cellularization during endosperm development. FH5 is expressed in the endosperm and the protein localizes to the cell plate. FH5 was shown to be a maternally expressed imprinted gene.	formin homology5 (Fh5); CONTAINS InterPro DOMAIN/s: Actin-binding FH2/DRF autoregulatory (InterPro:IPR003104), Actin-binding FH2 (InterPro:IPR015425); BEST Arabidopsis thaliana protein match is: Actin-binding FH2 (formin homology 2) family protein (TAIR:AT3G05470.1); Has 73342 Blast hits to 35453 proteins in 1612 species: Archae - 110; Bacteria - 13185; Metazoa - 27017; Fungi - 7334; Plants - 129…
Solyc05g046300.2	5213.04	3014.6	453.098	216.89	0	0	-1.06286	1.06286	down	up	yes	OK	AT2G38670.1	protein_coding	phosphorylethanolamine cytidylyltransferase 1	Encodes a mitochondrial ethanolamine-phosphate cytidylyltransferase, involved in phosphatidylethanolamine (PE) biosynthesis.	phosphorylethanolamine cytidylyltransferase 1 (PECT1); CONTAINS InterPro DOMAIN/s: Rossmann-like alpha/beta/alpha sandwich fold (InterPro:IPR014729), Cytidyltransferase-related (InterPro:IPR004821), Cytidylyltransferase (InterPro:IPR004820); BEST Arabidopsis thaliana protein match is: phosphorylcholine cytidylyltransferase (TAIR:AT2G32260.1); Has 10984 Blast hits to 6001 proteins in 1666 species:…
Solyc05g047530.2	3.99856	27.4202	0.294379	1.65761	0.00126554	0.00833102	2.49336	-2.49336	up	down	yes	OK	AT2G30490.1	protein_coding	cinnamate-4-hydroxylase	Encodes a cinnamate-4-hydroxylase. Mutations in this gene impact phenylpropanoid metabolism, growth and development.	cinnamate-4-hydroxylase (C4H); FUNCTIONS IN: trans-cinnamate 4-monooxygenase activity; INVOLVED IN: in 9 processes; LOCATED IN: endoplasmic reticulum, plasma membrane, membrane, plant-type cell wall; EXPRESSED IN: 25 plant structures; EXPRESSED DURING: 14 growth stages; CONTAINS InterPro DOMAIN/s: Cytochrome P450 (InterPro:IPR001128), Cytochrome P450, E-class, group I (InterPro:IPR002401), Cytoch…
Solyc05g047550.2	6492.67	3347.47	285.021	121.615	0	0	-1.22875	1.22875	down	up	yes	OK	AT4G31230.1	protein_coding	Protein kinase protein with adenine nucleotide alpha hydrolases-like domain		Protein kinase protein with adenine nucleotide alpha hydrolases-like domain; FUNCTIONS IN: protein serine/threonine kinase activity, protein kinase activity, ATP binding; INVOLVED IN: protein amino acid phosphorylation, response to stress; LOCATED IN: cellular_component unknown; EXPRESSED IN: male gametophyte, flower; EXPRESSED DURING: 4 anthesis; CONTAINS InterPro DOMAIN/s: Rossmann-like alpha/b…
Solyc05g047570.2	8941.8	4325.43	451.6	181.222	0	0	-1.31729	1.31729	down	up	yes	OK	AT5G35390.1	protein_coding	Leucine-rich repeat protein kinase family protein	Encodes a member of the receptor-like kinase family of genes. In pollen tubes, it accumulates in the plasma membrane of the apical growing tip through the process of exocytosis.	Leucine-rich repeat protein kinase family protein; FUNCTIONS IN: protein serine/threonine kinase activity, kinase activity, ATP binding; INVOLVED IN: transmembrane receptor protein tyrosine kinase signaling pathway, protein amino acid phosphorylation; LOCATED IN: apical plasma membrane, apical part of cell; EXPRESSED IN: sepal, male gametophyte, root, flower, pollen tube; EXPRESSED DURING: L matu…
Solyc05g047640.2	167.738	98.2407	24.107	11.7284	1.42e-08	1.98e-07	-1.03945	1.03945	down	up	yes	OK	AT4G00840.1	protein_coding	DHHC-type zinc finger family protein		DHHC-type zinc finger family protein; FUNCTIONS IN: zinc ion binding; INVOLVED IN: biological_process unknown; LOCATED IN: endomembrane system; EXPRESSED IN: male gametophyte, pollen tube; EXPRESSED DURING: L mature pollen stage, M germinated pollen stage; CONTAINS InterPro DOMAIN/s: Zinc finger, DHHC-type (InterPro:IPR001594); BEST Arabidopsis thaliana protein match is: DHHC-type zinc finger fam…
Solyc05g049890.1	14.426	2.49145	21.9956	3.08057	0.00416743	0.023637	-2.83595	2.83595	down	up	yes	OK	_	_	_	_	_
Solyc05g049980.2	134.178	437.577	10.2075	27.2382	0	0	1.416	-1.416	up	down	yes	OK	AT4G23500.1	protein_coding	Pectin lyase-like superfamily protein		Pectin lyase-like superfamily protein; FUNCTIONS IN: polygalacturonase activity; INVOLVED IN: carbohydrate metabolic process; LOCATED IN: cell wall; CONTAINS InterPro DOMAIN/s: Pectin lyase fold/virulence factor (InterPro:IPR011050), Glycoside hydrolase, family 28 (InterPro:IPR000743), Pectin lyase fold (InterPro:IPR012334), Parallel beta-helix repeat (InterPro:IPR006626); BEST Arabidopsis thalia…
Solyc05g050090.2	8114.05	4036.06	959.782	393.615	0	0	-1.28592	1.28592	down	up	yes	OK	AT3G61580.1	protein_coding	Fatty acid/sphingolipid desaturase		Fatty acid/sphingolipid desaturase; CONTAINS InterPro DOMAIN/s: Fatty acid desaturase, type 1 (InterPro:IPR005804), Fatty acid/sphingolipid desaturase (InterPro:IPR012171), Cytochrome b5 (InterPro:IPR001199); BEST Arabidopsis thaliana protein match is: Fatty acid/sphingolipid desaturase (TAIR:AT2G46210.1); Has 5416 Blast hits to 5306 proteins in 857 species: Archae - 2; Bacteria - 1062; Metazoa -…
Solyc05g050340.2	8.9552	34.9402	1.01998	3.28475	0.00179352	0.0113636	1.68724	-1.68724	up	down	yes	OK	_	_	_	_	_
Solyc05g050580.2	1411.7	831.491	131.314	64.0382	0	0	-1.03602	1.03602	down	up	yes	OK	AT3G61790.1	protein_coding	Protein with RING/U-box and TRAF-like domains		Protein with RING/U-box and TRAF-like domains; FUNCTIONS IN: ubiquitin-protein ligase activity, zinc ion binding; INVOLVED IN: multicellular organismal development, ubiquitin-dependent protein catabolic process, protein ubiquitination; LOCATED IN: nucleus; EXPRESSED IN: 24 plant structures; EXPRESSED DURING: 13 growth stages; CONTAINS InterPro DOMAIN/s: TRAF-like (InterPro:IPR008974), Seven-in-ab…
Solyc05g050590.2	7692.41	3848.04	430.457	176.949	0	0	-1.28254	1.28254	down	up	yes	OK	AT2G46500.3	protein_coding	phosphoinositide 4-kinase gamma 4	Phosphoinositide kinase which undergo autophosphorylation and phosphorylate serine/threonine residues of protein substrates. Contains phosphoinositide 3/4-kinase and ubiquitin-like domains. Phosphorylates PUFD1 and RPN10 in vitro.	phosphoinositide 4-kinase gamma 4 (PI4K GAMMA 4); CONTAINS InterPro DOMAIN/s: Ubiquitin subgroup (InterPro:IPR019956), Phosphatidylinositol 3-/4-kinase, catalytic (InterPro:IPR000403), Ubiquitin (InterPro:IPR000626), Ubiquitin supergroup (InterPro:IPR019955); BEST Arabidopsis thaliana protein match is: Phosphatidylinositol 3- and 4-kinase ;Ubiquitin family protein (TAIR:AT5G24240.1).
Solyc05g050830.1	49.8541	28.9259	10.0031	4.68789	0.00118406	0.00785956	-1.09344	1.09344	down	up	yes	OK	AT2G44940.1	protein_coding	Integrase-type DNA-binding superfamily protein	encodes a member of the DREB subfamily A-4 of ERF/AP2 transcription factor family. The protein contains one AP2 domain. There are 17 members in this subfamily including TINY.	Integrase-type DNA-binding superfamily protein; FUNCTIONS IN: DNA binding, sequence-specific DNA binding transcription factor activity; INVOLVED IN: regulation of transcription, DNA-dependent; LOCATED IN: nucleus, chloroplast; EXPRESSED IN: 22 plant structures; EXPRESSED DURING: 13 growth stages; CONTAINS InterPro DOMAIN/s: DNA-binding, integrase-type (InterPro:IPR016177), Pathogenesis-related tr…
Solyc05g051050.2	5435.24	2579.9	378.9	149.044	0	0	-1.34608	1.34608	down	up	yes	OK	AT4G00720.1	protein_coding	shaggy-like protein kinase 32	Encodes ASKtheta, a group III Arabidopsis GSK3/shaggy-like kinase. Functions in the brassinosteroid signalling pathway.	shaggy-like protein kinase 32 (SK32); FUNCTIONS IN: kinase activity; INVOLVED IN: response to brassinosteroid stimulus; LOCATED IN: cytosol, nucleus; EXPRESSED IN: 26 plant structures; EXPRESSED DURING: 15 growth stages; CONTAINS InterPro DOMAIN/s: Protein kinase, ATP binding site (InterPro:IPR017441), Serine/threonine-protein kinase domain (InterPro:IPR002290), Serine/threonine-protein kinase-li…
Solyc05g051200.1	16.4637	55.9088	4.52526	12.7749	0.000214654	0.00171683	1.49724	-1.49724	up	down	yes	OK	AT2G31230.1	protein_coding	ethylene-responsive element binding factor 15	encodes a member of the ERF (ethylene response factor) subfamily B-3 of ERF/AP2 transcription factor family. The protein contains one AP2 domain. There are 18 members in this subfamily including ATERF-1, ATERF-2, AND ATERF-5.	ethylene-responsive element binding factor 15 (ERF15); FUNCTIONS IN: DNA binding, transcription activator activity, sequence-specific DNA binding transcription factor activity; INVOLVED IN: ethylene mediated signaling pathway, regulation of transcription, DNA-dependent, response to chitin; LOCATED IN: chloroplast; EXPRESSED IN: stem, root; CONTAINS InterPro DOMAIN/s: DNA-binding, integrase-type (…
Solyc05g051570.2	3330.24	1782.35	448.217	198.479	0	0	-1.17521	1.17521	down	up	yes	OK	AT5G10260.1	protein_coding	RAB GTPase homolog H1E		RAB GTPase homolog H1E (RABH1e); FUNCTIONS IN: GTP binding; INVOLVED IN: protein transport, small GTPase mediated signal transduction; EXPRESSED IN: 15 plant structures; EXPRESSED DURING: 6 growth stages; CONTAINS InterPro DOMAIN/s: Ras GTPase (InterPro:IPR001806), Small GTP-binding protein (InterPro:IPR005225), Small GTPase (InterPro:IPR020851), Ras (InterPro:IPR013753), Ras small GTPase, Rab ty…
Solyc05g051760.2	1241.28	523.246	143.725	49.8803	0	0	-1.52677	1.52677	down	up	yes	OK	AT4G39610.1	protein_coding	Protein of unknown function, DUF617		Protein of unknown function, DUF617; FUNCTIONS IN: molecular_function unknown; INVOLVED IN: biological_process unknown; LOCATED IN: chloroplast; EXPRESSED IN: 9 plant structures; EXPRESSED DURING: L mature pollen stage, M germinated pollen stage, 4 anthesis, C globular stage, petal differentiation and expansion stage; CONTAINS InterPro DOMAIN/s: Protein of unknown function DUF617, plant (InterPro…
Solyc05g051830.2	1626.4	667.05	190.391	64.722	0	0	-1.55664	1.55664	down	up	yes	OK	_	_	_	_	_
Solyc05g051890.1	2583.43	1238.68	565.684	222.082	0	0	-1.3489	1.3489	down	up	yes	OK	_	_	_	_	_
Solyc05g051970.2	3428.31	1620.36	354.801	139.509	0	0	-1.34665	1.34665	down	up	yes	OK	_	_	_	_	_
Solyc05g052030.1	20.9253	65.3519	5.88192	14.5649	0.000306321	0.00237056	1.30814	-1.30814	up	down	yes	OK	AT5G61590.1	protein_coding	Integrase-type DNA-binding superfamily protein	encodes a member of the ERF (ethylene response factor) subfamily B-3 of ERF/AP2 transcription factor family. The protein contains one AP2 domain. There are 18 members in this subfamily including ATERF-1, ATERF-2, AND ATERF-5.	Integrase-type DNA-binding superfamily protein; CONTAINS InterPro DOMAIN/s: DNA-binding, integrase-type (InterPro:IPR016177), Pathogenesis-related transcriptional factor/ERF, DNA-binding (InterPro:IPR001471); BEST Arabidopsis thaliana protein match is: Integrase-type DNA-binding superfamily protein (TAIR:AT5G07580.1); Has 1807 Blast hits to 1807 proteins in 277 species: Archae - 0; Bacteria - 0; …
Solyc05g052240.2	175.914	559.377	33.9764	89.4655	0	0	1.3968	-1.3968	up	down	yes	OK	_	_	_	_	_
Solyc05g052320.2	6389.25	3102.81	368.912	148.924	0	0	-1.3087	1.3087	down	up	yes	OK	_	_	_	_	_
Solyc05g052400.2	18.4374	96.6809	1.20652	5.27422	6.45e-09	9.32e-08	2.12811	-2.12811	up	down	yes	OK	AT2G40370.1	protein_coding	laccase 5	putative laccase, a member of laccase family of genes (17 members in Arabidopsis).	laccase 5 (LAC5); FUNCTIONS IN: laccase activity; INVOLVED IN: response to copper ion; LOCATED IN: endomembrane system, apoplast; EXPRESSED IN: 8 plant structures; EXPRESSED DURING: 4 anthesis, petal differentiation and expansion stage; CONTAINS InterPro DOMAIN/s: Multicopper oxidase, type 3 (InterPro:IPR011707), Laccase (InterPro:IPR017761), Multicopper oxidase, type 2 (InterPro:IPR011706), Cupr…
Solyc05g052670.1	1.49786	32.9886	0.157029	2.77869	0.000583131	0.00419969	4.1453	-4.1453	up	down	yes	OK	AT2G39980.1	protein_coding	HXXXD-type acyl-transferase family protein		HXXXD-type acyl-transferase family protein; FUNCTIONS IN: transferase activity, transferring acyl groups other than amino-acyl groups, transferase activity; INVOLVED IN: response to karrikin; LOCATED IN: cellular_component unknown; EXPRESSED IN: 17 plant structures; EXPRESSED DURING: 10 growth stages; CONTAINS InterPro DOMAIN/s: Transferase (InterPro:IPR003480); BEST Arabidopsis thaliana protein …
Solyc05g053070.2	138.467	567.066	75.8022	245.579	0	0	1.69588	-1.69588	up	down	yes	OK	AT1G50930.1	protein_coding			unknown protein; BEST Arabidopsis thaliana protein match is: unknown protein (TAIR:AT3G20557.1); Has 215 Blast hits to 213 proteins in 63 species: Archae - 0; Bacteria - 2; Metazoa - 83; Fungi - 10; Plants - 45; Viruses - 5; Other Eukaryotes - 70 (source: NCBI BLink).
Solyc05g053080.2	68.381	289.484	21.946	81.7179	0	0	1.89669	-1.89669	up	down	yes	OK	AT1G50930.1	protein_coding			unknown protein; BEST Arabidopsis thaliana protein match is: unknown protein (TAIR:AT3G20557.1); Has 215 Blast hits to 213 proteins in 63 species: Archae - 0; Bacteria - 2; Metazoa - 83; Fungi - 10; Plants - 45; Viruses - 5; Other Eukaryotes - 70 (source: NCBI BLink).
Solyc05g053310.2	465.097	1673.19	126.612	392.673	0	0	1.63291	-1.63291	up	down	yes	OK	AT3G17210.1	protein_coding	heat stable protein 1	Encodes a heat stable protein with antimicrobial and antifungal activity.	heat stable protein 1 (HS1); INVOLVED IN: defense response to fungus, defense response to bacterium; LOCATED IN: plasma membrane; EXPRESSED IN: 24 plant structures; EXPRESSED DURING: 13 growth stages; CONTAINS InterPro DOMAIN/s: Stress responsive alpha-beta barrel (InterPro:IPR013097), Dimeric alpha-beta barrel (InterPro:IPR011008); BEST Arabidopsis thaliana protein match is: Stress responsive A/…
Solyc05g053600.2	1831.31	703.848	52.0538	16.608	0	0	-1.64813	1.64813	down	up	yes	OK	AT1G15520.1	protein_coding	pleiotropic drug resistance 12	ABC transporter family involved in ABA transport and resistance to lead. Localizes to plasma membrane. Upregulated by lead. Expressed in leaves, flowers, stomata and roots.	pleiotropic drug resistance 12 (PDR12); CONTAINS InterPro DOMAIN/s: ATPase, AAA+ type, core (InterPro:IPR003593), ABC transporter-like (InterPro:IPR003439), Plant PDR ABC transporter associated (InterPro:IPR013581), ABC-2 type transporter (InterPro:IPR013525); BEST Arabidopsis thaliana protein match is: pleiotropic drug resistance 11 (TAIR:AT1G66950.1); Has 377983 Blast hits to 279992 proteins in…
Solyc05g053620.2	1417.97	587.208	277.717	93.3192	0	0	-1.57337	1.57337	down	up	yes	OK	_	_	_	_	_
Solyc05g053790.1	25.8819	8.48575	2.93999	0.794208	0.00093756	0.00639115	-1.88822	1.88822	down	up	yes	OK	AT4G00110.1	protein_coding	UDP-D-glucuronate 4-epimerase 3	Encodes a putative membrane-anchored UDP-D-glucuronate 4-epimerase.	UDP-D-glucuronate 4-epimerase 3 (GAE3); FUNCTIONS IN: UDP-glucuronate 4-epimerase activity, catalytic activity; INVOLVED IN: cellular metabolic process, carbohydrate metabolic process, nucleotide-sugar metabolic process, metabolic process; LOCATED IN: membrane; EXPRESSED IN: 23 plant structures; EXPRESSED DURING: 15 growth stages; CONTAINS InterPro DOMAIN/s: NAD-dependent epimerase/dehydratase (I…
Solyc05g053960.2	46.2994	127.184	1.17321	2.65438	2.28e-06	2.51e-05	1.17791	-1.17791	up	down	yes	OK	_	_	_	_	_
Solyc05g054050.2	10361.2	4177.24	870.586	288.58	0	0	-1.59302	1.59302	down	up	yes	OK	AT5G17330.1	protein_coding	glutamate decarboxylase	Encodes one of two isoforms of glutamate decarboxylase.	glutamate decarboxylase (GAD); FUNCTIONS IN: calmodulin binding, glutamate decarboxylase activity; INVOLVED IN: response to cadmium ion; EXPRESSED IN: 13 plant structures; EXPRESSED DURING: 6 growth stages; CONTAINS InterPro DOMAIN/s: Pyridoxal phosphate-dependent transferase, major domain (InterPro:IPR015424), Pyridoxal phosphate-dependent decarboxylase (InterPro:IPR002129), Glutamate decarboxyl…
Solyc05g054060.2	37.3826	212.943	3.41585	16.4157	0	0	2.26476	-2.26476	up	down	yes	OK	AT5G17310.2	protein_coding	UDP-glucose pyrophosphorylase 2		UDP-glucose pyrophosphorylase 2 (UGP2); FUNCTIONS IN: UTP:glucose-1-phosphate uridylyltransferase activity, nucleotidyltransferase activity; INVOLVED IN: response to cadmium ion, callose deposition in cell wall, response to salt stress, metabolic process, pollen development; LOCATED IN: plasma membrane; EXPRESSED IN: 27 plant structures; EXPRESSED DURING: 17 growth stages; CONTAINS InterPro DOMAI…
Solyc05g054160.1	185.674	70.312	508.036	154.826	0	0	-1.71428	1.71428	down	up	yes	OK	_	_	_	_	_
Solyc05g054270.2	1.49147	23.8803	0.512207	6.25691	0.0030243	0.0179256	3.61065	-3.61065	up	down	yes	OK	AT2G47710.1	protein_coding	Adenine nucleotide alpha hydrolases-like superfamily protein		Adenine nucleotide alpha hydrolases-like superfamily protein; FUNCTIONS IN: molecular_function unknown; INVOLVED IN: response to stress; LOCATED IN: vacuole; EXPRESSED IN: 23 plant structures; EXPRESSED DURING: 13 growth stages; CONTAINS InterPro DOMAIN/s: UspA (InterPro:IPR006016), Rossmann-like alpha/beta/alpha sandwich fold (InterPro:IPR014729), Universal stress protein A (InterPro:IPR006015);…
Solyc05g054320.2	204.939	500.075	20.0434	40.1879	0	0	1.00363	-1.00363	up	down	yes	OK	AT2G26750.1	protein_coding	alpha/beta-Hydrolases superfamily protein		alpha/beta-Hydrolases superfamily protein; FUNCTIONS IN: epoxide hydrolase activity, catalytic activity; INVOLVED IN: biological_process unknown; LOCATED IN: cellular_component unknown; EXPRESSED IN: cultured cell; CONTAINS InterPro DOMAIN/s: Epoxide hydrolase-like (InterPro:IPR000639), Alpha/beta hydrolase fold-1 (InterPro:IPR000073); BEST Arabidopsis thaliana protein match is: soluble epoxide h…
Solyc05g054360.2	24036.6	10116.6	1572.85	545.187	0	0	-1.52856	1.52856	down	up	yes	OK	AT5G27870.1	protein_coding	Plant invertase/pectin methylesterase inhibitor superfamily		Plant invertase/pectin methylesterase inhibitor superfamily; FUNCTIONS IN: enzyme inhibitor activity, pectinesterase activity; INVOLVED IN: cell wall modification; LOCATED IN: cell wall, plant-type cell wall; EXPRESSED IN: 9 plant structures; EXPRESSED DURING: L mature pollen stage, M germinated pollen stage, 4 anthesis, C globular stage, petal differentiation and expansion stage; CONTAINS InterP…
Solyc05g054440.2	35377.3	17422.6	2556.07	1035.42	0	0	-1.30371	1.30371	down	up	yes	OK	_	_	_	_	_
Solyc05g054820.1	2.4943	45.7635	0.180661	2.70565	3.15e-05	0.000292672	3.90462	-3.90462	up	down	yes	OK	_	_	_	_	_
Solyc05g055180.2	1878.36	1058.59	183.385	84.4405	0	0	-1.11887	1.11887	down	up	yes	OK	_	_	_	_	_
Solyc05g055330.2	120.653	62.3063	3.36247	1.43634	4.98e-08	6.61e-07	-1.22712	1.22712	down	up	yes	OK	AT2G29940.1	protein_coding	pleiotropic drug resistance 3		pleiotropic drug resistance 3 (PDR3); FUNCTIONS IN: ATPase activity, coupled to transmembrane movement of substances; INVOLVED IN: drug transmembrane transport; LOCATED IN: membrane; EXPRESSED IN: 10 plant structures; EXPRESSED DURING: L mature pollen stage, M germinated pollen stage, 4 anthesis, C globular stage, petal differentiation and expansion stage; CONTAINS InterPro DOMAIN/s: ATPase, AAA+…
Solyc05g055500.1	2356.54	1202.3	308.96	129.632	0	0	-1.253	1.253	down	up	yes	OK	AT3G49880.1	protein_coding	glycosyl hydrolase family protein 43		glycosyl hydrolase family protein 43; FUNCTIONS IN: hydrolase activity, hydrolyzing O-glycosyl compounds; INVOLVED IN: carbohydrate metabolic process; LOCATED IN: cellular_component unknown; EXPRESSED IN: 21 plant structures; EXPRESSED DURING: 12 growth stages; CONTAINS InterPro DOMAIN/s: Glycoside hydrolase, family 43 (InterPro:IPR006710); BEST Arabidopsis thaliana protein match is: Arabinanase/…
Solyc05g055510.2	48.3882	122.204	4.2852	8.86293	1.88e-05	0.000180938	1.04842	-1.04842	up	down	yes	OK	AT3G24670.1	protein_coding	Pectin lyase-like superfamily protein		Pectin lyase-like superfamily protein; FUNCTIONS IN: pectate lyase activity; INVOLVED IN: biological_process unknown; LOCATED IN: endomembrane system; EXPRESSED IN: 23 plant structures; EXPRESSED DURING: 14 growth stages; CONTAINS InterPro DOMAIN/s: Pectin lyase fold/virulence factor (InterPro:IPR011050), AmbAllergen (InterPro:IPR018082), Pectate lyase/Amb allergen (InterPro:IPR002022), Pectin ly…
Solyc05g055710.2	12422.7	6311.91	941.484	392.824	0	0	-1.26105	1.26105	down	up	yes	OK	_	_	_	_	_
Solyc05g055800.2	3533.76	1773.58	266.189	109.344	0	0	-1.28358	1.28358	down	up	yes	OK	_	_	_	_	_
Solyc05g055860.2	2362.41	1274.06	171.064	76.0555	0	0	-1.16941	1.16941	down	up	yes	OK	_	_	_	_	_
Solyc05g055920.2	1473.88	733.288	139.448	57.1453	0	0	-1.28702	1.28702	down	up	yes	OK	AT2G13115.1	pseudogene		pseudogene of bZIP family transcription factor	pseudogene, expressed protein
Solyc05g055980.2	670.018	366.14	65.0988	29.3706	0	0	-1.14826	1.14826	down	up	yes	OK	AT3G12620.1	protein_coding	Protein phosphatase 2C family protein		Protein phosphatase 2C family protein; FUNCTIONS IN: protein serine/threonine phosphatase activity, catalytic activity; INVOLVED IN: protein amino acid dephosphorylation; LOCATED IN: protein serine/threonine phosphatase complex; EXPRESSED IN: 24 plant structures; EXPRESSED DURING: 15 growth stages; CONTAINS InterPro DOMAIN/s: Protein phosphatase 2C, manganese/magnesium aspartate binding site (Int…
Solyc05g056030.2	1513.99	824.097	110.847	49.5235	0	0	-1.16238	1.16238	down	up	yes	OK	AT2G39220.1	protein_coding	PATATIN-like protein 6		PATATIN-like protein 6 (PLP6); FUNCTIONS IN: nutrient reservoir activity; INVOLVED IN: metabolic process, lipid metabolic process; EXPRESSED IN: 22 plant structures; EXPRESSED DURING: 13 growth stages; CONTAINS InterPro DOMAIN/s: Acyl transferase/acyl hydrolase/lysophospholipase (InterPro:IPR016035), Patatin (InterPro:IPR002641); BEST Arabidopsis thaliana protein match is: patatin-like protein 6 …
Solyc06g005170.2	79.3547	305.61	7.94779	24.8195	0	0	1.64285	-1.64285	up	down	yes	OK	AT3G45640.1	protein_coding	mitogen-activated protein kinase 3	Encodes a mitogen-activated kinase whose mRNA levels increase in response to touch, cold, salinity stress and chitin oligomers.Also functions in ovule development. Heterozygous MPK3 mutants in a homozygous MPK6 background are female sterile due to defects in integument development. MPK3 can be dephosphorylated by MKP2 in vitro.	mitogen-activated protein kinase 3 (MPK3); CONTAINS InterPro DOMAIN/s: Protein kinase, ATP binding site (InterPro:IPR017441), Serine/threonine-protein kinase domain (InterPro:IPR002290), Serine/threonine-protein kinase-like domain (InterPro:IPR017442), Protein kinase-like domain (InterPro:IPR011009), Serine/threonine-protein kinase, active site (InterPro:IPR008271), MAP kinase, conserved site (In…
Solyc06g005240.2	836.778	412.071	61.2388	24.8047	0	0	-1.30383	1.30383	down	up	yes	OK	_	_	_	_	_
Solyc06g005580.2	1147.04	581.724	149.089	62.4067	0	0	-1.2564	1.2564	down	up	yes	OK	_	_	_	_	_
Solyc06g005680.2	83.7268	37.9402	11.933	4.3514	2.54e-07	3.14e-06	-1.45541	1.45541	down	up	yes	OK	AT5G59570.1	protein_coding	Homeodomain-like superfamily protein		Homeodomain-like superfamily protein; CONTAINS InterPro DOMAIN/s: Homeodomain-like (InterPro:IPR009057), Myb, DNA-binding (InterPro:IPR014778), HTH transcriptional regulator, Myb-type, DNA-binding (InterPro:IPR017930), Myb-like DNA-binding domain, SHAQKYF class (InterPro:IPR006447), Homeodomain-related (InterPro:IPR012287); BEST Arabidopsis thaliana protein match is: Homeodomain-like superfamily …
Solyc06g005910.2	11131.7	6070.65	1038.59	466.243	0	0	-1.15547	1.15547	down	up	yes	OK	AT2G29550.1	protein_coding	tubulin beta-7 chain	Encodes a beta-tubulin that is expressed in leaves, roots and flowers.	tubulin beta-7 chain (TUB7); FUNCTIONS IN: structural constituent of cytoskeleton; INVOLVED IN: response to cadmium ion, microtubule-based process, response to salt stress; LOCATED IN: tubulin complex, cell wall, plasma membrane, vacuole; EXPRESSED IN: 26 plant structures; EXPRESSED DURING: 16 growth stages; CONTAINS InterPro DOMAIN/s: Beta tubulin (InterPro:IPR002453), Tubulin (InterPro:IPR00021…
Solyc06g006000.2	478.506	157.189	92.8419	24.6115	0	0	-1.91544	1.91544	down	up	yes	OK	_	_	_	_	_
Solyc06g007130.2	9067.21	4645.86	1110.61	467.597	0	0	-1.24801	1.24801	down	up	yes	OK	AT3G11170.1	protein_coding	fatty acid desaturase 7	Chloroplastic enzyme responsible for the synthesis of 16:3 and 18:3 fatty acids from galactolipids, sulpholipids and phosphatidylglycerol. Uses ferredoxin as electron donor. Gene expression is induced by wounding in shoot and root. The wound-response in shoot is independent of jasmonic acid mediated pathway whereas the root response is mediated by jasmonic acid.	fatty acid desaturase 7 (FAD7); FUNCTIONS IN: omega-3 fatty acid desaturase activity; INVOLVED IN: response to cold, response to wounding, fatty acid biosynthetic process, jasmonic acid mediated signaling pathway; LOCATED IN: plastid membrane, chloroplast, chloroplast envelope; EXPRESSED IN: male gametophyte, guard cell, pollen tube; EXPRESSED DURING: L mature pollen stage, M germinated pollen st…
Solyc06g007160.2	33.911	16.4544	2.85561	1.1463	0.00238119	0.0145663	-1.31681	1.31681	down	up	yes	OK	AT1G07180.1	protein_coding	alternative NAD(P)H dehydrogenase 1	Internal NAD(P)H dehydrogenase in mitochondria. The predicted protein sequence has high homology with other designated NAD(P)H DHs from microorganisms; the capacity for matrix NAD(P)H oxidation via the rotenone-insensitive pathway is significantly reduced in the Atndi1 mutant plant line; the in vitro translation product of AtNDI1 is imported into isolated mitochondria and located on the inside of…	alternative NAD(P)H dehydrogenase 1 (NDA1); FUNCTIONS IN: NADH dehydrogenase activity; INVOLVED IN: oxidation reduction; LOCATED IN: intrinsic to mitochondrial inner membrane, mitochondrion; EXPRESSED IN: 20 plant structures; EXPRESSED DURING: 10 growth stages; CONTAINS InterPro DOMAIN/s: FAD-dependent pyridine nucleotide-disulphide oxidoreductase (InterPro:IPR013027), Pyridine nucleotide-disulph…
Solyc06g007430.1	2974.1	1659.8	274.661	126.978	0	0	-1.11307	1.11307	down	up	yes	OK	AT5G21326.1	protein_coding	Ca2+regulated serine-threonine protein kinase family protein		Ca2+regulated serine-threonine protein kinase family protein; FUNCTIONS IN: protein serine/threonine kinase activity, protein kinase activity, ATP binding; INVOLVED IN: signal transduction, protein amino acid phosphorylation; CONTAINS InterPro DOMAIN/s: Protein kinase, ATP binding site (InterPro:IPR017441), Serine/threonine-protein kinase domain (InterPro:IPR002290), NAF/FISL domain (InterPro:IPR…
Solyc06g007440.2	7967.55	3979.93	602.39	248.011	0	0	-1.28029	1.28029	down	up	yes	OK	AT5G45810.1	protein_coding	CBL-interacting protein kinase 19	Encodes a member of the SNF1-related kinase (SnRK) gene family (SnRK3.5), which has also been reported as a member of the CBL-interacting protein kinases (CIPK19).	CBL-interacting protein kinase 19 (CIPK19); FUNCTIONS IN: protein serine/threonine kinase activity, protein kinase activity, kinase activity, ATP binding; INVOLVED IN: signal transduction, protein amino acid phosphorylation; EXPRESSED IN: petal, male gametophyte, flower, pollen tube; EXPRESSED DURING: L mature pollen stage, M germinated pollen stage, 4 anthesis, petal differentiation and expansio…
Solyc06g007500.1	0.996443	22.8803	0.260147	4.16144	0.00674718	0.0357791	3.99968	-3.99968	up	down	yes	OK	AT4G36800.1	protein_coding	RUB1 conjugating enzyme 1	RUB1 conjugating enzyme that conjugates CUL1 and is involved in auxin response and embryogenesis. RCE1 protein physically interacts with RBX1, which may be the E3 for CUL1.	RUB1 conjugating enzyme 1 (RCE1); CONTAINS InterPro DOMAIN/s: Ubiquitin-conjugating enzyme/RWD-like (InterPro:IPR016135), Ubiquitin-conjugating enzyme, E2 (InterPro:IPR000608), RUB1 conjugating enzyme Ubc12 (InterPro:IPR015580); BEST Arabidopsis thaliana protein match is: Ubiquitin-conjugating enzyme family protein (TAIR:AT2G18600.1); Has 8473 Blast hits to 8470 proteins in 386 species: Archae - …
Solyc06g008240.2	1269.81	708.833	185.143	85.5434	0	0	-1.11391	1.11391	down	up	yes	OK	AT4G04900.1	protein_coding	ROP-interactive CRIB motif-containing protein 10	encodes a member of a novel protein family that contains contain a CRIB (for Cdc42/Rac-interactive binding) motif required for their specific interaction with GTP-bound Rop1 (plant-specific Rho GTPase). Most similar to RIC9 and RIC11 (subfamily group I). Gene is expressed predominantly in roots, leaves, and seedlings.	ROP-interactive CRIB motif-containing protein 10 (RIC10); FUNCTIONS IN: molecular_function unknown; INVOLVED IN: pollen tube growth; LOCATED IN: cytoplasm; EXPRESSED IN: seed; EXPRESSED DURING: E expanded cotyledon stage; CONTAINS InterPro DOMAIN/s: PAK-box/P21-Rho-binding (InterPro:IPR000095); BEST Arabidopsis thaliana protein match is: PAK-box/P21-Rho-binding family protein (TAIR:AT4G21745.1); …
Solyc06g008330.1	138.582	345.332	12.9698	26.5738	9.8e-13	1.84e-11	1.03485	-1.03485	up	down	yes	OK	AT3G23310.1	protein_coding	AGC (cAMP-dependent, cGMP-dependent and protein kinase C) kinase family protein		AGC (cAMP-dependent, cGMP-dependent and protein kinase C) kinase family protein; FUNCTIONS IN: kinase activity; INVOLVED IN: protein amino acid phosphorylation; LOCATED IN: cytosol, plasma membrane; EXPRESSED IN: 23 plant structures; EXPRESSED DURING: 13 growth stages; CONTAINS InterPro DOMAIN/s: Protein kinase, ATP binding site (InterPro:IPR017441), Serine/threonine-protein kinase domain (InterP…
Solyc06g008650.2	4805.47	2200.19	2744.8	1017.53	0	0	-1.43163	1.43163	down	up	yes	OK	_	_	_	_	_
Solyc06g008660.2	7414.73	4141.55	2967.55	1346.84	0	0	-1.13969	1.13969	down	up	yes	OK	_	_	_	_	_
Solyc06g008670.2	346.513	179.587	300.373	127.034	0	0	-1.24154	1.24154	down	up	yes	OK	_	_	_	_	_
Solyc06g008680.2	10770.1	4809.46	4909.68	1791.62	0	0	-1.45436	1.45436	down	up	yes	OK	_	_	_	_	_
Solyc06g008910.2	2181.48	1207.44	286.482	131.914	0	0	-1.11885	1.11885	down	up	yes	OK	AT3G06260.1	protein_coding	galacturonosyltransferase-like 4	Encodes a protein with putative galacturonosyltransferase activity.	galacturonosyltransferase-like 4 (GATL4); FUNCTIONS IN: transferase activity, transferring hexosyl groups, polygalacturonate 4-alpha-galacturonosyltransferase activity, transferase activity, transferring glycosyl groups; INVOLVED IN: carbohydrate biosynthetic process; LOCATED IN: endomembrane system; EXPRESSED IN: 10 plant structures; EXPRESSED DURING: L mature pollen stage, M germinated pollen s…
Solyc06g009140.2	5690.38	2985.8	1236.95	536.025	0	0	-1.20641	1.20641	down	up	yes	OK	_	_	_	_	_
Solyc06g009200.2	7058.16	3732.42	689.387	301.28	0	0	-1.19421	1.19421	down	up	yes	OK	AT1G23460.1	protein_coding	Pectin lyase-like superfamily protein		Pectin lyase-like superfamily protein; FUNCTIONS IN: polygalacturonase activity; INVOLVED IN: carbohydrate metabolic process; LOCATED IN: endomembrane system; CONTAINS InterPro DOMAIN/s: Pectin lyase fold/virulence factor (InterPro:IPR011050), Pectin lyase fold (InterPro:IPR012334), Parallel beta-helix repeat (InterPro:IPR006626), Glycoside hydrolase, family 28 (InterPro:IPR000743); BEST Arabidop…
Solyc06g009240.2	1040.49	445.926	56.9826	20.1448	0	0	-1.50011	1.50011	down	up	yes	OK	_	_	_	_	_
Solyc06g009540.1	5283.72	2706.2	284.302	120.16	0	0	-1.24247	1.24247	down	up	yes	OK	AT3G04690.1	protein_coding	Malectin/receptor-like protein kinase family protein	Receptor-like kinase required for maintenance of pollen tube growth. Display polar localization at the plasma membrane of the pollen tube tip.	ANXUR1 (ANX1); FUNCTIONS IN: protein serine/threonine kinase activity, protein kinase activity, kinase activity, ATP binding; INVOLVED IN: pollen tube growth; LOCATED IN: apical plasma membrane; EXPRESSED IN: 8 plant structures; EXPRESSED DURING: L mature pollen stage, M germinated pollen stage, 4 anthesis, petal differentiation and expansion stage; CONTAINS InterPro DOMAIN/s: Protein kinase, ATP…
Solyc06g009550.2	3962.05	1944.98	239.48	97.4589	0	0	-1.29704	1.29704	down	up	yes	OK	AT5G28680.1	protein_coding	Malectin/receptor-like protein kinase family protein	Receptor-like kinase required for maintenance of pollen tube growth. Display polar localization at the plasma membrane of the pollen tube tip.	ANXUR2 (ANX2); FUNCTIONS IN: protein serine/threonine kinase activity, protein kinase activity, kinase activity, ATP binding; INVOLVED IN: pollen tube growth; LOCATED IN: apical plasma membrane; EXPRESSED IN: 11 plant structures; EXPRESSED DURING: L mature pollen stage, M germinated pollen stage, 4 anthesis, C globular stage, petal differentiation and expansion stage; CONTAINS InterPro DOMAIN/s: …
Solyc06g010250.2	10.4786	37.443	0.957142	2.98418	0.00113902	0.00759927	1.64053	-1.64053	up	down	yes	OK	AT5G60770.1	protein_coding	nitrate transporter 2.4	member of High affinity nitrate transporter family	nitrate transporter 2.4 (NRT2.4); FUNCTIONS IN: nitrate transmembrane transporter activity; INVOLVED IN: transmembrane transport; CONTAINS InterPro DOMAIN/s: Major facilitator superfamily (InterPro:IPR020846), Major facilitator superfamily MFS-1 (InterPro:IPR011701), Major facilitator superfamily, general substrate transporter (InterPro:IPR016196); BEST Arabidopsis thaliana protein match is: nitr…
Solyc06g011440.1	1217.52	604.019	350.477	142.504	0	0	-1.29832	1.29832	down	up	yes	OK	_	_	_	_	_
Solyc06g034030.2	719.409	365.966	85.0244	35.9071	0	0	-1.24361	1.24361	down	up	yes	OK	AT5G56840.1	protein_coding	myb-like transcription factor family protein		myb-like transcription factor family protein; CONTAINS InterPro DOMAIN/s: SANT, DNA-binding (InterPro:IPR001005), Homeodomain-like (InterPro:IPR009057), Myb, DNA-binding (InterPro:IPR014778), Zinc finger, CCHC-type (InterPro:IPR001878), HTH transcriptional regulator, Myb-type, DNA-binding (InterPro:IPR017930), Myb-like DNA-binding domain, SHAQKYF class (InterPro:IPR006447); BEST Arabidopsis thali…
Solyc06g035530.2	1.00284	28.9316	0.108505	2.69845	0.00155712	0.0100226	4.6363	-4.6363	up	down	yes	OK	_	_	_	_	_
Solyc06g035700.1	0	8.46581	0	2.69349	0.00180942	0.0114461	1.42948	-1.42948	up	down	yes	OK	_	_	_	_	_
Solyc06g036110.1	14.4516	75.8661	3.10708	12.9412	6.66e-07	7.83e-06	2.05834	-2.05834	up	down	yes	OK	_	_	_	_	_
Solyc06g036180.2	111.017	62.386	37.017	16.9346	7.72e-07	8.98e-06	-1.12821	1.12821	down	up	yes	OK	_	_	_	_	_
Solyc06g036290.2	15.4992	65.7692	0.854814	2.9465	1.17e-05	0.000116288	1.78532	-1.78532	up	down	yes	OK	AT5G52640.1	protein_coding	heat shock protein 90.1	Encodes a cytosolic heat shock protein AtHSP90.1. AtHSP90.1 interacts with disease resistance signaling components SGT1b and RAR1 and is required for RPS2-mediated resistance.	heat shock protein 90.1 (HSP90.1); FUNCTIONS IN: unfolded protein binding, ATP binding; INVOLVED IN: defense response to bacterium, response to heat, response to arsenic; LOCATED IN: cytosol, cell wall, plasma membrane; EXPRESSED IN: 25 plant structures; EXPRESSED DURING: 14 growth stages; CONTAINS InterPro DOMAIN/s: Chaperone protein htpG (InterPro:IPR001404), Heat shock protein Hsp90, conserved…
Solyc06g036310.2	23.4516	71.8148	6.22962	15.7578	9.54e-05	0.000817231	1.33885	-1.33885	up	down	yes	OK	_	_	_	_	_
Solyc06g036430.2	5861.74	3108.58	755.352	330.831	0	0	-1.19105	1.19105	down	up	yes	OK	_	_	_	_	_
Solyc06g043250.2	6368.45	3119.15	348.214	140.85	0	0	-1.30581	1.30581	down	up	yes	OK	AT5G26150.1	protein_coding	protein kinase family protein		protein kinase family protein; FUNCTIONS IN: protein serine/threonine kinase activity, protein kinase activity, kinase activity, ATP binding; INVOLVED IN: protein amino acid phosphorylation, response to stress; LOCATED IN: cellular_component unknown; EXPRESSED IN: male gametophyte, flower, pollen tube; EXPRESSED DURING: L mature pollen stage, M germinated pollen stage, 4 anthesis; CONTAINS InterP…
Solyc06g048790.1	33.8215	1.9943	3.34427	0.161667	3.22e-05	0.000298799	-4.37059	4.37059	down	up	yes	OK	AT5G05350.1	protein_coding	PLAC8 family protein		PLAC8 family protein; FUNCTIONS IN: molecular_function unknown; INVOLVED IN: biological_process unknown; LOCATED IN: chloroplast; EXPRESSED IN: 15 plant structures; EXPRESSED DURING: 6 growth stages; CONTAINS InterPro DOMAIN/s: Protein of unknown function Cys-rich (InterPro:IPR006461), Protein of unknown function DUF2985 (InterPro:IPR021369); BEST Arabidopsis thaliana protein match is: PLAC8 fami…
Solyc06g049050.2	93.0683	403.853	10.6172	39.8085	0	0	1.90667	-1.90667	up	down	yes	OK	AT1G69530.5	protein_coding	expansin A1	Member of Alpha-Expansin Gene Family. Naming convention from the Expansin Working Group (Kende et al, Plant Mol Bio). Involved in the formation of nematode-induced syncytia in roots of Arabidopsis thaliana.	expansin A1 (EXPA1); CONTAINS InterPro DOMAIN/s: Pollen allergen, N-terminal (InterPro:IPR014734), Rare lipoprotein A (InterPro:IPR005132), Pollen allergen/expansin, C-terminal (InterPro:IPR007117), Barwin-related endoglucanase (InterPro:IPR009009), Expansin (InterPro:IPR002963), Expansin/Lol pI (InterPro:IPR007118), Expansin 45, endoglucanase-like (InterPro:IPR007112); BEST Arabidopsis thaliana …
Solyc06g051000.2	16.4509	65.2037	1.09382	3.55573	1.93e-05	0.000185363	1.70077	-1.70077	up	down	yes	OK	AT2G40280.1	protein_coding	S-adenosyl-L-methionine-dependent methyltransferases superfamily protein		S-adenosyl-L-methionine-dependent methyltransferases superfamily protein; CONTAINS InterPro DOMAIN/s: Protein of unknown function DUF248, methyltransferase putative (InterPro:IPR004159); BEST Arabidopsis thaliana protein match is: S-adenosyl-L-methionine-dependent methyltransferases superfamily protein (TAIR:AT3G56080.1); Has 1258 Blast hits to 1230 proteins in 178 species: Archae - 2; Bacteria -…
Solyc06g051680.1	39.3755	11.9829	29.5703	7.24325	2.01e-05	0.000192758	-2.02944	2.02944	down	up	yes	OK	_	_	_	_	_
Solyc06g051730.2	3794.11	2213.3	267.48	128.983	0	0	-1.05225	1.05225	down	up	yes	OK	AT2G40090.1	protein_coding	ABC2 homolog 9	member of ATH subfamily	ABC2 homolog 9 (ATH9); CONTAINS InterPro DOMAIN/s: ABC-1 (InterPro:IPR004147), Protein kinase-like domain (InterPro:IPR011009); BEST Arabidopsis thaliana protein match is: Protein kinase superfamily protein (TAIR:AT1G65950.1); Has 9031 Blast hits to 8998 proteins in 1777 species: Archae - 124; Bacteria - 4320; Metazoa - 397; Fungi - 498; Plants - 701; Viruses - 9; Other Eukaryotes - 2982 (source:…
Solyc06g052040.2	1135.65	560.178	436.546	175.874	0	0	-1.31159	1.31159	down	up	yes	OK	_	_	_	_	_
Solyc06g052060.2	1120.28	677.856	431.395	214.106	0	0	-1.01068	1.01068	down	up	yes	OK	_	_	_	_	_
Solyc06g053230.2	3136.18	1794.56	307.5	144.559	0	0	-1.08893	1.08893	down	up	yes	OK	AT1G15360.1	protein_coding	Integrase-type DNA-binding superfamily protein	Encodes a member of the ERF (ethylene response factor) subfamily B-6 of ERF/AP2 transcription factor family. The protein contains one AP2 domain. There are 12 members in this subfamily including RAP2.11. This gene is involved in wax biosynthesis. Over-expression of the gene results in glossy leaf phenotype and increased drought tolerance. Two closely related genes, AT5G25390 and AT5G11190 have si…	SHINE 1 (SHN1); CONTAINS InterPro DOMAIN/s: DNA-binding, integrase-type (InterPro:IPR016177), Pathogenesis-related transcriptional factor/ERF, DNA-binding (InterPro:IPR001471); BEST Arabidopsis thaliana protein match is: Integrase-type DNA-binding superfamily protein (TAIR:AT5G25390.2); Has 5918 Blast hits to 5765 proteins in 265 species: Archae - 0; Bacteria - 6; Metazoa - 9; Fungi - 23; Plants …
Solyc06g053640.1	10.4595	34.4003	1.92144	5.23801	0.00450829	0.025302	1.44683	-1.44683	up	down	yes	OK	AT5G43420.1	protein_coding	RING/U-box superfamily protein		RING/U-box superfamily protein; FUNCTIONS IN: zinc ion binding; CONTAINS InterPro DOMAIN/s: Zinc finger, RING-type (InterPro:IPR001841), Zinc finger, C3HC4 RING-type (InterPro:IPR018957); BEST Arabidopsis thaliana protein match is: RING/U-box superfamily protein (TAIR:AT1G04360.1); Has 1807 Blast hits to 1807 proteins in 277 species: Archae - 0; Bacteria - 0; Metazoa - 736; Fungi - 347; Plants - …
Solyc06g053990.1	313.212	143.638	1502.11	548.297	0	0	-1.45396	1.45396	down	up	yes	OK	_	_	_	_	_
Solyc06g054000.1	415.718	165.536	2054.15	644.977	0	0	-1.67122	1.67122	down	up	yes	OK	_	_	_	_	_
Solyc06g054130.1	21.3884	5.97721	22.7383	4.81224	0.000789611	0.00549135	-2.24034	2.24034	down	up	yes	OK	_	_	_	_	_
Solyc06g054270.2	96601.1	51467.9	5515.65	2430.5	0	0	-1.18228	1.18228	down	up	yes	OK	AT5G26250.1	protein_coding	Major facilitator superfamily protein		Major facilitator superfamily protein; FUNCTIONS IN: carbohydrate transmembrane transporter activity, sugar:hydrogen symporter activity; INVOLVED IN: transport, transmembrane transport; LOCATED IN: endomembrane system, integral to membrane, membrane; CONTAINS InterPro DOMAIN/s: Sugar transporter, conserved site (InterPro:IPR005829), Major facilitator superfamily (InterPro:IPR020846), General subs…
Solyc06g054470.1	1071.21	470.369	364.58	130.449	0	0	-1.48275	1.48275	down	up	yes	OK	_	_	_	_	_
Solyc06g054540.2	1088.56	556.578	116.57	49.1695	0	0	-1.24536	1.24536	down	up	yes	OK	AT5G18650.1	protein_coding	CHY-type/CTCHY-type/RING-type Zinc finger protein		CHY-type/CTCHY-type/RING-type Zinc finger protein; FUNCTIONS IN: zinc ion binding; EXPRESSED IN: 24 plant structures; EXPRESSED DURING: 15 growth stages; CONTAINS InterPro DOMAIN/s: Zinc finger, CTCHY-type (InterPro:IPR017921), Zinc finger, CHY-type (InterPro:IPR008913), Zinc finger, RING-type (InterPro:IPR001841), Zinc finger, C3HC4 RING-type (InterPro:IPR018957); BEST Arabidopsis thaliana prote…
Solyc06g054580.2	32.3876	83.6667	4.30522	9.24672	0.000220886	0.00176221	1.10285	-1.10285	up	down	yes	OK	_	_	_	_	_
Solyc06g059790.2	355.584	1930.99	123.197	556.629	0	0	2.17575	-2.17575	up	down	yes	OK	_	_	_	_	_
Solyc06g059880.2	32.7484	3.97721	2.098	0.195931	8.01e-06	8.17e-05	-3.4206	3.4206	down	up	yes	OK	AT3G48560.1	protein_coding	chlorsulfuron/imidazolinone resistant 1	Catalyzes the formation of acetolactate from pyruvate, the first step in valine and isoleucine biosynthesis. Requires FAD, thiamine pyrophosphate and Mg. Inhibited by the sulphonylurea herbicide, chlorsulphuron, and the imidazolinone herbicide, imazapyr. The obtained crystal structure of acetohydroxyacid synthase AHAS, EC 2.2.1.6)in complex with herbicides of the sulphonylurea and imidazolinone f…	chlorsulfuron/imidazolinone resistant 1 (CSR1); FUNCTIONS IN: acetolactate synthase activity, pyruvate decarboxylase activity; INVOLVED IN: branched chain family amino acid biosynthetic process; LOCATED IN: chloroplast; EXPRESSED IN: 24 plant structures; EXPRESSED DURING: 15 growth stages; CONTAINS InterPro DOMAIN/s: TPP-binding enzyme, conserved site (InterPro:IPR000399), Thiamine pyrophosphate …
Solyc06g060070.2	29.9125	104.081	4.1097	11.5443	6.41e-07	7.54e-06	1.49008	-1.49008	up	down	yes	OK	AT1G77330.1	protein_coding	2-oxoglutarate (2OG) and Fe(II)-dependent oxygenase superfamily protein	similar to 1-aminocyclopropane-1-carboxylate oxidase GI:3386565 from (Sorghum bicolor)	2-oxoglutarate (2OG) and Fe(II)-dependent oxygenase superfamily protein; CONTAINS InterPro DOMAIN/s: Oxoglutarate/iron-dependent oxygenase (InterPro:IPR005123); BEST Arabidopsis thaliana protein match is: ACC oxidase 2 (TAIR:AT1G62380.1); Has 8581 Blast hits to 8541 proteins in 996 species: Archae - 0; Bacteria - 1106; Metazoa - 118; Fungi - 1011; Plants - 4940; Viruses - 0; Other Eukaryotes - 14…
Solyc06g060160.1	349.69	192.447	9.38334	4.21846	0	0	-1.15339	1.15339	down	up	yes	OK	AT1G77460.1	protein_coding	Armadillo/beta-catenin-like repeat ; C2 calcium/lipid-binding domain (CaLB) protein		Armadillo/beta-catenin-like repeat ; C2 calcium/lipid-binding domain (CaLB) protein; FUNCTIONS IN: binding; INVOLVED IN: biological_process unknown; LOCATED IN: cellular_component unknown; EXPRESSED IN: 21 plant structures; EXPRESSED DURING: 13 growth stages; CONTAINS InterPro DOMAIN/s: Armadillo-like helical (InterPro:IPR011989), C2 membrane targeting protein (InterPro:IPR018029), Armadillo (Int…
Solyc06g060570.2	26.3642	9.98006	4.08493	1.26979	0.00166721	0.0106568	-1.68572	1.68572	down	up	yes	OK	_	_	_	_	_
Solyc06g060620.2	104.259	295.142	8.02688	18.8289	7.24e-14	1.43e-12	1.23004	-1.23004	up	down	yes	OK	_	_	_	_	_
Solyc06g061200.1	187.593	501.956	35.0973	76.5776	0	0	1.12556	-1.12556	up	down	yes	OK	AT3G50180.1	protein_coding	Plant protein of unknown function (DUF247)		Plant protein of unknown function (DUF247); INVOLVED IN: biological_process unknown; LOCATED IN: chloroplast; EXPRESSED IN: petiole, leaf; EXPRESSED DURING: LP.04 four leaves visible; CONTAINS InterPro DOMAIN/s: Protein of unknown function DUF247, plant (InterPro:IPR004158); BEST Arabidopsis thaliana protein match is: Plant protein of unknown function (DUF247) (TAIR:AT3G50120.1); Has 18820 Blast …
Solyc06g061230.2	35.987	96.8006	12.9799	29.7768	2.11e-05	0.000201809	1.19791	-1.19791	up	down	yes	OK	_	_	_	_	_
Solyc06g062370.2	9.48859	80.8575	1.3249	8.92815	2.7e-08	3.69e-07	2.75248	-2.75248	up	down	yes	OK	_	_	_	_	_
Solyc06g062430.2	121.045	371.652	19.3838	48.1215	0	0	1.31183	-1.31183	up	down	yes	OK	AT5G56640.1	protein_coding	myo-inositol oxygenase 5	Myo-Inositol Oxygenase gene family	myo-inositol oxygenase 5 (MIOX5); FUNCTIONS IN: inositol oxygenase activity, iron ion binding; INVOLVED IN: syncytium formation; LOCATED IN: cytoplasm; EXPRESSED IN: 9 plant structures; EXPRESSED DURING: L mature pollen stage, M germinated pollen stage, 4 anthesis, petal differentiation and expansion stage; CONTAINS InterPro DOMAIN/s: Protein of unknown function DUF706 (InterPro:IPR007828); BEST …
Solyc06g062800.2	10.9609	50.7635	1.07919	4.16084	5.08e-05	0.000458109	1.94693	-1.94693	up	down	yes	OK	AT1G72730.1	protein_coding	DEA(D/H)-box RNA helicase family protein		DEA(D/H)-box RNA helicase family protein; FUNCTIONS IN: helicase activity, nucleic acid binding, ATP-dependent helicase activity, ATP binding; INVOLVED IN: biological_process unknown; LOCATED IN: cytosol, plasma membrane, plant-type cell wall; EXPRESSED IN: 23 plant structures; EXPRESSED DURING: 11 growth stages; CONTAINS InterPro DOMAIN/s: RNA helicase, DEAD-box type, Q motif (InterPro:IPR014014…
Solyc06g062820.2	2872.66	1571.35	128.717	58.1455	0	0	-1.14646	1.14646	down	up	yes	OK	AT5G28065.1	transposable_element_gene	transposable element gene	CACTA-like transposase family (En/Spm), has a 6.4e-100 P-value blast match to GB:AAD55677 putative transposase protein (CACTA-element) transposon= Shooter (Zea mays)	CACTA-like transposase family (En/Spm), has a 6.4e-100 P-value blast match to GB:AAD55677 putative transposase protein (CACTA-element) transposon="Shooter" (Zea mays)
Solyc06g062870.2	9.96443	44.7835	0.592145	2.23732	0.000147611	0.00121852	1.91775	-1.91775	up	down	yes	OK	AT5G13640.1	protein_coding	phospholipid:diacylglycerol acyltransferase	arabidopsis phospholipid:diacylglycerol acyltransferase (PDAT)	phospholipid:diacylglycerol acyltransferase (PDAT); FUNCTIONS IN: phosphatidylcholine-sterol O-acyltransferase activity, phospholipid:diacylglycerol acyltransferase activity; INVOLVED IN: lipid metabolic process; LOCATED IN: endoplasmic reticulum, vacuole; EXPRESSED IN: 25 plant structures; EXPRESSED DURING: 15 growth stages; CONTAINS InterPro DOMAIN/s: Lecithin:cholesterol acyltransferase (Inter…
Solyc06g062910.2	183.224	108.741	65.2062	31.9052	3.53e-09	5.22e-08	-1.03122	1.03122	down	up	yes	OK	_	_	_	_	_
Solyc06g063050.2	1033.49	515.758	55.9283	23.1948	0	0	-1.26978	1.26978	down	up	yes	OK	AT1G17360.1	protein_coding			BEST Arabidopsis thaliana protein match is: COP1-interacting protein-related (TAIR:AT1G72410.1); Has 9949 Blast hits to 7480 proteins in 576 species: Archae - 12; Bacteria - 1007; Metazoa - 3636; Fungi - 982; Plants - 444; Viruses - 50; Other Eukaryotes - 3818 (source: NCBI BLink).
Solyc06g063060.2	8285.59	4132.75	1413.7	580.279	0	0	-1.28466	1.28466	down	up	yes	OK	_	_	_	_	_
Solyc06g063360.2	5009.04	2833.72	276.763	129.421	0	0	-1.09658	1.09658	down	up	yes	OK	AT1G78980.1	protein_coding	STRUBBELIG-receptor family 5		STRUBBELIG-receptor family 5 (SRF5); FUNCTIONS IN: protein serine/threonine kinase activity, kinase activity, ATP binding; INVOLVED IN: transmembrane receptor protein tyrosine kinase signaling pathway, protein amino acid phosphorylation; LOCATED IN: endomembrane system; EXPRESSED IN: 7 plant structures; EXPRESSED DURING: L mature pollen stage, M germinated pollen stage, 4 anthesis, petal differen…
Solyc06g064520.2	39.8322	185.575	4.01116	15.4789	1.04e-14	2.14e-13	1.94821	-1.94821	up	down	yes	OK	_	_	_	_	_
Solyc06g066010.2	18.9516	62.8519	2.72381	7.26466	0.000181583	0.00147078	1.41527	-1.41527	up	down	yes	OK	_	_	_	_	_
Solyc06g066120.2	774.504	456.48	57.5558	28.1202	0	0	-1.03335	1.03335	down	up	yes	OK	AT3G43860.1	protein_coding	glycosyl hydrolase 9A4		glycosyl hydrolase 9A4 (GH9A4); FUNCTIONS IN: hydrolase activity, hydrolyzing O-glycosyl compounds, catalytic activity; INVOLVED IN: carbohydrate metabolic process; LOCATED IN: endomembrane system; EXPRESSED IN: 9 plant structures; EXPRESSED DURING: L mature pollen stage, M germinated pollen stage, 4 anthesis, C globular stage, petal differentiation and expansion stage; CONTAINS InterPro DOMAIN/s…
Solyc06g066370.2	174.106	472.816	11.0697	25.0608	0	0	1.17882	-1.17882	up	down	yes	OK	AT2G38470.1	protein_coding	WRKY DNA-binding protein 33	Member of the plant WRKY transcription factor family. Regulates the antagonistic relationship between defense pathways mediating responses to P. syringae and necrotrophic fungal pathogens. Located in nucleus. Involved in response to various abiotic stresses - especially salt stress.	WRKY DNA-binding protein 33 (WRKY33); CONTAINS InterPro DOMAIN/s: DNA-binding WRKY (InterPro:IPR003657); BEST Arabidopsis thaliana protein match is: WRKY DNA-binding protein 4 (TAIR:AT1G13960.1); Has 7573 Blast hits to 4449 proteins in 326 species: Archae - 2; Bacteria - 120; Metazoa - 293; Fungi - 170; Plants - 5689; Viruses - 9; Other Eukaryotes - 1290 (source: NCBI BLink).
Solyc06g068110.2	87.6614	31.3946	19.689	5.85695	5.57e-09	8.08e-08	-1.74917	1.74917	down	up	yes	OK	_	_	_	_	_
Solyc06g068120.2	1005.56	534.17	153.568	67.1283	0	0	-1.19388	1.19388	down	up	yes	OK	AT3G15770.1	protein_coding			unknown protein; BEST Arabidopsis thaliana protein match is: unknown protein (TAIR:AT5G25360.2); Has 143 Blast hits to 143 proteins in 25 species: Archae - 0; Bacteria - 0; Metazoa - 0; Fungi - 0; Plants - 136; Viruses - 0; Other Eukaryotes - 7 (source: NCBI BLink).
Solyc06g068500.2	1998.79	1180.99	320.126	156.005	0	0	-1.03705	1.03705	down	up	yes	OK	AT1G80920.1	protein_coding	Chaperone DnaJ-domain superfamily protein	A nuclear encoded soluble protein found in the chloroplast stroma.	J8; FUNCTIONS IN: unfolded protein binding, heat shock protein binding; INVOLVED IN: protein folding, response to stress; LOCATED IN: nucleus; EXPRESSED IN: 24 plant structures; EXPRESSED DURING: 15 growth stages; CONTAINS InterPro DOMAIN/s: Molecular chaperone, heat shock protein, Hsp40, DnaJ (InterPro:IPR015609), Heat shock protein DnaJ, N-terminal (InterPro:IPR001623), Heat shock protein DnaJ …
Solyc06g068570.2	17.4282	46.3604	2.02095	4.50008	0.0043847	0.0246986	1.15492	-1.15492	up	down	yes	OK	AT1G16060.1	protein_coding	ARIA-interacting double AP2 domain protein	Encodes ADAP, an AP2-domain protein that interacts with ARIA. ADAP is a positive regulator of the ABA response and is also involved in regulating seedling growth.	ARIA-interacting double AP2 domain protein (ADAP); CONTAINS InterPro DOMAIN/s: DNA-binding, integrase-type (InterPro:IPR016177), Pathogenesis-related transcriptional factor/ERF, DNA-binding (InterPro:IPR001471); BEST Arabidopsis thaliana protein match is: Integrase-type DNA-binding superfamily protein (TAIR:AT1G79700.2); Has 6422 Blast hits to 4728 proteins in 256 species: Archae - 0; Bacteria - …
Solyc06g068650.2	156.068	409.255	10.9351	23.5831	2.22e-16	4.83e-15	1.10879	-1.10879	up	down	yes	OK	AT3G21230.1	protein_coding	4-coumarate:CoA ligase 5	The gene encodes a 4-coumarate coenzyme A ligase being able to use sinapate as substrate. The catalytic efficiency was in the following (descending) order: p-coumaric acid, caffeic acid, 5-OH-ferulic acid, ferulic acid and sinapic acid. At4CL5 was unable to use cinnamic acid as substrate. Knockout of At4CL5 (4cl5) revealed no effect on syringyl lignin content indicating that the activity observed…	4-coumarate:CoA ligase 5 (4CL5); CONTAINS InterPro DOMAIN/s: AMP-binding, conserved site (InterPro:IPR020845), AMP-dependent synthetase/ligase (InterPro:IPR000873); BEST Arabidopsis thaliana protein match is: 4-coumarate:CoA ligase 2 (TAIR:AT3G21240.1); Has 86695 Blast hits to 79061 proteins in 3832 species: Archae - 1152; Bacteria - 55057; Metazoa - 3672; Fungi - 4648; Plants - 2823; Viruses - 1…
Solyc06g068700.2	63.2646	187.242	4.25942	10.8315	1.38e-10	2.26e-09	1.3465	-1.3465	up	down	yes	OK	AT5G61790.1	protein_coding	calnexin 1		calnexin 1 (CNX1); FUNCTIONS IN: unfolded protein binding, calcium ion binding; INVOLVED IN: protein folding; LOCATED IN: in 8 components; EXPRESSED IN: 26 plant structures; EXPRESSED DURING: 15 growth stages; CONTAINS InterPro DOMAIN/s: Calreticulin/calnexin, P (InterPro:IPR009033), Calreticulin/calnexin (InterPro:IPR001580), Calreticulin/calnexin, conserved site (InterPro:IPR018124), Concanaval…
Solyc06g068940.2	652.558	361.657	153.802	69.8023	0	0	-1.13973	1.13973	down	up	yes	OK	AT1G70790.1	protein_coding	Calcium-dependent lipid-binding (CaLB domain) family protein		Calcium-dependent lipid-binding (CaLB domain) family protein; CONTAINS InterPro DOMAIN/s: C2 membrane targeting protein (InterPro:IPR018029), C2 calcium/lipid-binding domain, CaLB (InterPro:IPR008973), C2 calcium-dependent membrane targeting (InterPro:IPR000008); BEST Arabidopsis thaliana protein match is: Calcium-dependent lipid-binding (CaLB domain) family protein (TAIR:AT2G01540.1); Has 4172 B…
Solyc06g069100.1	0.99005	19.4174	0.093743	1.53572	0.00664921	0.0353535	4.03406	-4.03406	up	down	yes	OK	AT3G04060.1	protein_coding	NAC domain containing protein 46		NAC domain containing protein 46 (NAC046); FUNCTIONS IN: sequence-specific DNA binding transcription factor activity; INVOLVED IN: multicellular organismal development, regulation of transcription; LOCATED IN: cellular_component unknown; EXPRESSED IN: 12 plant structures; EXPRESSED DURING: LP.06 six leaves visible, LP.04 four leaves visible, 4 anthesis, petal differentiation and expansion stage; …
Solyc06g069130.2	1262.59	752.262	48.6697	23.9256	0	0	-1.02447	1.02447	down	up	yes	OK	AT1G73860.1	protein_coding	P-loop containing nucleoside triphosphate hydrolases superfamily protein		P-loop containing nucleoside triphosphate hydrolases superfamily protein; FUNCTIONS IN: microtubule motor activity, ATP binding; INVOLVED IN: microtubule-based movement; LOCATED IN: chloroplast; EXPRESSED IN: petal, sepal, male gametophyte, flower, pollen tube; EXPRESSED DURING: L mature pollen stage, M germinated pollen stage, 4 anthesis, petal differentiation and expansion stage; CONTAINS Inter…
Solyc06g069320.2	5109.3	2669.77	743.926	319.969	0	0	-1.21723	1.21723	down	up	yes	OK	_	_	_	_	_
Solyc06g069410.2	1119.34	543.147	125.757	50.1277	0	0	-1.32696	1.32696	down	up	yes	OK	AT5G17400.1	protein_coding	endoplasmic reticulum-adenine nucleotide transporter 1	This gene is predicted to encode an ER-localized adenine nucleotide transporter with six putative transmembrane helices. It appears to act as a ATP:ADP antiporter when expressed in E.coli plasma membranes. Transcript levels for several ER-localized chaperones (e.g. BIP1/2) and other ATP-requiring ER proteins (e.g. CPK2) are reduced in er-ant1 knock-out lines, suggesting a lack of adequate ATP tra…	endoplasmic reticulum-adenine nucleotide transporter 1 (ER-ANT1); CONTAINS InterPro DOMAIN/s: Mitochondrial carrier protein (InterPro:IPR002067), Mitochondrial substrate carrier (InterPro:IPR001993), Mitochondrial substrate/solute carrier (InterPro:IPR018108), Adenine nucleotide translocator 1 (InterPro:IPR002113); BEST Arabidopsis thaliana protein match is: ADP/ATP carrier 3 (TAIR:AT4G28390.1); …
Solyc06g069620.1	2833.19	1545.26	247.044	111.932	0	0	-1.14215	1.14215	down	up	yes	OK	_	_	_	_	_
Solyc06g069660.1	33.0902	16.0176	4.91423	1.96282	0.00326093	0.0191032	-1.32404	1.32404	down	up	yes	OK	AT5G07740.1	protein_coding	actin binding		actin binding; FUNCTIONS IN: actin binding; INVOLVED IN: cellular component organization, actin cytoskeleton organization; EXPRESSED IN: shoot apex, stem; CONTAINS InterPro DOMAIN/s: Actin-binding FH2/DRF autoregulatory (InterPro:IPR003104), C2 calcium/lipid-binding domain, CaLB (InterPro:IPR008973), Tensin phosphatase, C2 domain (InterPro:IPR014020), Actin-binding FH2 (InterPro:IPR015425); BEST …
Solyc06g069670.2	136.209	67.3	5.10676	2.06817	1.54e-09	2.35e-08	-1.30405	1.30405	down	up	yes	OK	AT5G07650.1	protein_coding	Actin-binding FH2 protein		Actin-binding FH2 protein; FUNCTIONS IN: actin binding; INVOLVED IN: cellular component organization, actin cytoskeleton organization; LOCATED IN: chloroplast; CONTAINS InterPro DOMAIN/s: Actin-binding FH2/DRF autoregulatory (InterPro:IPR003104), Actin-binding FH2 (InterPro:IPR015425); BEST Arabidopsis thaliana protein match is: formin homology 2 domain-containing protein / FH2 domain-containing …
Solyc06g069760.2	120.16	332.212	7.82532	18.4797	6.66e-16	1.43e-14	1.23972	-1.23972	up	down	yes	OK	AT5G62430.1	protein_coding	cycling DOF factor 1	Dof-type zinc finger domain-containing protein, similar to H-protein promoter binding factor-2a GI:3386546 from (Arabidopsis thaliana). Represses expression of Constans (CO), a circadian regulator of flowering time. Interacts with LKP2 and FKF1. Expression oscillates under constant light conditions. Mainly expressed in the vasculature of cotyledons, leaves and hypocotyls, but also in stomata. Loc…	cycling DOF factor 1 (CDF1); CONTAINS InterPro DOMAIN/s: Zinc finger, Dof-type (InterPro:IPR003851); BEST Arabidopsis thaliana protein match is: cycling DOF factor 3 (TAIR:AT3G47500.1); Has 1130 Blast hits to 1085 proteins in 56 species: Archae - 0; Bacteria - 0; Metazoa - 0; Fungi - 0; Plants - 1125; Viruses - 0; Other Eukaryotes - 5 (source: NCBI BLink).
Solyc06g070920.2	6529.18	3249.37	392.236	161.146	0	0	-1.28335	1.28335	down	up	yes	OK	AT3G47780.1	protein_coding	ABC2 homolog 6	member of ATH subfamily	ABC2 homolog 6 (ATH6); FUNCTIONS IN: ATPase activity, coupled to transmembrane movement of substances, transporter activity; INVOLVED IN: response to cyclopentenone; LOCATED IN: plasma membrane; EXPRESSED IN: 12 plant structures; EXPRESSED DURING: 8 growth stages; CONTAINS InterPro DOMAIN/s: ATPase, AAA+ type, core (InterPro:IPR003593), ABC transporter-like (InterPro:IPR003439), ABC transporter, …
Solyc06g070930.2	1666.68	859.227	292.759	124.475	0	0	-1.23386	1.23386	down	up	yes	OK	_	_	_	_	_
Solyc06g070940.2	4904.39	2161.91	208.652	75.7188	0	0	-1.46238	1.46238	down	up	yes	OK	AT3G47730.1	protein_coding	ATP-binding cassette A2	member of ATH subfamily	ATP-binding cassette A2 (ABCA2); FUNCTIONS IN: ATPase activity, coupled to transmembrane movement of substances, transporter activity; INVOLVED IN: response to cyclopentenone; LOCATED IN: mitochondrion; EXPRESSED IN: 24 plant structures; EXPRESSED DURING: 15 growth stages; CONTAINS InterPro DOMAIN/s: ATPase, AAA+ type, core (InterPro:IPR003593), ABC transporter-like (InterPro:IPR003439), ABC tran…
Solyc06g071190.2	1078.31	510.769	63.185	24.8216	0	0	-1.34799	1.34799	down	up	yes	OK	AT1G18990.1	protein_coding	Protein of unknown function, DUF593		Protein of unknown function, DUF593; FUNCTIONS IN: molecular_function unknown; INVOLVED IN: biological_process unknown; LOCATED IN: endomembrane system; EXPRESSED IN: 9 plant structures; EXPRESSED DURING: L mature pollen stage, M germinated pollen stage, 4 anthesis, C globular stage, petal differentiation and expansion stage; CONTAINS InterPro DOMAIN/s: Protein of unknown function DUF593 (InterPr…
Solyc06g071400.2	33689	17984.8	4964.68	2194.06	0	0	-1.1781	1.1781	down	up	yes	OK	_	_	_	_	_
Solyc06g071810.1	31.9054	106.204	2.3525	6.45947	5.64e-07	6.68e-06	1.45722	-1.45722	up	down	yes	OK	AT2G31880.1	protein_coding	Leucine-rich repeat protein kinase family protein	Encodes a putative leucine rich repeat transmembrane protein that is expressed in response to Pseudomonas syringae. Expression of SRRLK may be required for silencing via lsiRNAs. Regulates cell death and innate immunity.	SUPPRESSOR OF BIR1 1 (SOBIR1); FUNCTIONS IN: protein serine/threonine kinase activity, kinase activity, ATP binding; INVOLVED IN: protein amino acid phosphorylation, transmembrane receptor protein tyrosine kinase signaling pathway, positive regulation of defense response, negative regulation of floral organ abscission, positive regulation of cell death; LOCATED IN: plasma membrane; EXPRESSED IN: …
Solyc06g071830.2	20.8166	205.355	2.07003	18.8125	0	0	3.18397	-3.18397	up	down	yes	OK	_	_	_	_	_
Solyc06g072230.1	14.4644	42.4117	4.62343	11.1017	0.00401703	0.0228807	1.26375	-1.26375	up	down	yes	OK	_	_	_	_	_
Solyc06g072320.2	2725.86	1431.04	196.032	85.2463	0	0	-1.20138	1.20138	down	up	yes	OK	AT5G23670.2	protein_coding	long chain base2	Encodes the LCB2 subunit of serine palmitoyltransferase, an enzyme involved in sphingosine biosynthesis. The protein is localized to the endoplasmic reticulum.	long chain base2 (LCB2); CONTAINS InterPro DOMAIN/s: Aminotransferase, class I/classII (InterPro:IPR004839), Pyridoxal phosphate-dependent transferase, major domain (InterPro:IPR015424), Aminotransferase, class-II, pyridoxal-phosphate binding site (InterPro:IPR001917), Pyridoxal phosphate-dependent transferase, major region, subdomain 1 (InterPro:IPR015421); BEST Arabidopsis thaliana protein matc…
Solyc06g072420.2	30258	11429.8	3033.66	947.947	0	0	-1.67818	1.67818	down	up	yes	OK	AT2G01890.1	protein_coding	purple acid phosphatase 8	Encodes a purple acid phosphatase (PAP) belonging to the low molecular weight plant PAP group.	purple acid phosphatase 8 (PAP8); FUNCTIONS IN: protein serine/threonine phosphatase activity, acid phosphatase activity; INVOLVED IN: dephosphorylation; LOCATED IN: endomembrane system; EXPRESSED IN: 22 plant structures; EXPRESSED DURING: 12 growth stages; CONTAINS InterPro DOMAIN/s: Metallophosphoesterase (InterPro:IPR004843); BEST Arabidopsis thaliana protein match is: purple acid phosphatase …
Solyc06g072460.1	3.49075	23.9544	0.433856	2.3195	0.00343195	0.0199587	2.41853	-2.41853	up	down	yes	OK	_	_	_	_	_
Solyc06g072510.2	171.625	547.906	20.1021	52.4741	0	0	1.38426	-1.38426	up	down	yes	OK	AT5G14040.1	protein_coding	phosphate transporter 3;1		phosphate transporter 3;1 (PHT3;1); FUNCTIONS IN: binding; INVOLVED IN: transport, transmembrane transport; LOCATED IN: in 6 components; EXPRESSED IN: 27 plant structures; EXPRESSED DURING: 16 growth stages; CONTAINS InterPro DOMAIN/s: Mitochondrial substrate carrier (InterPro:IPR001993), Mitochondrial substrate/solute carrier (InterPro:IPR018108); BEST Arabidopsis thaliana protein match is: phos…
Solyc06g072530.2	2.98933	22.406	0.730537	4.33473	0.00383052	0.0219548	2.56891	-2.56891	up	down	yes	OK	_	_	_	_	_
Solyc06g072590.2	1711.83	914.858	268.825	118.679	0	0	-1.1796	1.1796	down	up	yes	OK	_	_	_	_	_
Solyc06g073010.2	26037.6	14203.2	5739.47	2616.71	0	0	-1.13316	1.13316	down	up	yes	OK	_	_	_	_	_
Solyc06g073080.2	576.145	301.756	71.1645	30.9007	0	0	-1.20352	1.20352	down	up	yes	OK	AT5G24530.1	protein_coding	2-oxoglutarate (2OG) and Fe(II)-dependent oxygenase superfamily protein	Encodes a putative 2OG-Fe(II) oxygenase that is defense-associated but required for susceptibility to downy mildew.	DOWNY MILDEW RESISTANT 6 (DMR6); FUNCTIONS IN: oxidoreductase activity, acting on paired donors, with incorporation or reduction of molecular oxygen, 2-oxoglutarate as one donor, and incorporation of one atom each of oxygen into both donors, oxidoreductase activity; INVOLVED IN: response to fungus, response to bacterium, flavonoid biosynthetic process; LOCATED IN: cellular_component unknown; EXPR…
Solyc06g073140.1	20.4303	55.4202	1.91324	4.26212	0.00197065	0.0123345	1.15555	-1.15555	up	down	yes	OK	_	_	_	_	_
Solyc06g073180.2	66.6658	343.944	7.89246	32.3871	0	0	2.03687	-2.03687	up	down	yes	OK	AT1G06040.2	protein_coding	B-box zinc finger family protein	Encodes salt tolerance protein (STO) which confers salt tolerance to yeast cells. Fully complements calcineurin deficient yeast but does not encode a phosphoprotein phosphatase. Sequence has similarities to CONSTANS. STO co-localizes with COP1 and plays a role in light signaling.	SALT TOLERANCE (STO); CONTAINS InterPro DOMAIN/s: Zinc finger, B-box (InterPro:IPR000315); BEST Arabidopsis thaliana protein match is: salt tolerance homologue (TAIR:AT2G31380.1); Has 1915 Blast hits to 1323 proteins in 114 species: Archae - 0; Bacteria - 0; Metazoa - 5; Fungi - 2; Plants - 1814; Viruses - 0; Other Eukaryotes - 94 (source: NCBI BLink).
Solyc06g073350.2	4129.18	2242.02	321.822	144.659	0	0	-1.15361	1.15361	down	up	yes	OK	AT3G57530.1	protein_coding	calcium-dependent protein kinase 32	Calcium-dependent Protein Kinase. ABA signaling component that regulates the ABA-responsive gene expression via ABF4. AtCPK32 has autophosphorylation activity and can phosphorylate ABF4 in vitro	calcium-dependent protein kinase 32 (CPK32); FUNCTIONS IN: protein binding, calcium-dependent protein kinase C activity, calmodulin-dependent protein kinase activity, kinase activity; INVOLVED IN: response to salt stress, protein amino acid phosphorylation, N-terminal protein myristoylation, abscisic acid mediated signaling pathway; LOCATED IN: nucleus, plasma membrane, cytoplasm; EXPRESSED IN: 2…
Solyc06g073940.2	27.4437	64.3376	3.51881	7.04654	0.00232091	0.0142397	1.00183	-1.00183	up	down	yes	OK	_	_	_	_	_
Solyc06g074270.1	174.179	90.8034	34.5728	14.8169	5.91e-11	9.99e-10	-1.22239	1.22239	down	up	yes	OK	_	_	_	_	_
Solyc06g074420.1	5.49003	96.4801	0.570703	8.80833	4.46e-10	7.08e-09	3.94806	-3.94806	up	down	yes	OK	AT5G33441.1	pseudogene			pseudogene, similar to cytochrome P450-like protein, blastp match of 46% identity and 6.5e-67 P-value to GP|20804570|dbj|BAB92262.1||AP003232 cytochrome P450-like protein {Oryza sativa (japonica cultivar-group)}
Solyc06g074530.1	46.7881	1233.45	4.68606	113.323	0	0	4.59592	-4.59592	up	down	yes	OK	AT1G08250.1	protein_coding	arogenate dehydratase 6	Encodes a plastid-localized arogenate dehydratase involved in phenylalanine biosynthesis. Although this enzyme has sequence similarity to prephenate dehydratases, it is 98 times more active with arogenate than prephenate in enzymatic assays.	arogenate dehydratase 6 (ADT6); FUNCTIONS IN: arogenate dehydratase activity, prephenate dehydratase activity; INVOLVED IN: L-phenylalanine biosynthetic process; LOCATED IN: chloroplast; EXPRESSED IN: 21 plant structures; EXPRESSED DURING: 13 growth stages; CONTAINS InterPro DOMAIN/s: Prephenate dehydratase (InterPro:IPR001086), Prephenate dehydratase, conserved site (InterPro:IPR018528); BEST Ar…
Solyc06g074710.1	73.3696	190.078	8.179	17.5705	2.65e-08	3.61e-07	1.10316	-1.10316	up	down	yes	OK	_	_	_	_	_
Solyc06g074790.1	53.3705	132.11	30.9923	62.0172	1.9e-05	0.000182184	1.00076	-1.00076	up	down	yes	OK	AT5G22880.1	protein_coding	histone B2	Encodes a histone 2B (H2B) protein. This protein can be ubiquitinated in planta, and this modification depends on the HUB1 and HUB2 E3 ubiquitin ligases.	histone B2 (HTB2); FUNCTIONS IN: DNA binding; INVOLVED IN: nucleosome assembly; LOCATED IN: nucleolus, nucleus; EXPRESSED IN: 22 plant structures; EXPRESSED DURING: 13 growth stages; CONTAINS InterPro DOMAIN/s: Histone H2B (InterPro:IPR000558), Histone-fold (InterPro:IPR009072), Histone core (InterPro:IPR007125); BEST Arabidopsis thaliana protein match is: Histone superfamily protein (TAIR:AT3G45…
Solyc06g074800.1	92.8866	241.585	14.4103	30.5555	7.45e-10	1.16e-08	1.08433	-1.08433	up	down	yes	OK	AT2G28200.1	protein_coding	C2H2-type zinc finger family protein		C2H2-type zinc finger family protein; FUNCTIONS IN: sequence-specific DNA binding transcription factor activity, zinc ion binding, nucleic acid binding; INVOLVED IN: regulation of transcription; LOCATED IN: intracellular; EXPRESSED IN: 20 plant structures; EXPRESSED DURING: 11 growth stages; CONTAINS InterPro DOMAIN/s: Zinc finger, C2H2-like (InterPro:IPR015880), Zinc finger, C2H2-type (InterPro:…
Solyc06g075190.1	94.1031	54.8547	134.698	62.8344	7.16e-06	7.36e-05	-1.1001	1.1001	down	up	yes	OK	_	_	_	_	_
Solyc06g075210.2	31.3656	125.424	2.30436	7.91185	6.45e-10	1.01e-08	1.77965	-1.77965	up	down	yes	OK	AT5G60640.2	protein_coding	PDI-like 1-4	Encodes a protein disulfide isomerase-like (PDIL) protein, a member of a multigene family within the thioredoxin (TRX) superfamily. Unlike several other PDI family members, transcript levels for this gene are not up-regulated in response to three different chemical inducers of ER stress (dithiothreitol, beta-mercaptoethanol, and tunicamycin). However, the level of transcripts for this gene is sli…	PDI-like 1-4 (PDIL1-4); FUNCTIONS IN: protein disulfide isomerase activity; INVOLVED IN: response to oxidative stress; LOCATED IN: mitochondrion, endoplasmic reticulum, plasma membrane, chloroplast; EXPRESSED IN: 26 plant structures; EXPRESSED DURING: 14 growth stages; CONTAINS InterPro DOMAIN/s: Thioredoxin fold (InterPro:IPR012335), Disulphide isomerase (InterPro:IPR005788), Thioredoxin domain …
Solyc06g075260.2	14.4388	43.8148	1.2604	3.14776	0.00255974	0.0155002	1.32044	-1.32044	up	down	yes	OK	_	_	_	_	_
Solyc06g075560.1	47.3854	118.104	4.48964	9.2028	3e-05	0.000279633	1.03547	-1.03547	up	down	yes	OK	AT4G23490.1	protein_coding	Protein of unknown function (DUF604)		Protein of unknown function (DUF604); CONTAINS InterPro DOMAIN/s: Protein of unknown function DUF604 (InterPro:IPR006740); BEST Arabidopsis thaliana protein match is: Protein of unknown function (DUF604) (TAIR:AT4G11350.1); Has 30201 Blast hits to 17322 proteins in 780 species: Archae - 12; Bacteria - 1396; Metazoa - 17338; Fungi - 3422; Plants - 5037; Viruses - 0; Other Eukaryotes - 2996 (source…
Solyc06g075580.2	2287.5	1195.09	76.0151	33.031	0	0	-1.20247	1.20247	down	up	yes	OK	AT3G45850.2	protein_coding	P-loop containing nucleoside triphosphate hydrolases superfamily protein		P-loop containing nucleoside triphosphate hydrolases superfamily protein; FUNCTIONS IN: microtubule motor activity, ATP binding; INVOLVED IN: microtubule-based movement; EXPRESSED IN: 23 plant structures; EXPRESSED DURING: 13 growth stages; CONTAINS InterPro DOMAIN/s: Kinesin, motor region, conserved site (InterPro:IPR019821), Kinesin, motor domain (InterPro:IPR001752); BEST Arabidopsis thaliana …
Solyc06g075690.2	12.9921	92.1695	1.0117	5.78162	4.06e-09	5.97e-08	2.51469	-2.51469	up	down	yes	OK	AT5G59790.1	protein_coding	Domain of unknown function (DUF966)		CONTAINS InterPro DOMAIN/s: Protein of unknown function DUF966 (InterPro:IPR010369), Uncharacterised conserved protein UCP031043 (InterPro:IPR021182); BEST Arabidopsis thaliana protein match is: Domain of unknown function (DUF966) (TAIR:AT3G46110.1); Has 1807 Blast hits to 1807 proteins in 277 species: Archae - 0; Bacteria - 0; Metazoa - 736; Fungi - 347; Plants - 385; Viruses - 0; Other Eukaryot…
Solyc06g076020.2	69.5437	510.638	4.02145	24.3085	0	0	2.59567	-2.59567	up	down	yes	OK	AT5G02490.1	protein_coding	Heat shock protein 70 (Hsp 70) family protein		Heat shock protein 70 (Hsp 70) family protein; FUNCTIONS IN: protein binding; INVOLVED IN: protein folding, response to cadmium ion, response to heat, response to bacterium; LOCATED IN: cytosol, cell wall, plasma membrane; EXPRESSED IN: 19 plant structures; EXPRESSED DURING: 10 growth stages; CONTAINS InterPro DOMAIN/s: Heat shock protein 70, conserved site (InterPro:IPR018181), Heat shock protei…
Solyc06g076090.2	21025.4	11216.6	2261.99	992.112	0	0	-1.18902	1.18902	down	up	yes	OK	AT3G12110.1	protein_coding	actin-11	Encodes an actin that is expressed predominantly during reproductive development.	actin-11 (ACT11); FUNCTIONS IN: structural constituent of cytoskeleton; INVOLVED IN: response to cyclopentenone, actin cytoskeleton organization; LOCATED IN: mitochondrion, cytoskeleton, plasma membrane; EXPRESSED IN: 28 plant structures; EXPRESSED DURING: 15 growth stages; CONTAINS InterPro DOMAIN/s: Actin, conserved site (InterPro:IPR004001), Actin/actin-like (InterPro:IPR004000), Actin/actin-l…
Solyc06g076330.2	62.1119	353.624	4.25748	22.9336	0	0	2.42939	-2.42939	up	down	yes	OK	AT5G60020.1	protein_coding	laccase 17	putative laccase, a member of laccase family of genes (17 members in Arabidopsis).	laccase 17 (LAC17); FUNCTIONS IN: laccase activity; INVOLVED IN: oxidation reduction, lignin catabolic process; LOCATED IN: endomembrane system, apoplast; EXPRESSED IN: 14 plant structures; EXPRESSED DURING: LP.04 four leaves visible, 4 anthesis, C globular stage, petal differentiation and expansion stage, LP.12 twelve leaves visible; CONTAINS InterPro DOMAIN/s: Multicopper oxidase, type 3 (Inter…
Solyc06g076370.2	210.441	755.009	19.8364	59.1604	0	0	1.57648	-1.57648	up	down	yes	OK	AT3G46750.1	protein_coding			unknown protein; Has 2631 Blast hits to 1984 proteins in 271 species: Archae - 6; Bacteria - 163; Metazoa - 1232; Fungi - 253; Plants - 141; Viruses - 8; Other Eukaryotes - 828 (source: NCBI BLink).
Solyc06g076380.1	67.6494	29.9088	98.6903	34.9421	2.26e-06	2.49e-05	-1.49794	1.49794	down	up	yes	OK	_	_	_	_	_
Solyc06g076440.1	395.128	228.902	59.1438	28.1391	0	0	-1.07165	1.07165	down	up	yes	OK	_	_	_	_	_
Solyc06g076450.2	2313.57	1071.42	278.053	106.543	0	0	-1.38392	1.38392	down	up	yes	OK	AT5G59150.1	protein_coding	RAB GTPase homolog A2D		RAB GTPase homolog A2D (RABA2D); FUNCTIONS IN: GTP binding; INVOLVED IN: protein transport, small GTPase mediated signal transduction; LOCATED IN: endosome, plasma membrane, cell plate; EXPRESSED IN: 25 plant structures; EXPRESSED DURING: 15 growth stages; CONTAINS InterPro DOMAIN/s: Ras GTPase (InterPro:IPR001806), Small GTP-binding protein (InterPro:IPR005225), Small GTPase (InterPro:IPR020851)…
Solyc06g082040.1	31.4103	15.4687	1.40583	0.559502	0.00301558	0.0178863	-1.32921	1.32921	down	up	yes	OK	_	_	_	_	_
Solyc06g082130.2	9.94525	57.2094	0.769733	3.47121	1.16e-05	0.000115554	2.17301	-2.17301	up	down	yes	OK	AT5G01320.1	protein_coding	Thiamine pyrophosphate dependent pyruvate decarboxylase family protein		Thiamine pyrophosphate dependent pyruvate decarboxylase family protein; FUNCTIONS IN: in 6 functions; LOCATED IN: cellular_component unknown; CONTAINS InterPro DOMAIN/s: TPP-binding enzyme, conserved site (InterPro:IPR000399), Thiamine pyrophosphate enzyme, central domain (InterPro:IPR012000), Pyruvate decarboxylase/indolepyruvate decarboxylase (InterPro:IPR012110), Thiamine pyrophosphate enzyme,…
Solyc06g082340.1	81.1686	32.9259	11.1298	3.75885	1.49e-07	1.89e-06	-1.56606	1.56606	down	up	yes	OK	_	_	_	_	_
Solyc06g082440.1	235.959	128.658	27.0974	12.1204	2.12e-13	4.09e-12	-1.16072	1.16072	down	up	yes	OK	AT5G25110.1	protein_coding	CBL-interacting protein kinase 25	member of AtCIPKs	CBL-interacting protein kinase 25 (CIPK25); FUNCTIONS IN: protein serine/threonine kinase activity, protein kinase activity, kinase activity, ATP binding; INVOLVED IN: defense response to fungus; EXPRESSED IN: 9 plant structures; EXPRESSED DURING: 4 anthesis, C globular stage, petal differentiation and expansion stage; CONTAINS InterPro DOMAIN/s: Protein kinase, ATP binding site (InterPro:IPR0174…
Solyc06g082820.2	3083.15	1582.37	249.649	105.7	0	0	-1.23993	1.23993	down	up	yes	OK	AT4G02600.1	protein_coding	Seven transmembrane MLO family protein	A member of a large family of seven-transmembrane domain proteins specific to plants, homologs of the barley mildew resistance locus o (MLO) protein. The Arabidopsis genome contains 15 genes encoding MLO proteins, with localization in plasma membrane. Phylogenetic analysis revealed four clades of closely-related AtMLO genes. ATMLO1 belongs to the clade II, with ATMLO13 and ATMLO15. The gene is ex…	MLO1; FUNCTIONS IN: calmodulin binding; INVOLVED IN: cell death, defense response; LOCATED IN: plasma membrane; EXPRESSED IN: 27 plant structures; EXPRESSED DURING: 15 growth stages; CONTAINS InterPro DOMAIN/s: Mlo-related protein (InterPro:IPR004326); BEST Arabidopsis thaliana protein match is: Seven transmembrane MLO family protein (TAIR:AT2G44110.1); Has 552 Blast hits to 532 proteins in 57 sp…
Solyc06g083270.2	60.8022	162.033	9.34962	20.5544	1.62e-07	2.05e-06	1.13647	-1.13647	up	down	yes	OK	AT3G25160.1	protein_coding	ER lumen protein retaining receptor family protein		ER lumen protein retaining receptor family protein; FUNCTIONS IN: ER retention sequence binding, receptor activity; INVOLVED IN: protein retention in ER lumen, protein transport; LOCATED IN: integral to membrane; EXPRESSED IN: 21 plant structures; EXPRESSED DURING: 12 growth stages; CONTAINS InterPro DOMAIN/s: ER lumen protein retaining receptor (InterPro:IPR000133); BEST Arabidopsis thaliana pro…
Solyc06g083480.2	38.5261	91.3006	16.3418	32.8771	0.000274064	0.00214084	1.00852	-1.00852	up	down	yes	OK	AT2G29310.1	protein_coding	NAD(P)-binding Rossmann-fold superfamily protein		NAD(P)-binding Rossmann-fold superfamily protein; FUNCTIONS IN: oxidoreductase activity, binding, catalytic activity; INVOLVED IN: oxidation reduction, metabolic process; LOCATED IN: endomembrane system; EXPRESSED IN: 22 plant structures; EXPRESSED DURING: 13 growth stages; CONTAINS InterPro DOMAIN/s: NAD(P)-binding domain (InterPro:IPR016040), Glucose/ribitol dehydrogenase (InterPro:IPR002347), …
Solyc06g083490.2	261.455	866.138	44.632	128.831	0	0	1.52933	-1.52933	up	down	yes	OK	AT2G29290.2	protein_coding	NAD(P)-binding Rossmann-fold superfamily protein		NAD(P)-binding Rossmann-fold superfamily protein; FUNCTIONS IN: oxidoreductase activity, binding, catalytic activity; INVOLVED IN: oxidation reduction, metabolic process; EXPRESSED IN: 16 plant structures; EXPRESSED DURING: 11 growth stages; CONTAINS InterPro DOMAIN/s: Short-chain dehydrogenase/reductase, conserved site (InterPro:IPR020904), NAD(P)-binding domain (InterPro:IPR016040), Glucose/rib…
Solyc06g084180.2	13120.7	6866.34	7111.02	3023.04	0	0	-1.23406	1.23406	down	up	yes	OK	_	_	_	_	_
Solyc06g084370.1	40.8222	18.4459	26.1854	9.59376	0.000344927	0.00263058	-1.44859	1.44859	down	up	yes	OK	_	_	_	_	_
Solyc06g084600.1	458.095	245.39	1410.07	604.826	0	0	-1.22117	1.22117	down	up	yes	OK	_	_	_	_	_
Solyc06g084620.1	60816.2	31747.6	5159.57	2224.77	0	0	-1.21359	1.21359	down	up	yes	OK	_	_	_	_	_
Solyc07g005040.2	38280.9	19162.9	3885.12	1615.71	0	0	-1.26579	1.26579	down	up	yes	OK	AT3G42640.1	protein_coding	H(+)-ATPase 8		H(+)-ATPase 8 (HA8); FUNCTIONS IN: ATPase activity; INVOLVED IN: cation transport, metabolic process, ATP biosynthetic process; LOCATED IN: plasma membrane, membrane; EXPRESSED IN: 23 plant structures; EXPRESSED DURING: 12 growth stages; CONTAINS InterPro DOMAIN/s: ATPase, P-type, ATPase-associated domain (InterPro:IPR008250), ATPase, P-type cation-transporter, N-terminal (InterPro:IPR004014), Ha…
Solyc07g005680.2	80.2297	35.886	7.70481	2.8132	5.25e-07	6.24e-06	-1.45355	1.45355	down	up	yes	OK	AT4G30610.1	protein_coding	alpha/beta-Hydrolases superfamily protein	Encodes a secreted glycosylated serine carboxypeptidase with broad substrate preference that is involved in brassinosteroid signalling via BRI1. It is proteolytically processed in vivo by a separate as yet unidentified protease.	BRI1 SUPPRESSOR 1 (BRS1); CONTAINS InterPro DOMAIN/s: Peptidase S10, serine carboxypeptidase (InterPro:IPR001563), Peptidase S10, serine carboxypeptidase, active site (InterPro:IPR018202); BEST Arabidopsis thaliana protein match is: serine carboxypeptidase-like 22 (TAIR:AT2G24000.1); Has 3492 Blast hits to 3440 proteins in 297 species: Archae - 0; Bacteria - 59; Metazoa - 632; Fungi - 854; Plants…
Solyc07g005910.2	224.819	101.755	19.8037	7.43811	2.22e-16	4.83e-15	-1.41276	1.41276	down	up	yes	OK	AT5G57830.1	protein_coding	Protein of unknown function, DUF593		Protein of unknown function, DUF593; FUNCTIONS IN: molecular_function unknown; INVOLVED IN: biological_process unknown; LOCATED IN: cellular_component unknown; EXPRESSED IN: 18 plant structures; EXPRESSED DURING: 8 growth stages; CONTAINS InterPro DOMAIN/s: Protein of unknown function DUF593 (InterPro:IPR007656); BEST Arabidopsis thaliana protein match is: Protein of unknown function, DUF593 (TAI…
Solyc07g006020.2	9542.22	4925.15	665.172	283.048	0	0	-1.23268	1.23268	down	up	yes	OK	AT4G30850.1	protein_coding	heptahelical transmembrane protein2	heptahelical transmembrane protein homologous to human adiponectin receptors and progestin receptors	heptahelical transmembrane protein2 (HHP2); FUNCTIONS IN: receptor activity; INVOLVED IN: response to hormone stimulus, response to sucrose stimulus; LOCATED IN: integral to membrane; EXPRESSED IN: 6 plant structures; EXPRESSED DURING: L mature pollen stage, M germinated pollen stage; CONTAINS InterPro DOMAIN/s: Hly-III related (InterPro:IPR004254); BEST Arabidopsis thaliana protein match is: hep…
Solyc07g006220.1	2940.29	1628.76	306.671	140.386	0	0	-1.12729	1.12729	down	up	yes	OK	AT4G30440.1	protein_coding	UDP-D-glucuronate 4-epimerase 1	UDP-D-glucuronate 4-epimerase	UDP-D-glucuronate 4-epimerase 1 (GAE1); FUNCTIONS IN: UDP-glucuronate 4-epimerase activity, catalytic activity; INVOLVED IN: cellular metabolic process, carbohydrate metabolic process, nucleotide-sugar metabolic process, metabolic process; LOCATED IN: cellular_component unknown; EXPRESSED IN: 24 plant structures; EXPRESSED DURING: 15 growth stages; CONTAINS InterPro DOMAIN/s: NAD-dependent epimer…
Solyc07g006480.2	16.9331	77.2322	1.1616	4.31959	9.86e-07	1.13e-05	1.89478	-1.89478	up	down	yes	OK	_	_	_	_	_
Solyc07g006560.2	48.3818	264.524	13.0387	61.2768	0	0	2.23254	-2.23254	up	down	yes	OK	_	_	_	_	_
Solyc07g006570.2	85.263	320.043	13.1972	40.6061	0	0	1.62146	-1.62146	up	down	yes	OK	_	_	_	_	_
Solyc07g006630.2	70.942	502.89	7.26952	44.8399	0	0	2.62485	-2.62485	up	down	yes	OK	AT5G57660.1	protein_coding	CONSTANS-like 5		CONSTANS-like 5 (COL5); FUNCTIONS IN: sequence-specific DNA binding transcription factor activity, zinc ion binding; INVOLVED IN: regulation of transcription; LOCATED IN: intracellular; EXPRESSED IN: 23 plant structures; EXPRESSED DURING: 13 growth stages; CONTAINS InterPro DOMAIN/s: CCT domain (InterPro:IPR010402), Zinc finger, B-box (InterPro:IPR000315); BEST Arabidopsis thaliana protein match …
Solyc07g006720.2	546.689	324.571	61.4088	29.615	0	0	-1.05212	1.05212	down	up	yes	OK	_	_	_	_	_
Solyc07g006890.1	29.9828	183.773	2.81992	14.1697	2.22e-16	4.83e-15	2.32908	-2.32908	up	down	yes	OK	AT1G24540.1	protein_coding	cytochrome P450, family 86, subfamily C, polypeptide 1	member of CYP86C	cytochrome P450, family 86, subfamily C, polypeptide 1 (CYP86C1); FUNCTIONS IN: electron carrier activity, monooxygenase activity, iron ion binding, oxygen binding, heme binding; INVOLVED IN: oxidation reduction; LOCATED IN: endomembrane system; EXPRESSED IN: petal, embryo, sepal, pedicel; EXPRESSED DURING: 4 anthesis, C globular stage, petal differentiation and expansion stage; CONTAINS InterPro…
Solyc07g007130.1	22.9118	56.7806	10.6177	21.4477	0.00450031	0.0252643	1.01435	-1.01435	up	down	yes	OK	_	_	_	_	_
Solyc07g007250.2	5277.29	16068.7	2308.46	5663.59	0	0	1.29479	-1.29479	up	down	yes	OK	_	_	_	_	_
Solyc07g007450.2	18.4374	55.3091	4.0279	10.003	0.000718149	0.00505065	1.31233	-1.31233	up	down	yes	OK	AT4G22220.1	protein_coding	SufE/NifU family protein	Encodes a mitochondrial protein similar to E.coli IscU. In bacteria, IscU is a scaffold protein accepting sulfur and iron to build a transient Fe-S cluster,which is subsequently transferred to a target apoprotein.	ISU1; CONTAINS InterPro DOMAIN/s: NIF system FeS cluster assembly, NifU, N-terminal (InterPro:IPR002871), ISC system FeS cluster assembly, IscU scaffold (InterPro:IPR011339); BEST Arabidopsis thaliana protein match is: ISCU-like 3 (TAIR:AT4G04080.1); Has 5453 Blast hits to 5453 proteins in 1998 species: Archae - 110; Bacteria - 3654; Metazoa - 148; Fungi - 154; Plants - 89; Viruses - 0; Other Euk…
Solyc07g007610.2	549.975	322.708	87.9796	42.791	0	0	-1.03986	1.03986	down	up	yes	OK	_	_	_	_	_
Solyc07g008240.2	7.98433	39.8974	1.68449	7.00641	0.000236472	0.00187357	2.05636	-2.05636	up	down	yes	OK	_	_	_	_	_
Solyc07g008400.1	2240.54	1015.75	118.893	44.5245	0	0	-1.41699	1.41699	down	up	yes	OK	AT3G51550.1	protein_coding	Malectin/receptor-like protein kinase family protein	Encodes a synergid-expressed, plasma-membrane localized receptor-like kinase that accumulates asymetrically in the synergid membrnane at the filiform apparatus and mediates male-female gametophyte interactions during pollen tube reception.	FERONIA (FER); FUNCTIONS IN: protein kinase activity, kinase activity; INVOLVED IN: pollen tube reception, post-embryonic development, protein amino acid autophosphorylation; LOCATED IN: filiform apparatus, plasma membrane, membrane; EXPRESSED IN: 28 plant structures; EXPRESSED DURING: 13 growth stages; CONTAINS InterPro DOMAIN/s: Protein kinase, ATP binding site (InterPro:IPR017441), Malectin/re…
Solyc07g008570.2	17.4473	91.1325	1.1084	4.76545	2.39e-08	3.27e-07	2.10413	-2.10413	up	down	yes	OK	AT5G50400.1	protein_coding	purple acid phosphatase 27		purple acid phosphatase 27 (PAP27); FUNCTIONS IN: protein serine/threonine phosphatase activity, acid phosphatase activity; INVOLVED IN: biological_process unknown; LOCATED IN: endomembrane system; EXPRESSED IN: 24 plant structures; EXPRESSED DURING: 15 growth stages; CONTAINS InterPro DOMAIN/s: Purple acid phosphatase, N-terminal (InterPro:IPR015914), Metallophosphoesterase (InterPro:IPR004843),…
Solyc07g008620.1	27.4629	79.292	1.20703	2.93008	6.19e-05	0.000549142	1.27948	-1.27948	up	down	yes	OK	_	_	_	_	_
Solyc07g008920.2	47.3342	24.9202	5.61822	2.41918	0.000662989	0.00470505	-1.2156	1.2156	down	up	yes	OK	_	_	_	_	_
Solyc07g015940.2	28.8777	10.4658	66.082	19.0899	0.000578279	0.00416976	-1.79145	1.79145	down	up	yes	OK	_	_	_	_	_
Solyc07g017220.2	1535.81	3946.61	200.541	420.516	0	0	1.06826	-1.06826	up	down	yes	OK	_	_	_	_	_
Solyc07g017230.2	22185.8	11211.9	1324.06	555.749	0	0	-1.25246	1.25246	down	up	yes	OK	_	_	_	_	_
Solyc07g017560.2	16269.4	9074.98	826.717	382.56	0	0	-1.11171	1.11171	down	up	yes	OK	AT3G18100.2	protein_coding	myb domain protein 4r1	Member of the R2R3 transcription factor gene family.	myb domain protein 4r1 (MYB4R1); CONTAINS InterPro DOMAIN/s: MYB-like (InterPro:IPR017877), SANT, DNA-binding (InterPro:IPR001005), Myb, DNA-binding (InterPro:IPR014778), Homeodomain-like (InterPro:IPR009057), Myb transcription factor (InterPro:IPR015495), Homeodomain-related (InterPro:IPR012287), HTH transcriptional regulator, Myb-type, DNA-binding (InterPro:IPR017930); BEST Arabidopsis thaliana…
Solyc07g017730.2	19.9161	56.3519	1.50643	3.50788	0.00118482	0.0078628	1.21947	-1.21947	up	down	yes	OK	_	_	_	_	_
Solyc07g019460.2	774.185	2186.99	39.0337	89.468	0	0	1.19665	-1.19665	up	down	yes	OK	AT4G30210.2	protein_coding	P450 reductase 2	Encodes NADPH-cytochrome P450 reductase that catalyzes the first oxidative step of the phenylpropanoid general pathway.	P450 reductase 2 (ATR2); FUNCTIONS IN: NADPH-hemoprotein reductase activity; INVOLVED IN: phenylpropanoid metabolic process; LOCATED IN: endoplasmic reticulum, chloroplast; EXPRESSED IN: 24 plant structures; EXPRESSED DURING: 15 growth stages; CONTAINS InterPro DOMAIN/s: Ferredoxin reductase-type FAD-binding domain (InterPro:IPR017927), Flavodoxin/nitric oxide synthase (InterPro:IPR008254), Oxido…
Solyc07g021020.2	25366.6	11487.8	1565.05	585.997	0	0	-1.41724	1.41724	down	up	yes	OK	_	_	_	_	_
Solyc07g021630.2	13.9694	2.9886	1.74618	0.307072	0.00638811	0.0341653	-2.50755	2.50755	down	up	yes	OK	AT1G10070.3	protein_coding	branched-chain amino acid transaminase 2	Encodes a chloroplast branched-chain amino acid aminotransferase. Complements the yeast leu/iso-leu/val auxotrophy mutant.	branched-chain amino acid transaminase 2 (BCAT-2); FUNCTIONS IN: branched-chain-amino-acid transaminase activity, catalytic activity; INVOLVED IN: branched chain family amino acid metabolic process, metabolic process; LOCATED IN: chloroplast; EXPRESSED IN: 21 plant structures; EXPRESSED DURING: 14 growth stages; CONTAINS InterPro DOMAIN/s: Aminotransferase, class IV (InterPro:IPR001544), Aminotra…
Solyc07g022830.2	19.9672	57.7806	1.69253	4.02656	0.000841907	0.00581051	1.25037	-1.25037	up	down	yes	OK	AT2G32295.1	protein_coding	EXS (ERD1/XPR1/SYG1) family protein		EXS (ERD1/XPR1/SYG1) family protein; FUNCTIONS IN: molecular_function unknown; INVOLVED IN: biological_process unknown; LOCATED IN: integral to membrane; CONTAINS InterPro DOMAIN/s: EXS, C-terminal (InterPro:IPR004342); BEST Arabidopsis thaliana protein match is: EXS (ERD1/XPR1/SYG1) family protein (TAIR:AT5G35730.1); Has 838 Blast hits to 834 proteins in 189 species: Archae - 2; Bacteria - 0; Me…
Solyc07g022910.2	1991.31	1192.09	80.5722	40.1917	0	0	-1.00338	1.00338	down	up	yes	OK	AT4G33390.1	protein_coding	Plant protein of unknown function (DUF827)		Plant protein of unknown function (DUF827); CONTAINS InterPro DOMAIN/s: Protein of unknown function DUF827, plant (InterPro:IPR008545); BEST Arabidopsis thaliana protein match is: Plant protein of unknown function (DUF827) (TAIR:AT2G26570.1); Has 166665 Blast hits to 84155 proteins in 3581 species: Archae - 2138; Bacteria - 38967; Metazoa - 69244; Fungi - 13477; Plants - 9635; Viruses - 620; Othe…
Solyc07g025140.2	5841.41	3178.48	557.427	249.262	0	0	-1.16112	1.16112	down	up	yes	OK	AT2G26490.1	protein_coding	Transducin/WD40 repeat-like superfamily protein		Transducin/WD40 repeat-like superfamily protein; CONTAINS InterPro DOMAIN/s: WD40 repeat 2 (InterPro:IPR019782), WD40 repeat-like-containing domain (InterPro:IPR011046), WD40-repeat-containing domain (InterPro:IPR017986), WD40/YVTN repeat-like-containing domain (InterPro:IPR015943), WD40 repeat (InterPro:IPR001680), WD40 repeat, subgroup (InterPro:IPR019781), G-protein beta WD-40 repeat, region (…
Solyc07g026650.2	17.409	88.3746	2.13658	8.9281	4.94e-08	6.56e-07	2.06305	-2.06305	up	down	yes	OK	AT2G19590.1	protein_coding	ACC oxidase 1	encodes a protein whose sequence is similar to 1-aminocyclopropane-1-carboxylate oxidase	ACC oxidase 1 (ACO1); CONTAINS InterPro DOMAIN/s: Oxoglutarate/iron-dependent oxygenase (InterPro:IPR005123); BEST Arabidopsis thaliana protein match is: 2-oxoglutarate (2OG) and Fe(II)-dependent oxygenase superfamily protein (TAIR:AT1G12010.1); Has 7815 Blast hits to 7777 proteins in 927 species: Archae - 0; Bacteria - 960; Metazoa - 67; Fungi - 764; Plants - 4878; Viruses - 0; Other Eukaryotes …
Solyc07g026660.2	28.9736	119.584	33.9095	112.234	7.46e-09	1.07e-07	1.72675	-1.72675	up	down	yes	OK	_	_	_	_	_
Solyc07g032490.2	38.4302	149.427	2.52354	8.11789	1.05e-10	1.73e-09	1.68566	-1.68566	up	down	yes	OK	AT2G26690.1	protein_coding	Major facilitator superfamily protein		Major facilitator superfamily protein; FUNCTIONS IN: transporter activity; INVOLVED IN: response to jasmonic acid stimulus, response to wounding; LOCATED IN: membrane; EXPRESSED IN: 22 plant structures; EXPRESSED DURING: 13 growth stages; CONTAINS InterPro DOMAIN/s: PTR2 family proton/oligopeptide symporter, conserved site (InterPro:IPR018456), Oligopeptide transporter (InterPro:IPR000109), Major…
Solyc07g040740.2	438.604	238.87	32.1802	14.4295	0	0	-1.15715	1.15715	down	up	yes	OK	AT2G19450.1	protein_coding	membrane bound O-acyl transferase (MBOAT) family protein	Encodes Acyl-CoA:diacylglycerol acyltransferase (DGAT) catalyzes the final step of the triacylglycerol synthesis pathway. An insertion mutation in the TAG1 gene results in altered lipid phenotype. Role in senescence and seed development.	TRIACYLGLYCEROL BIOSYNTHESIS DEFECT 1 (TAG1); CONTAINS InterPro DOMAIN/s: Membrane bound O-acyl transferase, MBOAT (InterPro:IPR004299); Has 951 Blast hits to 945 proteins in 279 species: Archae - 0; Bacteria - 104; Metazoa - 315; Fungi - 305; Plants - 83; Viruses - 0; Other Eukaryotes - 144 (source: NCBI BLink).
Solyc07g040960.1	39.5545	188.503	3.75993	14.7868	4.88e-15	1.01e-13	1.97553	-1.97553	up	down	yes	OK	_	_	_	_	_
Solyc07g041900.2	2524.98	1320.92	242.857	105.291	0	0	-1.20572	1.20572	down	up	yes	OK	AT3G45310.2	protein_coding	Cysteine proteinases superfamily protein		Cysteine proteinases superfamily protein; FUNCTIONS IN: cysteine-type endopeptidase activity, cysteine-type peptidase activity; INVOLVED IN: proteolysis; LOCATED IN: endomembrane system; EXPRESSED IN: 22 plant structures; EXPRESSED DURING: 13 growth stages; CONTAINS InterPro DOMAIN/s: Peptidase C1A, papain (InterPro:IPR013128), Proteinase inhibitor I29, cathepsin propeptide (InterPro:IPR013201), …
Solyc07g041910.2	88.1948	245.509	38.0189	84.9083	1.13e-10	1.86e-09	1.15919	-1.15919	up	down	yes	OK	AT3G45310.1	protein_coding	Cysteine proteinases superfamily protein		Cysteine proteinases superfamily protein; FUNCTIONS IN: cysteine-type endopeptidase activity, cysteine-type peptidase activity; INVOLVED IN: proteolysis; LOCATED IN: endomembrane system; EXPRESSED IN: 22 plant structures; EXPRESSED DURING: 13 growth stages; CONTAINS InterPro DOMAIN/s: Peptidase C1A, papain (InterPro:IPR013128), Proteinase inhibitor I29, cathepsin propeptide (InterPro:IPR013201), …
Solyc07g041920.2	134.038	431.302	24.6986	67.8963	0	0	1.4589	-1.4589	up	down	yes	OK	AT5G60360.2	protein_coding	aleurain-like protease	Encodes a senescence-associated thiol protease.	aleurain-like protease (ALP); FUNCTIONS IN: cysteine-type peptidase activity; INVOLVED IN: response to ethylene stimulus, proteolysis, aging; LOCATED IN: vacuole; EXPRESSED IN: 23 plant structures; EXPRESSED DURING: 13 growth stages; CONTAINS InterPro DOMAIN/s: Peptidase C1A, papain (InterPro:IPR013128), Proteinase inhibitor I29, cathepsin propeptide (InterPro:IPR013201), Peptidase C1A, papain C-…
Solyc07g042170.2	134.063	357.5	20.1048	44.2831	6.44e-15	1.33e-13	1.13922	-1.13922	up	down	yes	OK	_	_	_	_	_
Solyc07g043130.2	92.0783	343.067	6.28885	19.2364	0	0	1.61297	-1.61297	up	down	yes	OK	AT2G30520.1	protein_coding	Phototropic-responsive NPH3 family protein	light inducible root phototropism 2 encoding a signal transducer of the phototropic response in Arabidopsis	ROOT PHOTOTROPISM 2 (RPT2); FUNCTIONS IN: signal transducer activity; INVOLVED IN: phototropism; LOCATED IN: nucleus; EXPRESSED IN: 22 plant structures; EXPRESSED DURING: 13 growth stages; CONTAINS InterPro DOMAIN/s: NPH3 (InterPro:IPR004249), BTB/POZ (InterPro:IPR013069), BTB/POZ fold (InterPro:IPR011333), BTB/POZ-like (InterPro:IPR000210); BEST Arabidopsis thaliana protein match is: Phototropic…
Solyc07g043230.2	53.2618	137.218	5.54152	11.7454	3.27e-06	3.52e-05	1.08374	-1.08374	up	down	yes	OK	_	_	_	_	_
Solyc07g043490.1	78.6743	192.313	7.82864	15.819	1.47e-07	1.86e-06	1.01482	-1.01482	up	down	yes	OK	_	_	_	_	_
Solyc07g043680.2	1173.81	604.766	105.754	44.9742	0	0	-1.23354	1.23354	down	up	yes	OK	_	_	_	_	_
Solyc07g045080.2	28.8969	71.3234	4.14196	8.46907	0.00118047	0.00783917	1.03189	-1.03189	up	down	yes	OK	_	_	_	_	_
Solyc07g045090.2	298.793	799.503	34.0817	78.1845	0	0	1.19789	-1.19789	up	down	yes	OK	_	_	_	_	_
Solyc07g045200.1	40.3144	21.4459	276.522	115.818	0.0011294	0.00754438	-1.25553	1.25553	down	up	yes	OK	_	_	_	_	_
Solyc07g045340.2	681.126	410.554	242.185	119.411	0	0	-1.02017	1.02017	down	up	yes	OK	AT2G04410.1	protein_coding	RPM1-interacting protein 4 (RIN4) family protein		RPM1-interacting protein 4 (RIN4) family protein; FUNCTIONS IN: molecular_function unknown; INVOLVED IN: biological_process unknown; LOCATED IN: plasma membrane; EXPRESSED IN: 24 plant structures; EXPRESSED DURING: 15 growth stages; CONTAINS InterPro DOMAIN/s: RPM1-interacting protein 4, defence response (InterPro:IPR008700); BEST Arabidopsis thaliana protein match is: RPM1-interacting protein 4 …
Solyc07g047850.2	394.913	1722.12	59.4685	223.395	0	0	1.9094	-1.9094	up	down	yes	OK	AT2G05070.1	protein_coding	photosystem II light harvesting complex gene 2.2	Encodes Lhcb2.2. Belongs to the Lhc super-gene family encodes the light-harvesting chlorophyll a/b-binding (LHC) proteins that constitute the antenna system of the photosynthetic apparatus.	photosystem II light harvesting complex gene 2.2 (LHCB2.2); FUNCTIONS IN: chlorophyll binding; INVOLVED IN: photosynthesis, light harvesting, photosynthesis; LOCATED IN: in 7 components; EXPRESSED IN: guard cell, juvenile leaf, cultured cell, leaf; CONTAINS InterPro DOMAIN/s: Chlorophyll A-B binding protein (InterPro:IPR001344); BEST Arabidopsis thaliana protein match is: photosystem II light har…
Solyc07g048030.2	1225.2	702.813	112.324	53.0611	0	0	-1.08194	1.08194	down	up	yes	OK	AT3G07810.2	protein_coding	RNA-binding (RRM/RBD/RNP motifs) family protein		RNA-binding (RRM/RBD/RNP motifs) family protein; FUNCTIONS IN: RNA binding, nucleotide binding, nucleic acid binding; EXPRESSED IN: 24 plant structures; EXPRESSED DURING: 15 growth stages; CONTAINS InterPro DOMAIN/s: RNA recognition motif, RNP-1 (InterPro:IPR000504), Nucleotide-binding, alpha-beta plait (InterPro:IPR012677); BEST Arabidopsis thaliana protein match is: RNA-binding (RRM/RBD/RNP mot…
Solyc07g049530.2	583.575	3552.42	54.4722	271.274	0	0	2.31616	-2.31616	up	down	yes	OK	AT1G05010.1	protein_coding	ethylene-forming enzyme	Encodes 1-aminocyclopropane-1-carboxylate oxidase	ethylene-forming enzyme (EFE); FUNCTIONS IN: 1-aminocyclopropane-1-carboxylate oxidase activity; INVOLVED IN: response to fungus, ethylene biosynthetic process; EXPRESSED IN: 22 plant structures; EXPRESSED DURING: 13 growth stages; CONTAINS InterPro DOMAIN/s: Oxoglutarate/iron-dependent oxygenase (InterPro:IPR005123); BEST Arabidopsis thaliana protein match is: 2-oxoglutarate (2OG) and Fe(II)-dep…
Solyc07g052620.1	5.47085	58.7293	3.63848	32.1803	1.08e-06	1.23e-05	3.14477	-3.14477	up	down	yes	OK	_	_	_	_	_
Solyc07g052720.2	73.2929	35.906	16.1381	6.3897	5.41e-06	5.66e-05	-1.33665	1.33665	down	up	yes	OK	_	_	_	_	_
Solyc07g052770.2	101.541	46.3803	4.84277	1.82435	3.62e-08	4.88e-07	-1.40845	1.40845	down	up	yes	OK	_	_	_	_	_
Solyc07g052790.1	18.9516	49.943	1.01726	2.35017	0.00191068	0.0120106	1.20808	-1.20808	up	down	yes	OK	_	_	_	_	_
Solyc07g053040.1	29.8549	14.4516	2.91962	1.13244	0.00312241	0.0184087	-1.36635	1.36635	down	up	yes	OK	_	_	_	_	_
Solyc07g053140.2	10.9417	50.7721	1.23882	5.03416	2.59e-05	0.00024422	2.02278	-2.02278	up	down	yes	OK	_	_	_	_	_
Solyc07g054250.2	2926.85	1354.9	384.2	144.841	0	0	-1.40739	1.40739	down	up	yes	OK	_	_	_	_	_
Solyc07g054270.2	2442.27	1279.98	260.592	113.497	0	0	-1.19914	1.19914	down	up	yes	OK	AT1G03610.1	protein_coding	Protein of unknown function (DUF789)		Protein of unknown function (DUF789); CONTAINS InterPro DOMAIN/s: Protein of unknown function DUF789 (InterPro:IPR008507); BEST Arabidopsis thaliana protein match is: Protein of unknown function (DUF789) (TAIR:AT4G03420.1); Has 266 Blast hits to 262 proteins in 19 species: Archae - 0; Bacteria - 0; Metazoa - 0; Fungi - 0; Plants - 263; Viruses - 0; Other Eukaryotes - 3 (source: NCBI BLink).
Solyc07g054670.2	13.4616	55.7493	0.987269	3.41309	4.41e-05	0.000401131	1.78956	-1.78956	up	down	yes	OK	AT4G05020.2	protein_coding	NAD(P)H dehydrogenase B2		NAD(P)H dehydrogenase B2 (NDB2); FUNCTIONS IN: disulfide oxidoreductase activity, oxidoreductase activity, FAD binding, calcium ion binding; INVOLVED IN: oxidation reduction; LOCATED IN: mitochondrion, extrinsic to mitochondrial inner membrane; EXPRESSED IN: 25 plant structures; EXPRESSED DURING: 15 growth stages; CONTAINS InterPro DOMAIN/s: FAD-dependent pyridine nucleotide-disulphide oxidoreduc…
Solyc07g054810.1	3.49714	24.8746	20.0631	112.649	0.00251767	0.0152702	2.48922	-2.48922	up	down	yes	OK	_	_	_	_	_
Solyc07g054850.2	135.156	83.2721	13.1069	6.55176	6.45e-07	7.59e-06	-1.00037	1.00037	down	up	yes	OK	AT4G28100.1	protein_coding			unknown protein; FUNCTIONS IN: molecular_function unknown; INVOLVED IN: biological_process unknown; LOCATED IN: anchored to plasma membrane, anchored to membrane; EXPRESSED IN: 23 plant structures; EXPRESSED DURING: 14 growth stages; BEST Arabidopsis thaliana protein match is: unknown protein (TAIR:AT3G18050.1); Has 30201 Blast hits to 17322 proteins in 780 species: Archae - 12; Bacteria - 1396; …
Solyc07g055560.2	79.319	239.198	4.01203	11.2249	5.55e-15	1.15e-13	1.4843	-1.4843	up	down	yes	OK	AT4G39510.1	protein_coding	cytochrome P450, family 96, subfamily A, polypeptide 12	member of CYP96A	cytochrome P450, family 96, subfamily A, polypeptide 12 (CYP96A12); FUNCTIONS IN: electron carrier activity, monooxygenase activity, iron ion binding, oxygen binding, heme binding; INVOLVED IN: oxidation reduction; LOCATED IN: endomembrane system; EXPRESSED IN: 22 plant structures; EXPRESSED DURING: 13 growth stages; CONTAINS InterPro DOMAIN/s: Cytochrome P450 (InterPro:IPR001128), Cytochrome P45…
Solyc07g055720.2	41.8059	20.4516	5.89141	2.38297	0.000795578	0.00552707	-1.30585	1.30585	down	up	yes	OK	_	_	_	_	_
Solyc07g055780.2	58.0303	142.755	7.59009	15.4158	5.33e-06	5.59e-05	1.02222	-1.02222	up	down	yes	OK	_	_	_	_	_
Solyc07g056000.2	39.9536	162.205	5.63767	18.7363	1.05e-11	1.86e-10	1.73267	-1.73267	up	down	yes	OK	AT3G23730.1	protein_coding	xyloglucan endotransglucosylase/hydrolase 16		xyloglucan endotransglucosylase/hydrolase 16 (XTH16); FUNCTIONS IN: hydrolase activity, acting on glycosyl bonds, hydrolase activity, hydrolyzing O-glycosyl compounds, xyloglucan:xyloglucosyl transferase activity; INVOLVED IN: carbohydrate metabolic process, cellular glucan metabolic process; LOCATED IN: endomembrane system, cell wall, apoplast; EXPRESSED IN: 22 plant structures; EXPRESSED DURING…
Solyc07g056230.2	4802.11	2740.03	675.516	318.779	0	0	-1.08343	1.08343	down	up	yes	OK	_	_	_	_	_
Solyc07g062230.2	21.8834	3.97721	2.26958	0.318393	0.000314376	0.00242662	-2.83354	2.83354	down	up	yes	OK	_	_	_	_	_
Solyc07g062480.1	20.8614	137.547	3.59053	19.8815	3.24e-13	6.21e-12	2.46916	-2.46916	up	down	yes	OK	_	_	_	_	_
Solyc07g062490.1	253.528	1043.71	42.3253	141.495	0	0	1.74116	-1.74116	up	down	yes	OK	AT1G78830.1	protein_coding	Curculin-like (mannose-binding) lectin family protein		Curculin-like (mannose-binding) lectin family protein; FUNCTIONS IN: sugar binding; LOCATED IN: apoplast, cell wall, plasma membrane, plant-type cell wall; EXPRESSED IN: leaf; CONTAINS InterPro DOMAIN/s: Curculin-like (mannose-binding) lectin (InterPro:IPR001480), PAN-2 domain (InterPro:IPR013227); BEST Arabidopsis thaliana protein match is: D-mannose binding lectin protein with Apple-like carboh…
Solyc07g062560.2	23638.6	12794.2	4872.39	2178.89	0	0	-1.16104	1.16104	down	up	yes	OK	_	_	_	_	_
Solyc07g062700.2	427.982	1751.77	30.1299	103.607	0	0	1.78185	-1.78185	up	down	yes	OK	_	_	_	_	_
Solyc07g063030.1	2347.85	1165.68	1588.12	639.85	0	0	-1.31151	1.31151	down	up	yes	OK	_	_	_	_	_
Solyc07g063080.2	71.1913	24.9288	3.56124	1.03478	1.09e-07	1.4e-06	-1.78306	1.78306	down	up	yes	OK	AT1G53140.1	protein_coding	Dynamin related protein 5A	Encodes DRP5A, a dynamin protein involved in cytokinesis in Arabidopsis.	Dynamin related protein 5A (DRP5A); FUNCTIONS IN: GTP binding, GTPase activity; INVOLVED IN: cytokinesis; EXPRESSED IN: 18 plant structures; EXPRESSED DURING: 6 growth stages; CONTAINS InterPro DOMAIN/s: Dynamin, GTPase domain (InterPro:IPR001401); BEST Arabidopsis thaliana protein match is: P-loop containing nucleoside triphosphate hydrolases superfamily protein (TAIR:AT3G19720.1); Has 2347 Blas…
Solyc07g063400.2	778.451	345.188	52.349	19.1707	0	0	-1.44926	1.44926	down	up	yes	OK	AT3G25620.2	protein_coding	ABC-2 type transporter family protein		ABC-2 type transporter family protein; FUNCTIONS IN: ATPase activity, coupled to transmembrane movement of substances; LOCATED IN: chloroplast, membrane; EXPRESSED IN: 17 plant structures; EXPRESSED DURING: 9 growth stages; CONTAINS InterPro DOMAIN/s: ATPase, AAA+ type, core (InterPro:IPR003593), ABC transporter-like (InterPro:IPR003439), ABC transporter, conserved site (InterPro:IPR017871), ABC-…
Solyc07g063500.2	368.441	221.464	18.9965	9.44237	2.22e-16	4.83e-15	-1.00851	1.00851	down	up	yes	OK	AT3G13682.1	protein_coding	LSD1-like2	Encodes a homolog of human Lysine-Specific Demethylase1. Involved in H3K4 methylation of target genes including the flowering loci FLC and FWA.	LSD1-like2 (LDL2); CONTAINS InterPro DOMAIN/s: Amine oxidase (InterPro:IPR002937), SWIRM (InterPro:IPR007526); BEST Arabidopsis thaliana protein match is: LSD1-like 1 (TAIR:AT1G62830.1); Has 5703 Blast hits to 5142 proteins in 914 species: Archae - 48; Bacteria - 2121; Metazoa - 1514; Fungi - 564; Plants - 617; Viruses - 0; Other Eukaryotes - 839 (source: NCBI BLink).
Solyc07g063520.2	350.432	830.833	37.6805	77.1305	0	0	1.03348	-1.03348	up	down	yes	OK	AT4G21570.1	protein_coding	Protein of unknown function (DUF300)		Protein of unknown function (DUF300); INVOLVED IN: biological_process unknown; LOCATED IN: endomembrane system; CONTAINS InterPro DOMAIN/s: Protein of unknown function DUF300 (InterPro:IPR005178); BEST Arabidopsis thaliana protein match is: Protein of unknown function (DUF300) (TAIR:AT1G11200.1); Has 836 Blast hits to 835 proteins in 194 species: Archae - 0; Bacteria - 0; Metazoa - 284; Fungi - 1…
Solyc07g063600.2	73.3724	172.45	9.16023	18.4525	5.05e-07	6e-06	1.01036	-1.01036	up	down	yes	OK	AT5G54270.1	protein_coding	light-harvesting chlorophyll B-binding protein 3	Lhcb3 protein is a component of the main light harvesting chlorophyll a/b-protein complex of Photosystem II (LHC II).	light-harvesting chlorophyll B-binding protein 3 (LHCB3); FUNCTIONS IN: structural molecule activity; INVOLVED IN: photosynthesis; LOCATED IN: light-harvesting complex, thylakoid, chloroplast thylakoid membrane, chloroplast; EXPRESSED IN: 24 plant structures; EXPRESSED DURING: 14 growth stages; CONTAINS InterPro DOMAIN/s: Chlorophyll A-B binding protein (InterPro:IPR001344); BEST Arabidopsis thal…
Solyc07g063660.1	29.8933	10.4801	70.2449	19.8856	0.000439043	0.00325761	-1.82067	1.82067	down	up	yes	OK	_	_	_	_	_
Solyc07g063850.2	82.1842	248.413	5.30907	13.2659	6.18e-13	1.17e-11	1.32119	-1.32119	up	down	yes	OK	AT5G54510.1	protein_coding	Auxin-responsive GH3 family protein	Encodes an IAA-amido synthase that conjugates Ala, Asp, Phe, and Trp to auxin. Lines overexpressing this gene accumulate IAA-ASP and are hypersensitive to several auxins. Identified as a dominant mutation that displays shorter hypocotyls in light grown plants when compared to wild type siblings. Protein is similar to auxin inducible gene from pea (GH3).	DWARF IN LIGHT 1 (DFL1); FUNCTIONS IN: indole-3-acetic acid amido synthetase activity; INVOLVED IN: auxin homeostasis, response to auxin stimulus, auxin mediated signaling pathway, unidimensional cell growth; LOCATED IN: chloroplast, cytoplasm; EXPRESSED IN: 19 plant structures; EXPRESSED DURING: 12 growth stages; CONTAINS InterPro DOMAIN/s: GH3 auxin-responsive promoter (InterPro:IPR004993); BES…
Solyc07g064010.2	1244.83	641.578	57.1954	24.4443	0	0	-1.2264	1.2264	down	up	yes	OK	AT5G54650.1	protein_coding	formin homology5	Encodes a protein with similarity to formins that is involved in cytokinesis. Loss of function mutations exhibit delayed cellularization during endosperm development. FH5 is expressed in the endosperm and the protein localizes to the cell plate. FH5 was shown to be a maternally expressed imprinted gene.	formin homology5 (Fh5); CONTAINS InterPro DOMAIN/s: Actin-binding FH2/DRF autoregulatory (InterPro:IPR003104), Actin-binding FH2 (InterPro:IPR015425); BEST Arabidopsis thaliana protein match is: Actin-binding FH2 (formin homology 2) family protein (TAIR:AT3G05470.1); Has 73342 Blast hits to 35453 proteins in 1612 species: Archae - 110; Bacteria - 13185; Metazoa - 27017; Fungi - 7334; Plants - 129…
Solyc07g064200.2	11277.1	5285.85	632.834	243.856	0	0	-1.3758	1.3758	down	up	yes	OK	_	_	_	_	_
Solyc07g064340.2	1933.54	983.204	165.232	69.4119	0	0	-1.25124	1.25124	down	up	yes	OK	AT5G13160.1	protein_coding	Protein kinase superfamily protein	Mutant is defective in perception of Pseudomonas syringae avirulence gene avrPphB. Encodes a putative serine-threonine kinase.	avrPphB susceptible 1 (PBS1); FUNCTIONS IN: protein binding, protein serine/threonine kinase activity, kinase activity; INVOLVED IN: defense response to bacterium, incompatible interaction, protein amino acid autophosphorylation, N-terminal protein myristoylation, defense response; LOCATED IN: microsome; EXPRESSED IN: 24 plant structures; EXPRESSED DURING: 13 growth stages; CONTAINS InterPro DOMA…
Solyc07g064600.2	1195.69	5663.7	241.627	933.63	0	0	1.95007	-1.95007	up	down	yes	OK	_	_	_	_	_
Solyc07g064620.1	87.5719	224.594	76.5729	163.828	1.57e-09	2.39e-08	1.09728	-1.09728	up	down	yes	OK	AT5G54940.2	protein_coding	Translation initiation factor SUI1 family protein		Translation initiation factor SUI1 family protein; FUNCTIONS IN: translation initiation factor activity; INVOLVED IN: translational initiation, translation; LOCATED IN: cellular_component unknown; EXPRESSED IN: 24 plant structures; EXPRESSED DURING: 15 growth stages; CONTAINS InterPro DOMAIN/s: Translation initiation factor SUI1 (InterPro:IPR001950), Eukaryotic translation initiation factor SUI1 …
Solyc07g065130.2	1911.88	1010.52	154.933	67.4958	0	0	-1.19877	1.19877	down	up	yes	OK	AT5G47540.1	protein_coding	Mo25 family protein		Mo25 family protein; FUNCTIONS IN: binding; INVOLVED IN: biological_process unknown; EXPRESSED IN: 24 plant structures; EXPRESSED DURING: 15 growth stages; CONTAINS InterPro DOMAIN/s: Mo25-like (InterPro:IPR013878), Armadillo-type fold (InterPro:IPR016024); BEST Arabidopsis thaliana protein match is: Mo25 family protein (TAIR:AT4G17270.1); Has 570 Blast hits to 568 proteins in 189 species: Archae…
Solyc07g065140.2	786.48	453.301	54.0319	25.6992	0	0	-1.07209	1.07209	down	up	yes	OK	AT5G55500.1	protein_coding	beta-1,2-xylosyltransferase	Encodes a beta-1,2-xylosyltransferase that is glycosylated at two positions.	beta-1,2-xylosyltransferase (XYLT); Has 30201 Blast hits to 17322 proteins in 780 species: Archae - 12; Bacteria - 1396; Metazoa - 17338; Fungi - 3422; Plants - 5037; Viruses - 0; Other Eukaryotes - 2996 (source: NCBI BLink).
Solyc07g065160.2	6.9751	62.2806	0.904825	6.7286	5.03e-07	5.99e-06	2.8946	-2.8946	up	down	yes	OK	AT1G50590.1	protein_coding	RmlC-like cupins superfamily protein		RmlC-like cupins superfamily protein; CONTAINS InterPro DOMAIN/s: Pirin, C-terminal (InterPro:IPR008778), Pirin (InterPro:IPR012093), Cupin, RmlC-type (InterPro:IPR011051), Pirin, N-terminal (InterPro:IPR003829); BEST Arabidopsis thaliana protein match is: RmlC-like cupins superfamily protein (TAIR:AT2G43120.1); Has 7420 Blast hits to 7420 proteins in 1472 species: Archae - 66; Bacteria - 4684; M…
Solyc07g065210.2	93.5634	32.4174	3.00577	0.866755	1.05e-09	1.62e-08	-1.79404	1.79404	down	up	yes	OK	AT3G20150.1	protein_coding	Kinesin motor family protein		Kinesin motor family protein; FUNCTIONS IN: microtubule motor activity, ATP binding; INVOLVED IN: microtubule-based movement; LOCATED IN: chloroplast; EXPRESSED IN: 17 plant structures; EXPRESSED DURING: 9 growth stages; CONTAINS InterPro DOMAIN/s: Kinesin-related protein (InterPro:IPR010544), Kinesin, motor domain (InterPro:IPR001752); BEST Arabidopsis thaliana protein match is: phragmoplast-ass…
Solyc07g065410.1	30.4139	132.667	36.7242	127.536	5.92e-10	9.32e-09	1.7961	-1.7961	up	down	yes	OK	_	_	_	_	_
Solyc07g065600.2	82.0691	43.9003	1.76907	0.788513	1.55e-05	0.000151317	-1.16578	1.16578	down	up	yes	OK	_	_	_	_	_
Solyc07g065900.2	73.2993	22.4117	8.04518	2.04708	1.43e-08	1.99e-07	-1.97456	1.97456	down	up	yes	OK	AT4G26530.1	protein_coding	Aldolase superfamily protein		Aldolase superfamily protein; FUNCTIONS IN: fructose-bisphosphate aldolase activity; INVOLVED IN: glycolysis, metabolic process; LOCATED IN: chloroplast; EXPRESSED IN: 18 plant structures; EXPRESSED DURING: 11 growth stages; CONTAINS InterPro DOMAIN/s: Aldolase-type TIM barrel (InterPro:IPR013785), Fructose-bisphosphate aldolase, class-I (InterPro:IPR000741); BEST Arabidopsis thaliana protein mat…
Solyc07g066640.2	4944.63	2567.68	385.001	165.887	0	0	-1.21466	1.21466	down	up	yes	OK	AT1G16290.1	protein_coding			FUNCTIONS IN: molecular_function unknown; INVOLVED IN: biological_process unknown; LOCATED IN: chloroplast, vacuole; EXPRESSED IN: 19 plant structures; EXPRESSED DURING: 11 growth stages; CONTAINS InterPro DOMAIN/s: Lytic transglycosylase-like, catalytic (InterPro:IPR008258); Has 171 Blast hits to 155 proteins in 40 species: Archae - 0; Bacteria - 54; Metazoa - 0; Fungi - 0; Plants - 55; Viruses …
Solyc08g005040.1	1364.18	704.259	1277.86	532.597	0	0	-1.26261	1.26261	down	up	yes	OK	_	_	_	_	_
Solyc08g005100.2	32.7739	83.1011	5.4842	12.0064	0.000145381	0.0012011	1.13045	-1.13045	up	down	yes	OK	AT4G17900.2	protein_coding	PLATZ transcription factor family protein		PLATZ transcription factor family protein; FUNCTIONS IN: binding; INVOLVED IN: biological_process unknown; CONTAINS InterPro DOMAIN/s: Protein of unknown function DUF597 (InterPro:IPR006734); BEST Arabidopsis thaliana protein match is: PLATZ transcription factor family protein (TAIR:AT1G32700.1); Has 399 Blast hits to 399 proteins in 26 species: Archae - 0; Bacteria - 0; Metazoa - 0; Fungi - 0; P…
Solyc08g005380.1	529.334	225.967	270.79	94.6194	0	0	-1.51697	1.51697	down	up	yes	OK	_	_	_	_	_
Solyc08g005610.2	29.4814	179.204	2.52039	12.8	2.22e-16	4.83e-15	2.34442	-2.34442	up	down	yes	OK	AT4G19230.2	protein_coding	cytochrome P450, family 707, subfamily A, polypeptide 1	Encodes a protein with ABA 8'-hydroxylase activity, involved in ABA catabolism. Member of the CYP707A gene family. CYP707A1 appears to play an important role in determining the ABA levels in dry seeds. Gene involved in postgermination growth. Overexpression of CYP707A1 leads to a decrease in ABA levels and a reduction in after-ripening period to break dormancy.	cytochrome P450, family 707, subfamily A, polypeptide 1 (CYP707A1); FUNCTIONS IN: oxygen binding, (+)-abscisic acid 8'-hydroxylase activity; INVOLVED IN: in 7 processes; LOCATED IN: endomembrane system; EXPRESSED IN: 18 plant structures; EXPRESSED DURING: 10 growth stages; CONTAINS InterPro DOMAIN/s: Cytochrome P450 (InterPro:IPR001128), Cytochrome P450, E-class, group I (InterPro:IPR002401), Cyt…
Solyc08g005960.1	163.743	87.7863	103.251	45.5606	6.22e-10	9.78e-09	-1.1803	1.1803	down	up	yes	OK	AT2G45180.1	protein_coding	Bifunctional inhibitor/lipid-transfer protein/seed storage 2S albumin superfamily protein		Bifunctional inhibitor/lipid-transfer protein/seed storage 2S albumin superfamily protein; FUNCTIONS IN: lipid binding; INVOLVED IN: lipid transport; LOCATED IN: chloroplast thylakoid membrane; EXPRESSED IN: 22 plant structures; EXPRESSED DURING: 13 growth stages; CONTAINS InterPro DOMAIN/s: Bifunctional inhibitor/plant lipid transfer protein/seed storage (InterPro:IPR016140), Plant lipid transfe…
Solyc08g006290.1	2738.8	1407.33	2420.19	1003.86	0	0	-1.26956	1.26956	down	up	yes	OK	_	_	_	_	_
Solyc08g006300.2	4269.81	2487.68	540.589	261.586	0	0	-1.04725	1.04725	down	up	yes	OK	_	_	_	_	_
Solyc08g006440.2	3286.72	1609.02	312.039	127.086	0	0	-1.29592	1.29592	down	up	yes	OK	AT5G07820.1	protein_coding	Plant calmodulin-binding protein-related		Plant calmodulin-binding protein-related; CONTAINS InterPro DOMAIN/s: Calmodulin-binding protein, plant (InterPro:IPR012417); BEST Arabidopsis thaliana protein match is: Plant calmodulin-binding protein-related (TAIR:AT5G61260.1); Has 1807 Blast hits to 1807 proteins in 277 species: Archae - 0; Bacteria - 0; Metazoa - 736; Fungi - 347; Plants - 385; Viruses - 0; Other Eukaryotes - 339 (source: NC…
Solyc08g006470.2	14.9978	57.8746	1.80733	5.63823	8.66e-05	0.000748766	1.64138	-1.64138	up	down	yes	OK	AT2G24500.1	protein_coding	Zinc finger protein 622	Encodes a C2H2 zinc finger protein FZF.	FZF; FUNCTIONS IN: sequence-specific DNA binding transcription factor activity; INVOLVED IN: regulation of transcription; LOCATED IN: intracellular; EXPRESSED IN: 23 plant structures; EXPRESSED DURING: 13 growth stages; CONTAINS InterPro DOMAIN/s: Zinc finger, C2H2-like (InterPro:IPR015880), Zinc finger, C2H2-type (InterPro:IPR007087), Zinc finger, double-stranded RNA binding (InterPro:IPR022755)…
Solyc08g006740.2	2.99572	33.4231	0.268771	2.61353	0.00016226	0.00132665	3.28155	-3.28155	up	down	yes	OK	_	_	_	_	_
Solyc08g006750.2	3.50993	16.4886	0.349703	1.70427	0.00705389	0.0371556	2.28495	-2.28495	up	down	yes	OK	_	_	_	_	_
Solyc08g007130.2	83.9469	408.932	5.60413	24.0577	0	0	2.10194	-2.10194	up	down	yes	OK	AT4G17090.1	protein_coding	chloroplast beta-amylase	Encodes a beta-amylase targeted to the chloroplast. Transgenic BMY8 RNAi lines fail to accumulate maltose during cold shock suggesting that maltose accumulation coincides with BMY8 expression. Apart from maltose, the sugar content of the RNAi lines were similar to wildtype (glucose and sucrose unaffected).	chloroplast beta-amylase (CT-BMY); CONTAINS InterPro DOMAIN/s: Glycoside hydrolase, family 14, conserved site (InterPro:IPR018238), Glycoside hydrolase, family 14 (InterPro:IPR001554), Glycoside hydrolase, catalytic core (InterPro:IPR017853), Glycoside hydrolase, family 14B, plant (InterPro:IPR001371), Glycoside hydrolase, subgroup, catalytic core (InterPro:IPR013781); BEST Arabidopsis thaliana p…
Solyc08g007150.1	6249.98	3221.91	965.747	406.356	0	0	-1.2489	1.2489	down	up	yes	OK	_	_	_	_	_
Solyc08g007160.2	473.974	248.43	70.5022	30.2631	0	0	-1.22011	1.22011	down	up	yes	OK	AT4G17615.2	protein_coding	calcineurin B-like protein 1	Member of AtCBL (Calcineurin B-like Calcium Sensor Proteins) family. Protein level is increased upon high salt, mannitol, and cold stresses. CBL1 interacts with CIPK23 and recruits the kinase to the plasma membrane where the substrate(s) of CIPK23 may reside. CBL1 localization is regulated by protein modification including myristolation and acylation.	calcineurin B-like protein 1 (CBL1); FUNCTIONS IN: calcium ion binding; INVOLVED IN: in 8 processes; LOCATED IN: plasma membrane, cytoplasm; EXPRESSED IN: 28 plant structures; EXPRESSED DURING: 14 growth stages; CONTAINS InterPro DOMAIN/s: EF-Hand 1, calcium-binding site (InterPro:IPR018247), Recoverin (InterPro:IPR001125), EF-HAND 2 (InterPro:IPR018249), Calcineurin B protein (InterPro:IPR015757…
Solyc08g007590.2	268.839	840.719	32.5366	87.3235	0	0	1.42431	-1.42431	up	down	yes	OK	AT4G22840.1	protein_coding	Sodium Bile acid symporter family		Sodium Bile acid symporter family; FUNCTIONS IN: transporter activity, bile acid:sodium symporter activity; INVOLVED IN: sodium ion transport; LOCATED IN: membrane; EXPRESSED IN: 23 plant structures; EXPRESSED DURING: 14 growth stages; CONTAINS InterPro DOMAIN/s: Bile acid:sodium symporter (InterPro:IPR002657); BEST Arabidopsis thaliana protein match is: bile acid transporter 5 (TAIR:AT4G12030.2)…
Solyc08g007820.1	4.98222	40.2892	1.09264	7.73736	3.76e-05	0.000345179	2.82402	-2.82402	up	down	yes	OK	AT5G51990.1	protein_coding	C-repeat-binding factor 4	encodes a member of the DREB subfamily A-1 of ERF/AP2 transcription factor family (CBF4). The protein contains one AP2 domain. There are six members in this subfamily, including CBF1, CBF2, and CBF3. This gene is involved in response to drought stress and abscisic acid treatment, but not to low temperature.	C-repeat-binding factor 4 (CBF4); FUNCTIONS IN: DNA binding, transcription activator activity, sequence-specific DNA binding transcription factor activity; INVOLVED IN: response to water deprivation, regulation of transcription, DNA-dependent, response to abscisic acid stimulus; LOCATED IN: nucleus, chloroplast; EXPRESSED IN: stem, root, pedicel, carpel; EXPRESSED DURING: 4 anthesis, petal differ…
Solyc08g007830.1	0	17.9345	0	3.78514	1.14e-05	0.000113687	1.92035	-1.92035	up	down	yes	OK	AT2G44940.1	protein_coding	Integrase-type DNA-binding superfamily protein	encodes a member of the DREB subfamily A-4 of ERF/AP2 transcription factor family. The protein contains one AP2 domain. There are 17 members in this subfamily including TINY.	Integrase-type DNA-binding superfamily protein; FUNCTIONS IN: DNA binding, sequence-specific DNA binding transcription factor activity; INVOLVED IN: regulation of transcription, DNA-dependent; LOCATED IN: nucleus, chloroplast; EXPRESSED IN: 22 plant structures; EXPRESSED DURING: 13 growth stages; CONTAINS InterPro DOMAIN/s: DNA-binding, integrase-type (InterPro:IPR016177), Pathogenesis-related tr…
Solyc08g007940.2	6343.56	3778.51	1085.47	531.962	0	0	-1.02892	1.02892	down	up	yes	OK	_	_	_	_	_
Solyc08g008240.2	5328.34	2565.33	190.689	76.5695	0	0	-1.31638	1.31638	down	up	yes	OK	AT5G41730.1	protein_coding	Protein kinase family protein		Protein kinase family protein; FUNCTIONS IN: protein serine/threonine/tyrosine kinase activity, kinase activity; INVOLVED IN: protein amino acid phosphorylation; LOCATED IN: endomembrane system; EXPRESSED IN: flower; EXPRESSED DURING: 4 anthesis; CONTAINS InterPro DOMAIN/s: Protein kinase, catalytic domain (InterPro:IPR000719), Protein of unknown function DUF1221 (InterPro:IPR010632), Serine-thre…
Solyc08g008280.2	21.4779	91.5726	1.96094	6.9767	1.2e-07	1.53e-06	1.831	-1.831	up	down	yes	OK	AT5G24110.1	protein_coding	WRKY DNA-binding protein 30	member of WRKY Transcription Factor; Group III	WRKY DNA-binding protein 30 (WRKY30); FUNCTIONS IN: sequence-specific DNA binding transcription factor activity; INVOLVED IN: regulation of transcription, DNA-dependent, regulation of transcription; EXPRESSED IN: stem, stamen; EXPRESSED DURING: 4 anthesis; CONTAINS InterPro DOMAIN/s: DNA-binding WRKY (InterPro:IPR003657); BEST Arabidopsis thaliana protein match is: WRKY family transcription facto…
Solyc08g008370.2	193.064	556.976	17.5954	41.6617	0	0	1.24352	-1.24352	up	down	yes	OK	AT3G27090.1	protein_coding	DCD (Development and Cell Death) domain protein		DCD (Development and Cell Death) domain protein; CONTAINS InterPro DOMAIN/s: Development/cell death domain (InterPro:IPR013989), Kelch related (InterPro:IPR013089); BEST Arabidopsis thaliana protein match is: DCD (Development and Cell Death) domain protein (TAIR:AT5G42050.1); Has 746 Blast hits to 671 proteins in 44 species: Archae - 0; Bacteria - 2; Metazoa - 6; Fungi - 0; Plants - 297; Viruses …
Solyc08g008640.2	123.342	71.8205	38.7975	18.4725	6.02e-07	7.11e-06	-1.07058	1.07058	down	up	yes	OK	_	_	_	_	_
Solyc08g008650.1	302.65	145.167	114.835	45.4947	0	0	-1.33579	1.33579	down	up	yes	OK	_	_	_	_	_
Solyc08g013670.2	97.3829	258.966	26.0214	56.4884	7e-11	1.18e-09	1.11826	-1.11826	up	down	yes	OK	AT5G64040.1	protein_coding	photosystem I reaction center subunit PSI-N, chloroplast, putative / PSI-N, putative (PSAN)	Encodes the only subunit of photosystem I located entirely in the thylakoid lumen. May be involved in the interaction between plastocyanin and the photosystem I complex.	PSAN; FUNCTIONS IN: calmodulin binding; INVOLVED IN: photosynthetic electron transport in photosystem I; LOCATED IN: in 6 components; EXPRESSED IN: 23 plant structures; EXPRESSED DURING: 13 growth stages; CONTAINS InterPro DOMAIN/s: Photosystem I reaction centre subunit N (InterPro:IPR008796); Has 1807 Blast hits to 1807 proteins in 277 species: Archae - 0; Bacteria - 0; Metazoa - 736; Fungi - 34…
Solyc08g013910.2	1268.67	597.161	236.715	91.7569	0	0	-1.36726	1.36726	down	up	yes	OK	_	_	_	_	_
Solyc08g013920.2	534.534	265.887	97.761	40.0536	0	0	-1.28733	1.28733	down	up	yes	OK	_	_	_	_	_
Solyc08g014000.2	74.3022	237.35	3.45578	9.1684	2.14e-13	4.14e-12	1.40766	-1.40766	up	down	yes	OK	AT3G22400.1	protein_coding	PLAT/LH2 domain-containing lipoxygenase family protein		LOX5; FUNCTIONS IN: oxidoreductase activity, acting on single donors with incorporation of molecular oxygen, incorporation of two atoms of oxygen, lipoxygenase activity, iron ion binding, metal ion binding; INVOLVED IN: root development; LOCATED IN: chloroplast; EXPRESSED IN: 22 plant structures; EXPRESSED DURING: 13 growth stages; CONTAINS InterPro DOMAIN/s: Lipoxygenase, LH2 (InterPro:IPR001024…
Solyc08g014440.2	22.9182	63.7977	2.39159	5.47966	0.00066304	0.00470505	1.19612	-1.19612	up	down	yes	OK	_	_	_	_	_
Solyc08g014570.2	16.9459	51.8205	1.2183	3.06353	0.000983627	0.00667329	1.33033	-1.33033	up	down	yes	OK	AT1G05640.1	protein_coding	Ankyrin repeat family protein		Ankyrin repeat family protein; CONTAINS InterPro DOMAIN/s: Ankyrin repeat-containing domain (InterPro:IPR020683), Ankyrin repeat (InterPro:IPR002110); BEST Arabidopsis thaliana protein match is: Ankyrin repeat family protein (TAIR:AT2G31820.1); Has 67578 Blast hits to 27690 proteins in 1106 species: Archae - 88; Bacteria - 6425; Metazoa - 32117; Fungi - 6903; Plants - 5434; Viruses - 485; Other E…
Solyc08g016160.2	8935.04	4299.13	376.539	150.704	0	0	-1.32108	1.32108	down	up	yes	OK	_	_	_	_	_
Solyc08g016210.2	20.4111	51.3348	0.764973	1.56121	0.00706758	0.0372043	1.02918	-1.02918	up	down	yes	OK	_	_	_	_	_
Solyc08g016440.2	10.4659	33.8974	2.46364	6.53901	0.00577299	0.0313173	1.40828	-1.40828	up	down	yes	OK	_	_	_	_	_
Solyc08g021820.2	7.97794	42.4687	1.78074	8.31956	6.47e-05	0.000571989	2.22403	-2.22403	up	down	yes	OK	_	_	_	_	_
Solyc08g023270.2	2530.01	1284.5	282.401	118.002	0	0	-1.25893	1.25893	down	up	yes	OK	_	_	_	_	_
Solyc08g023630.2	818.99	436.983	116.252	51.039	0	0	-1.18758	1.18758	down	up	yes	OK	_	_	_	_	_
Solyc08g028990.1	5072.78	2780.49	1100.85	496.033	0	0	-1.15011	1.15011	down	up	yes	OK	_	_	_	_	_
Solyc08g036660.2	3.00212	20.4145	0.942294	5.22534	0.00558505	0.0304079	2.47128	-2.47128	up	down	yes	OK	_	_	_	_	_
Solyc08g044540.1	139.451	80.292	420.968	191.336	1.82e-08	2.52e-07	-1.1376	1.1376	down	up	yes	OK	_	_	_	_	_
Solyc08g062200.1	249.768	50.8547	13.9913	2.38639	0	0	-2.55163	2.55163	down	up	yes	OK	_	_	_	_	_
Solyc08g062840.1	392.806	162.638	96.3224	32.8945	0	0	-1.55002	1.55002	down	up	yes	OK	_	_	_	_	_
Solyc08g062860.2	2880.64	1507.12	232.439	100.521	0	0	-1.20936	1.20936	down	up	yes	OK	AT1G14560.1	protein_coding	Mitochondrial substrate carrier family protein		Mitochondrial substrate carrier family protein; FUNCTIONS IN: binding, transporter activity; INVOLVED IN: transport, mitochondrial transport, transmembrane transport; LOCATED IN: endomembrane system, mitochondrial inner membrane, membrane; EXPRESSED IN: 24 plant structures; EXPRESSED DURING: 14 growth stages; CONTAINS InterPro DOMAIN/s: Mitochondrial carrier protein (InterPro:IPR002067), Mitochon…
Solyc08g065780.1	15.4289	5.46866	1.83125	0.486775	0.00776035	0.0402713	-1.9115	1.9115	down	up	yes	OK	AT3G20210.1	protein_coding	delta vacuolar processing enzyme	Encodes a vacuolar processing enzyme with caspase-1-like activity that is specifically expressed in inner integument of developing seeds. Mutants display abnormal seed coat development. It is speculated to be involved in cell death of limited cell layers, the purpose of which is to form a seed coat.	delta vacuolar processing enzyme (DELTA-VPE); CONTAINS InterPro DOMAIN/s: Peptidase C13, legumain (InterPro:IPR001096); BEST Arabidopsis thaliana protein match is: gamma vacuolar processing enzyme (TAIR:AT4G32940.1); Has 783 Blast hits to 781 proteins in 238 species: Archae - 4; Bacteria - 12; Metazoa - 279; Fungi - 115; Plants - 249; Viruses - 0; Other Eukaryotes - 124 (source: NCBI BLink).
Solyc08g066050.2	384.738	179.084	46.9877	17.9525	0	0	-1.3881	1.3881	down	up	yes	OK	AT4G32830.1	protein_coding	ataurora1	Encodes a member of a family of Ser/Thr kinases whose activities peak during cell division. Transcripts are abundant in tissues rich in dividing cells like roots and flowers but are low or absent in fully expanded leaves and stems. In interphase cells, the protein is predominantly nuclear. During mitosis, the protein associates with plant-specific cytoskeletal structures (preprophase band, phragm…	ataurora1 (AUR1); CONTAINS InterPro DOMAIN/s: Spindle assembly checkpoint kinase (InterPro:IPR020663), Protein kinase, ATP binding site (InterPro:IPR017441), Protein kinase, catalytic domain (InterPro:IPR000719), Serine/threonine-protein kinase domain (InterPro:IPR002290), Calcium/calmodulin-dependent protein kinase-like (InterPro:IPR020636), Serine/threonine-protein kinase-like domain (InterPro:…
Solyc08g066100.2	2.00567	25.8632	0.151676	1.606	0.00128447	0.00844183	3.40441	-3.40441	up	down	yes	OK	AT4G32840.1	protein_coding	phosphofructokinase 6		phosphofructokinase 6 (PFK6); CONTAINS InterPro DOMAIN/s: Pyrophosphate-dependent phosphofructokinase TP0108 (InterPro:IPR012004), Phosphofructokinase (InterPro:IPR000023); BEST Arabidopsis thaliana protein match is: phosphofructokinase 1 (TAIR:AT4G29220.1); Has 8046 Blast hits to 7506 proteins in 2189 species: Archae - 28; Bacteria - 5254; Metazoa - 679; Fungi - 399; Plants - 394; Viruses - 4; O…
Solyc08g066260.2	101.046	33.9231	11.2562	3.10028	8.13e-11	1.36e-09	-1.86025	1.86025	down	up	yes	OK	AT1G43710.1	protein_coding	Pyridoxal phosphate (PLP)-dependent transferases superfamily protein		embryo defective 1075 (emb1075); FUNCTIONS IN: pyridoxal phosphate binding, carboxy-lyase activity, catalytic activity; INVOLVED IN: cellular amino acid metabolic process, embryo development ending in seed dormancy; LOCATED IN: cellular_component unknown; EXPRESSED IN: 25 plant structures; EXPRESSED DURING: 15 growth stages; CONTAINS InterPro DOMAIN/s: Pyridoxal phosphate-dependent transferase, m…
Solyc08g066360.2	86.2787	261.443	5.56536	14.0318	9.46e-14	1.86e-12	1.33415	-1.33415	up	down	yes	OK	AT5G11670.1	protein_coding	NADP-malic enzyme 2	The malic enzyme (EC 1.1.1.40) encoded by AtNADP-ME2 is presumably a cytosolic enzyme involved in malate metabolism and possibly assisting the oxidative pentose phosphate pathway. AtNADP-ME2 counts for the major part of NADP-ME activity in mature tissues of Arabidopsis.	NADP-malic enzyme 2 (NADP-ME2); FUNCTIONS IN: malate dehydrogenase (oxaloacetate-decarboxylating) (NADP+) activity, oxidoreductase activity, acting on NADH or NADPH, NAD or NADP as acceptor, malic enzyme activity; INVOLVED IN: response to cadmium ion, malate metabolic process, pentose-phosphate shunt, oxidative branch, protein homooligomerization; LOCATED IN: in 6 components; EXPRESSED IN: 26 pla…
Solyc08g066530.2	353.919	202.519	42.1744	19.9738	0	0	-1.07826	1.07826	down	up	yes	OK	_	_	_	_	_
Solyc08g066960.2	13363.6	6992.34	675.634	292.611	0	0	-1.20726	1.20726	down	up	yes	OK	AT5G65535.1	pre_trna	pre-tRNA		tRNA-Arg (anticodon: CCT)
Solyc08g066990.2	343.903	180.575	16.3772	7.11981	0	0	-1.20178	1.20178	down	up	yes	OK	AT4G32500.1	protein_coding	K+ transporter 5	Encodes AKT5, a member of the Shaker family potassium ion (K+) channel. This family includes five groups based on phylogenetic analysis (FEBS Letters (2007) 581: 2357): I (inward rectifying channel): AKT1 (AT2G26650), AKT5 (AT4G32500) and SPIK (also known as AKT6, AT2G25600); II (inward rectifying channel): KAT1 (AT5G46240) and KAT2 (AT4G18290); III (weakly inward rectifying channel): AKT2 (AT4G2…	K+ transporter 5 (KT5); FUNCTIONS IN: inward rectifier potassium channel activity, cyclic nucleotide binding; INVOLVED IN: potassium ion transport, N-terminal protein myristoylation, ion transport, transmembrane transport; LOCATED IN: membrane; EXPRESSED IN: 9 plant structures; EXPRESSED DURING: L mature pollen stage, M germinated pollen stage, 4 anthesis, petal differentiation and expansion stag…
Solyc08g067760.2	3980.36	2095.32	285.499	124.677	0	0	-1.19529	1.19529	down	up	yes	OK	AT2G33670.1	protein_coding	Seven transmembrane MLO family protein	A member of a large family of seven-transmembrane domain proteins specific to plants, homologs of the barley mildew resistance locus o (MLO) protein. The Arabidopsis genome contains 15 genes encoding MLO proteins, with localization in plasma membrane. Phylogenetic analysis revealed four clades of closely-related AtMLO genes. ATMLO5 belongs to the clade III, with AtMLO7, AtMLO8, AtMLO9, and AtMLO1…	MILDEW RESISTANCE LOCUS O 5 (MLO5); FUNCTIONS IN: calmodulin binding; INVOLVED IN: cell death, defense response; LOCATED IN: integral to membrane, plasma membrane; EXPRESSED IN: 11 plant structures; EXPRESSED DURING: L mature pollen stage, M germinated pollen stage, 4 anthesis, petal differentiation and expansion stage; CONTAINS InterPro DOMAIN/s: Mlo-related protein (InterPro:IPR004326); BEST Ar…
Solyc08g067930.2	3447.11	1921.69	216.042	99.1319	0	0	-1.12389	1.12389	down	up	yes	OK	_	_	_	_	_
Solyc08g068230.2	50.3428	27.4231	2.8717	1.29162	0.000761235	0.00531189	-1.15272	1.15272	down	up	yes	OK	_	_	_	_	_
Solyc08g068780.1	22.3784	78.2436	4.9175	14.6735	5.1e-06	5.36e-05	1.57722	-1.57722	up	down	yes	OK	_	_	_	_	_
Solyc08g068960.2	23.426	65.8462	0.941574	2.17949	0.000485275	0.00356375	1.21084	-1.21084	up	down	yes	OK	AT5G10720.1	protein_coding	histidine kinase 5	member of Histidine Kinase	histidine kinase 5 (HK5); FUNCTIONS IN: protein histidine kinase activity; INVOLVED IN: cytokinin mediated signaling pathway; LOCATED IN: vacuole; EXPRESSED IN: male gametophyte, root; CONTAINS InterPro DOMAIN/s: Signal transduction histidine kinase, homodimeric (InterPro:IPR009082), CheY-like (InterPro:IPR011006), Signal transduction histidine kinase, core (InterPro:IPR005467), Signal transducti…
Solyc08g074480.1	344.357	971.641	227.542	527.105	0	0	1.21196	-1.21196	up	down	yes	OK	_	_	_	_	_
Solyc08g074630.1	1121.45	3761.05	92.7024	255.976	0	0	1.46533	-1.46533	up	down	yes	OK	_	_	_	_	_
Solyc08g074680.2	129.068	389.789	2.87977	7.19257	0	0	1.32055	-1.32055	up	down	yes	OK	_	_	_	_	_
Solyc08g075030.2	6106.2	2488.39	537.359	181.008	0	0	-1.56983	1.56983	down	up	yes	OK	_	_	_	_	_
Solyc08g075210.1	28.2995	96.0499	2.98848	8.9842	2.66e-07	3.28e-06	1.58798	-1.58798	up	down	yes	OK	_	_	_	_	_
Solyc08g075480.2	376.108	173.551	27.8913	11.1343	0	0	-1.3248	1.3248	down	up	yes	OK	_	_	_	_	_
Solyc08g075540.2	4147.9	1897.56	410.577	154.662	0	0	-1.40853	1.40853	down	up	yes	OK	AT3G22370.1	protein_coding	alternative oxidase 1A	Encodes AOX1a, an isoform of alternative oxidase that is expressed in rosettes, flowers, and root. The alternative oxidase of plant mitochondria transfers electrons from the ubiquinone pool to oxygen without energy conservations. It is regulated through transcriptional control and by pyruvate. Plays a role in shoot acclimation to low temperature. Also is capable of ameliorating reactive oxygen sp…	alternative oxidase 1A (AOX1A); FUNCTIONS IN: alternative oxidase activity; INVOLVED IN: oxidation reduction, cellular respiration, response to cold, response to stress, mitochondria-nucleus signaling pathway; LOCATED IN: mitochondrion; EXPRESSED IN: 26 plant structures; EXPRESSED DURING: 14 growth stages; CONTAINS InterPro DOMAIN/s: Alternative oxidase (InterPro:IPR002680); BEST Arabidopsis thal…
Solyc08g076670.2	2435.84	1387.48	297.248	139.981	0	0	-1.08644	1.08644	down	up	yes	OK	AT4G17790.1	protein_coding	SNARE associated Golgi protein family		SNARE associated Golgi protein family; CONTAINS InterPro DOMAIN/s: SNARE associated Golgi protein (InterPro:IPR015414); BEST Arabidopsis thaliana protein match is: SNARE associated Golgi protein family (TAIR:AT1G71940.1); Has 30201 Blast hits to 17322 proteins in 780 species: Archae - 12; Bacteria - 1396; Metazoa - 17338; Fungi - 3422; Plants - 5037; Viruses - 0; Other Eukaryotes - 2996 (source: …
Solyc08g076800.2	6.49926	37.3575	1.1253	5.31821	0.000257936	0.00202515	2.24063	-2.24063	up	down	yes	OK	_	_	_	_	_
Solyc08g076890.2	34.3677	87.2863	13.9462	28.9193	0.000292862	0.00227522	1.05216	-1.05216	up	down	yes	OK	_	_	_	_	_
Solyc08g076940.1	73.6665	10.4772	81.6799	9.38286	5.61e-11	9.5e-10	-3.12188	3.12188	down	up	yes	OK	_	_	_	_	_
Solyc08g076970.2	552.64	1798.01	67.2643	179.76	0	0	1.41816	-1.41816	up	down	yes	OK	_	_	_	_	_
Solyc08g077170.2	42.352	110.167	3.20502	6.88256	2.37e-05	0.000224758	1.10261	-1.10261	up	down	yes	OK	AT4G21680.1	protein_coding	NITRATE TRANSPORTER 1.8	Encodes a nitrate transporter (NRT1.8). Functions in nitrate removal from the xylem sap. Mediates cadmium tolerance.	NITRATE TRANSPORTER 1.8 (NRT1.8); FUNCTIONS IN: transporter activity, nitrate transmembrane transporter activity; INVOLVED IN: response to cadmium ion, oligopeptide transport, response to nitrate; LOCATED IN: plasma membrane, membrane; EXPRESSED IN: 9 plant structures; EXPRESSED DURING: LP.04 four leaves visible, 4 anthesis, petal differentiation and expansion stage; CONTAINS InterPro DOMAIN/s: O…
Solyc08g077230.2	680.262	368.494	41.4319	18.4768	0	0	-1.16503	1.16503	down	up	yes	OK	AT4G18020.4	protein_coding	CheY-like two-component responsive regulator family protein	Encodes pseudo-response regulator 2 (APRR2) that interacts with a calcium sensor (CML9).	APRR2; CONTAINS InterPro DOMAIN/s: Myb-like DNA-binding domain, SHAQKYF class (InterPro:IPR006447), CheY-like (InterPro:IPR011006), Myb, DNA-binding (InterPro:IPR014778), Homeodomain-like (InterPro:IPR009057), Signal transduction response regulator, receiver domain (InterPro:IPR001789), Homeodomain-related (InterPro:IPR012287), HTH transcriptional regulator, Myb-type, DNA-binding (InterPro:IPR017…
Solyc08g077700.2	237.945	112.627	5.69036	2.25895	6.66e-16	1.43e-14	-1.33287	1.33287	down	up	yes	OK	AT3G60240.3	protein_coding	eukaryotic translation initiation factor 4G	protein synthesis initiation factor 4G (EIF4G). A mutation in this gene (cum2-1) results in decreased accumulation of CMV coat protein in upper, uninoculated leaves. Likely affects cell-to-cell movement of the virus, also affects TCV multiplication.	eukaryotic translation initiation factor 4G (EIF4G); FUNCTIONS IN: translation initiation factor activity; INVOLVED IN: response to virus; EXPRESSED IN: 25 plant structures; EXPRESSED DURING: 13 growth stages; CONTAINS InterPro DOMAIN/s: Initiation factor eIF-4 gamma, MA3 (InterPro:IPR003891), Armadillo-type fold (InterPro:IPR016024), MIF4G-like, type 3 (InterPro:IPR003890), MIF4-like, type 1/2/3…
Solyc08g077880.2	255.16	698.885	30.4254	68.2809	0	0	1.16621	-1.16621	up	down	yes	OK	AT5G47110.1	protein_coding	Chlorophyll A-B binding family protein		Chlorophyll A-B binding family protein; FUNCTIONS IN: molecular_function unknown; INVOLVED IN: photosynthesis, light harvesting; LOCATED IN: chloroplast thylakoid membrane, chloroplast; EXPRESSED IN: 22 plant structures; EXPRESSED DURING: 13 growth stages; BEST Arabidopsis thaliana protein match is: Chlorophyll A-B binding family protein (TAIR:AT4G17600.1); Has 86 Blast hits to 86 proteins in 29 …
Solyc08g077900.2	19.4402	4.48006	2.98706	0.540127	0.00110095	0.00737654	-2.46736	2.46736	down	up	yes	OK	AT4G17030.1	protein_coding	expansin-like B1	Encodes EXLB1 (expansin-like B1), a member of the expansin family.	expansin-like B1 (EXLB1); INVOLVED IN: sexual reproduction, unidimensional cell growth, plant-type cell wall loosening; LOCATED IN: endomembrane system, extracellular region; EXPRESSED IN: 19 plant structures; EXPRESSED DURING: 9 growth stages; CONTAINS InterPro DOMAIN/s: Pollen allergen, N-terminal (InterPro:IPR014734), Rare lipoprotein A (InterPro:IPR005132), Pollen allergen/expansin, C-termina…
Solyc08g078060.2	60.7958	147.536	12.089	24.2187	5.14e-06	5.39e-05	1.00243	-1.00243	up	down	yes	OK	_	_	_	_	_
Solyc08g078490.2	406.944	194.959	44.1942	17.6282	0	0	-1.32597	1.32597	down	up	yes	OK	AT5G47435.2	protein_coding	formyltetrahydrofolate deformylase, putative	encodes one of the two putative formyltetrahydrofolate deformylase. Located in the mitochondrion. Involved in photorespiratory tetrahydrofolate cycle.	formyltetrahydrofolate deformylase, putative; FUNCTIONS IN: hydroxymethyl-, formyl- and related transferase activity, formyltetrahydrofolate deformylase activity; INVOLVED IN: tetrahydrofolate metabolic process, purine ribonucleotide biosynthetic process, biosynthetic process, photorespiration; LOCATED IN: mitochondrion; EXPRESSED IN: 24 plant structures; EXPRESSED DURING: 15 growth stages; CONTA…
Solyc08g078760.1	20.8486	7.47721	1.2867	0.383633	0.00452646	0.0253873	-1.74588	1.74588	down	up	yes	OK	_	_	_	_	_
Solyc08g078840.2	34.2974	18.9259	3.24648	1.38482	0.00292577	0.0174206	-1.22918	1.22918	down	up	yes	OK	_	_	_	_	_
Solyc08g078880.2	15.4353	66.7094	0.90887	3.07068	1.63e-05	0.000158558	1.75641	-1.75641	up	down	yes	OK	AT2G13620.1	protein_coding	cation/hydrogen exchanger 15	member of Putative Na+/H+ antiporter family	cation/hydrogen exchanger 15 (CHX15); FUNCTIONS IN: monovalent cation:hydrogen antiporter activity, sodium:hydrogen antiporter activity; INVOLVED IN: cation transport; LOCATED IN: integral to membrane; EXPRESSED IN: male gametophyte, flower, pollen tube; EXPRESSED DURING: L mature pollen stage, M germinated pollen stage, 4 anthesis; CONTAINS InterPro DOMAIN/s: Cation/H+ exchanger (InterPro:IPR006…
Solyc08g079670.2	616.393	362.969	57.2969	27.8838	0	0	-1.03903	1.03903	down	up	yes	OK	_	_	_	_	_
Solyc08g079680.2	64.7816	28.9516	13.3132	4.96375	1.02e-05	0.000102146	-1.42336	1.42336	down	up	yes	OK	AT4G22830.1	protein_coding			unknown protein; FUNCTIONS IN: molecular_function unknown; INVOLVED IN: biological_process unknown; LOCATED IN: chloroplast; EXPRESSED IN: 20 plant structures; EXPRESSED DURING: 13 growth stages; CONTAINS InterPro DOMAIN/s: Protein of unknown function DUF2499 (InterPro:IPR019634); Has 319 Blast hits to 317 proteins in 103 species: Archae - 0; Bacteria - 147; Metazoa - 0; Fungi - 0; Plants - 64; V…
Solyc08g079900.1	9.94525	43.3519	0.597386	2.15542	0.000262631	0.00205904	1.85123	-1.85123	up	down	yes	OK	_	_	_	_	_
Solyc08g080040.2	209.49	91.1325	20.1005	7.28851	8.88e-16	1.89e-14	-1.46354	1.46354	down	up	yes	OK	AT4G22880.2	protein_coding	leucoanthocyanidin dioxygenase	encodes leucoanthocyanidin dioxygenase, which is involved in proanthocyanin biosynthesis. Mutant analysis suggests that this gene is also involved in vacuole formation.	leucoanthocyanidin dioxygenase (LDOX); CONTAINS InterPro DOMAIN/s: Oxoglutarate/iron-dependent oxygenase (InterPro:IPR005123); BEST Arabidopsis thaliana protein match is: flavonol synthase 1 (TAIR:AT5G08640.2); Has 35333 Blast hits to 34131 proteins in 2444 species: Archae - 798; Bacteria - 22429; Metazoa - 974; Fungi - 991; Plants - 531; Viruses - 0; Other Eukaryotes - 9610 (source: NCBI BLink).
Solyc08g080290.2	202.227	111.652	28.5567	13.0559	3.18e-11	5.45e-10	-1.12913	1.12913	down	up	yes	OK	AT5G52020.1	protein_coding	Integrase-type DNA-binding superfamily protein	encodes a member of the DREB subfamily A-4 of ERF/AP2 transcription factor family. The protein contains one AP2 domain. There are 17 members in this subfamily including TINY.	Integrase-type DNA-binding superfamily protein; FUNCTIONS IN: DNA binding, transcription activator activity, sequence-specific DNA binding transcription factor activity; INVOLVED IN: defense response to fungus; LOCATED IN: chloroplast; EXPRESSED IN: root, flower; EXPRESSED DURING: petal differentiation and expansion stage; CONTAINS InterPro DOMAIN/s: DNA-binding, integrase-type (InterPro:IPR01617…
Solyc08g080320.2	332.917	184.956	55.431	24.99	0	0	-1.14934	1.14934	down	up	yes	OK	_	_	_	_	_
Solyc08g080360.2	222.414	638.493	25.6716	60.0485	0	0	1.22595	-1.22595	up	down	yes	OK	AT1G12710.1	protein_coding	phloem protein 2-A12	This gene is predicted to encode a protein with a PP2 domain. This domain in present in lectins found in squash and cucumber, suggesting that this protein could potentially have carbohydrate binding capabilities.	phloem protein 2-A12 (PP2-A12); CONTAINS InterPro DOMAIN/s: F-box domain, cyclin-like (InterPro:IPR001810); BEST Arabidopsis thaliana protein match is: phloem protein 2-A11 (TAIR:AT1G63090.1); Has 458 Blast hits to 452 proteins in 24 species: Archae - 0; Bacteria - 0; Metazoa - 0; Fungi - 2; Plants - 456; Viruses - 0; Other Eukaryotes - 0 (source: NCBI BLink).
Solyc08g080490.2	7.99712	35.9658	1.88897	5.97996	0.00320285	0.0188144	1.66254	-1.66254	up	down	yes	OK	_	_	_	_	_
Solyc08g080520.2	2706.3	1612.95	96.5494	47.5705	0	0	-1.0212	1.0212	down	up	yes	OK	_	_	_	_	_
Solyc08g080530.1	40.3528	14.4658	15.245	4.41694	5.29e-05	0.00047516	-1.78722	1.78722	down	up	yes	OK	_	_	_	_	_
Solyc08g080620.1	0	6.9886	0	1.35227	0.00410152	0.0233083	0.435383	-0.435383	up	down	yes	OK	_	_	_	_	_
Solyc08g080650.1	369.489	1087.85	80.3748	195.039	0	0	1.27895	-1.27895	up	down	yes	OK	_	_	_	_	_
Solyc08g080740.2	753.738	368.194	136.715	55.6542	0	0	-1.29661	1.29661	down	up	yes	OK	_	_	_	_	_
Solyc08g081360.2	1134.45	602.581	175.949	76.9909	0	0	-1.1924	1.1924	down	up	yes	OK	AT1G63830.2	protein_coding	PLAC8 family protein		PLAC8 family protein; LOCATED IN: plasma membrane, membrane; EXPRESSED IN: 24 plant structures; EXPRESSED DURING: 15 growth stages; CONTAINS InterPro DOMAIN/s: Protein of unknown function Cys-rich (InterPro:IPR006461); BEST Arabidopsis thaliana protein match is: PLAC8 family protein (TAIR:AT5G41390.1); Has 35333 Blast hits to 34131 proteins in 2444 species: Archae - 798; Bacteria - 22429; Metazoa…
Solyc08g081540.2	4.49998	21.406	0.360395	1.41377	0.00839837	0.0430231	1.9719	-1.9719	up	down	yes	OK	AT4G37770.1	protein_coding	1-amino-cyclopropane-1-carboxylate synthase 8	Encodes an auxin inducible ACC synthase.	1-amino-cyclopropane-1-carboxylate synthase 8 (ACS8); CONTAINS InterPro DOMAIN/s: 1-aminocyclopropane-1-carboxylate synthase (InterPro:IPR001176), Pyridoxal phosphate-dependent transferase, major domain (InterPro:IPR015424), Aminotransferase, class I/classII (InterPro:IPR004839), Aminotransferases, class-I, pyridoxal-phosphate-binding site (InterPro:IPR004838), Pyridoxal phosphate-dependent trans…
Solyc08g081550.2	48.8833	223.142	3.71231	13.8945	0	0	1.90412	-1.90412	up	down	yes	OK	AT4G11280.1	protein_coding	1-aminocyclopropane-1-carboxylic acid (acc) synthase 6	encodes a a member of the 1-aminocyclopropane-1-carboxylate (ACC) synthase (S-adenosyl-L-methionine methylthioadenosine-lyase, EC 4.4.1.14) gene family	1-aminocyclopropane-1-carboxylic acid (acc) synthase 6 (ACS6); CONTAINS InterPro DOMAIN/s: 1-aminocyclopropane-1-carboxylate synthase (InterPro:IPR001176), Aminotransferase, class I/classII (InterPro:IPR004839), Pyridoxal phosphate-dependent transferase, major domain (InterPro:IPR015424), Aminotransferases, class-I, pyridoxal-phosphate-binding site (InterPro:IPR004838), Pyridoxal phosphate-depend…
Solyc08g081610.2	3.00212	16.9687	0.463572	2.36023	0.00933838	0.0470857	2.34806	-2.34806	up	down	yes	OK	AT5G52830.1	protein_coding	WRKY DNA-binding protein 27	Encodes a WRKY transcription factor WRKY27. Mutation in Arabidopsis WRKY27 results in delayed symptom development in response to the bacterial wilt pathogen Ralstonia solanacearum.	WRKY DNA-binding protein 27 (WRKY27); CONTAINS InterPro DOMAIN/s: DNA-binding WRKY (InterPro:IPR003657); BEST Arabidopsis thaliana protein match is: WRKY family transcription factor (TAIR:AT4G01250.1); Has 30201 Blast hits to 17322 proteins in 780 species: Archae - 12; Bacteria - 1396; Metazoa - 17338; Fungi - 3422; Plants - 5037; Viruses - 0; Other Eukaryotes - 2996 (source: NCBI BLink).
Solyc08g081820.2	12918.8	6146.28	758.388	298.658	0	0	-1.34444	1.34444	down	up	yes	OK	AT4G23700.1	protein_coding	cation/H+ exchanger 17	member of Putative Na+/H+ antiporter family	cation/H+ exchanger 17 (CHX17); FUNCTIONS IN: monovalent cation:hydrogen antiporter activity, sodium:hydrogen antiporter activity; INVOLVED IN: N-terminal protein myristoylation, cation transport; LOCATED IN: integral to membrane; EXPRESSED IN: stem, sepal, root, leaf, stamen; EXPRESSED DURING: 4 anthesis; CONTAINS InterPro DOMAIN/s: Cation/H+ exchanger (InterPro:IPR006153); BEST Arabidopsis thal…
Solyc08g081970.2	1428.23	724.191	422.612	175.264	0	0	-1.2698	1.2698	down	up	yes	OK	_	_	_	_	_
Solyc08g081980.2	2540.48	1347.06	102.773	45.3655	0	0	-1.17979	1.17979	down	up	yes	OK	_	_	_	_	_
[truncated: 407 more rows]
